# Supplementary material for: An atlas of exposome–phenome associations in health and disease risk
Source: Nat Med. 2026 Mar 18;32(4):1501–10. doi: 10.1038/s41591-026-04266-0 (PMC13099396; doi:10.1038/s41591-026-04266-0)
Supplement: Supplementary file 3 — Supplementary Table 1. Summary statistics for all 100k E–P associations. The column evarname is the NHANES variable name for the exposure, and pvarname is the NHANES variable name for the phenotype. The field estimate.uwls reports the unrestricted weighted least-squares (uwls) meta-analytic beta coefficient pooled across all contributing survey waves, and std.error.uwls is its corresponding standard error. The significance of the pooled coefficient is given by p.value.uwls, while statistic.uwls shows the test statistic (Z or t) associated with that meta-analysis. Heterogeneity metrics include Q.uwls, which is Cochran’s Q statistic, h.squared.uwls, the H2 heterogeneity ratio, and i.squared.uwls, the I2 percentage of total variation attributed to heterogeneity; k.uwls denotes the number of independent NHANES survey waves (k) used. To assess consistency across cycles, model_concordance counts how many survey waves achieved a nominal P value <0.05, and model_concordance_1_2 counts how many waves had P < 0.05 with an effect sign matching the overall estimate. The fields model_number and total_n indicate, respectively, which numbered the adjustment scenario (covariate set) was used in the regression and the total sample size summed over all included waves. Two columns, rsq_adjusted_base_diff and rsq_adjusted_diff, report differences in R2: the former is the change in explained variance between the fully adjusted and unadjusted (base) models, while the latter is the change between the fully adjusted model and the next less-adjusted model in sequence. For multiple testing correction, pval_BY gives the Benjamini–Yekutieli false discovery rate-adjusted P value across all tests, and pvalue_bonferroni gives the Bonferroni-corrected P value. The categorical field sig_levels provides a symbolic significance indicator on the basis of those corrected P values. Descriptive labels for each phenotype include pvardesc and its broad pcategory and psubcategory, and similarly evardesc, ec [file 41591_2026_4266_MOESM3_ESM.xlsx]

## Sheet: Table S1
term_name	evarname	pvarname	estimate.uwls	std.error.uwls	p.value.uwls	p.value.stouffer	statistic.uwls	h.squared.uwls	Q.uwls	i.squared.uwls	k.uwls	model_number	model_concordance	model_concordance_1_2	estimate	std.error	statistic	p.value	rsq_adjusted_base_diff	rsq_adjusted_diff	total_n	estimate_overall	p.value_overall	std.error_overall	statistic_overall	pvardesc	pcategory	psubcategory	evardesc	ecategory	esubcategory	nobs	pval_BY	pvalue_bonferroni	sig_levels	pnewsubcategory	enewsubcategory	n	super_ecat_number	super_ecat_name	pval_BY_pheno
expo	LBXACR	URXUCR	-0.0302542	0.00574819	0.0133649	0.175289	-5.26325	0.25398	0.761939	0	4	2	1	0	-0.0348643	0.0145016	-2.40417	0.0204867	0.00107135	0.119036	17526	-0.0348643	0.0204867	0.0145016	-2.40417	Creatinine, urine (mg/dL)	biochemistry	kidney	Acrylamide (pmol/g Hb)	pollutant	amide	4	0.957758	1	> BY & Bonf.	kidney	amine/amide	1195	6	Pollutants	0.371261
expo	LBXACR	URXUMA	-0.00462919	0.00584631	0.486301	0.756714	-0.791814	0.413114	1.23934	0	4	2	-3	-2	-0.0114525	0.0112227	-1.02048	0.313078	0.000115604	0.0104097	17526	-0.0114525	0.313078	0.0112227	-1.02048	Albumin, urine (ug/mL)	biochemistry	liver/kidney	Acrylamide (pmol/g Hb)	pollutant	amide	4	1	1	> BY & Bonf.	kidney	amine/amide	1195	6	Pollutants	1
expo	LBXGLY	URXUCR	-0.0180105	0.00356751	0.0149903	0.332998	-5.04848	0.148905	0.446714	0	4	2	-3	0	-0.0198806	0.01219	-1.6309	0.110051	0.000348197	0.123255	17371	-0.0198806	0.110051	0.01219	-1.6309	Creatinine, urine (mg/dL)	biochemistry	kidney	Glycideamide (pmol/g Hb)	pollutant	amide	4	1	1	> BY & Bonf.	kidney	amine/amide	1195	6	Pollutants	1
expo	LBXGLY	URXUMA	-0.00102167	0.00856437	0.912583	0.866087	-0.119293	0.955833	2.8675	0	4	2	-7	-2	-0.00841079	0.0107139	-0.785035	0.43664	6.23216e-05	0.0100212	17371	-0.00841079	0.43664	0.0107139	-0.785035	Albumin, urine (ug/mL)	biochemistry	liver/kidney	Glycideamide (pmol/g Hb)	pollutant	amide	4	1	1	> BY & Bonf.	kidney	amine/amide	1195	6	Pollutants	1
expo	LBDB12SI	URXUCR	-0.0671377	0.0134298	0.00410767	3.48061e-05	-4.99916	4.24162	21.2081	0.764241	6	2	-9	-2	-0.0663445	0.00648545	-10.2298	9.59623e-16	0.00416656	0.131323	36543	-0.0663445	9.59623e-16	0.00648545	-10.2298	Creatinine, urine (mg/dL)	biochemistry	kidney	Vitamin B12 (pmol/L)	nutrients	dietary biomarker	6	1.50037e-12	1.18776e-10	Bonf.<0.05	kidney	dietary biomarker	8670	1	Dietary Interview+Behavior	7.50949e-14
expo	LBDB12SI	URXUMA	0.00131605	0.00303196	0.682337	0.856392	0.434059	0.272447	1.36224	0	6	2	7	2	0.00518937	0.00735175	0.705869	0.482516	2.54919e-05	0.00726694	36543	0.00518937	0.482516	0.00735175	0.705869	Albumin, urine (ug/mL)	biochemistry	liver/kidney	Vitamin B12 (pmol/L)	nutrients	dietary biomarker	6	1	1	> BY & Bonf.	kidney	dietary biomarker	8670	1	Dietary Interview+Behavior	1
expo	LBXB12	URXUCR	-0.0777103	0.00742606	0.000471283	6.73682e-07	-10.4645	1.12073	4.48293	0.107727	5	2	-9	-2	-0.0798335	0.00718108	-11.1172	4.19261e-16	0.00598169	0.133086	31597	-0.0798335	4.19261e-16	0.00718108	-11.1172	Creatinine, urine (mg/dL)	biochemistry	kidney	Vitamin B12 ( pg/mL)	nutrients	dietary biomarker	5	6.9778e-13	5.18936e-11	Bonf.<0.05	kidney	dietary biomarker	8670	1	Dietary Interview+Behavior	3.52097e-14
expo	LBXB12	URXUMA	0.00361934	0.00328635	0.332572	0.760094	1.10132	0.233915	0.935659	0	5	2	9	2	0.00695988	0.00876215	0.794312	0.430197	4.54635e-05	0.00714766	31597	0.00695988	0.430197	0.00876215	0.794312	Albumin, urine (ug/mL)	biochemistry	liver/kidney	Vitamin B12 ( pg/mL)	nutrients	dietary biomarker	5	1	1	> BY & Bonf.	kidney	dietary biomarker	8670	1	Dietary Interview+Behavior	1
expo	URXAPE	URXUMA	-0.00548881	0.000657832	0.0140617	0.282471	-8.34377	0.0489558	0.0979115	0	3	2	-9	-2	-0.00861965	0.00409654	-2.10413	0.0435748	2.13794e-05	0.00899118	7059	-0.00861965	0.0435748	0.00409654	-2.10413	Albumin, urine (ug/mL)	biochemistry	liver/kidney	Acephate (ug/L)	pollutant	organophosphate	3	1	1	> BY & Bonf.	kidney	organophosphate	474	6	Pollutants	1
expo	URXETU	URXUMA	-0.0153023	0.0040081	0.0622669	0.0466967	-3.81785	0.786222	1.57244	0	3	2	-9	-2	-0.015806	0.00437182	-3.61544	0.00105003	0.000159895	0.00947724	6854	-0.015806	0.00105003	0.00437182	-3.61544	Albumin, urine (ug/mL)	biochemistry	liver/kidney	Ethylenethio urea (ug/L)	pollutant	organophosphate	3	0.0916453	1	> BY & Bonf.	kidney	organophosphate	474	6	Pollutants	0.0722804
expo	URXMMI	URXUMA	-0.00226855	5.75756e-05	0.00064352	0.254335	-39.4012	0.00380949	0.00761899	0	3	2	-9	-2	-0.00999616	0.00706694	-1.4145	0.167182	5.74274e-06	0.00866446	7058	-0.00999616	0.167182	0.00706694	-1.4145	Albumin, urine (ug/mL)	biochemistry	liver/kidney	Methamidaphos (ug/L)	pollutant	organophosphate	3	1	1	> BY & Bonf.	kidney	organophosphate	474	6	Pollutants	1
expo2	URXUCL	URXUCR	-0.0161274	0.0512989	0.761274	0.919676	-0.31438	1.00839	8.06713	0.00832139	9	2	-9	-2	-0.0114861	0.0575883	-0.199451	0.842256	2.32735e-06	0.110303	17980	-0.0114861	0.842256	0.0575883	-0.199451	Creatinine, urine (mg/dL)	biochemistry	kidney	Urinary Chlamydia	infection	NA	9	1	1	> BY & Bonf.	kidney	infection	7393	3	Infection	1
expo2	URXUCL	URXUMA	0.0648119	0.0153021	0.00285497	0.486979	4.23548	0.695659	5.56527	0	9	2	9	2	-0.068455	0.0849042	-0.806261	0.421728	8.26688e-05	0.00471736	17979	-0.068455	0.421728	0.0849042	-0.806261	Albumin, urine (ug/mL)	biochemistry	liver/kidney	Urinary Chlamydia	infection	NA	9	1	1	> BY & Bonf.	kidney	infection	7393	3	Infection	1
expo2	URXUGC	URXUCR	0.42195	0.0857775	0.0079344	0.0203312	4.91912	1.80577	7.22308	0.446219	5	2	1	0	0.230912	0.105367	2.19151	0.032444	0.000125153	0.116986	10046	0.230912	0.032444	0.105367	2.19151	Creatinine, urine (mg/dL)	biochemistry	kidney	Urinary Gonorrhea	infection	NA	5	1	1	> BY & Bonf.	kidney	infection	7393	3	Infection	0.564198
expo2	URXUGC	URXUMA	0.0659603	0.040541	0.179065	0.254505	1.627	1.90665	7.62661	0.47552	5	2	9	2	0.0266801	0.0354147	0.753362	0.45428	1.67079e-06	0.00487487	10046	0.0266801	0.45428	0.0354147	0.753362	Albumin, urine (ug/mL)	biochemistry	liver/kidney	Urinary Gonorrhea	infection	NA	5	1	1	> BY & Bonf.	kidney	infection	7393	3	Infection	1
expo	LBXCOT	URXUCR	0.0257139	0.00477709	0.000442896	0.14874	5.38275	0.703302	6.32972	0	10	2	9	2	0.0290094	0.00654109	4.43495	1.93102e-05	0.000676863	0.10696	66336	0.0290094	1.93102e-05	0.00654109	4.43495	Creatinine, urine (mg/dL)	biochemistry	kidney	Cotinine (ng/mL)	smoking	smoking biomarker	10	0.00312902	1	BY<0.05	kidney	smoking biomarker	1440	2	Smoking+Hydrocarbon+Metals	0.000599
expo	LBXCOT	URXUMA	0.00850872	0.00356941	0.0409723	0.495769	2.38379	0.861822	7.7564	0	10	2	9	2	0.00754165	0.00479581	1.57255	0.118235	4.57462e-05	0.00605207	66336	0.00754165	0.118235	0.00479581	1.57255	Albumin, urine (ug/mL)	biochemistry	liver/kidney	Cotinine (ng/mL)	smoking	smoking biomarker	10	1	1	> BY & Bonf.	kidney	smoking biomarker	1440	2	Smoking+Hydrocarbon+Metals	1
expo	DR1TACAR	URXUCR	-0.0678474	0.0036235	3.07769e-07	7.4309e-05	-18.7243	0.36861	2.58027	0	8	2	-9	-2	-0.0679357	0.00654521	-10.3795	1.05968e-17	0.00427492	0.108724	53703	-0.0679357	1.05968e-17	0.00654521	-10.3795	Creatinine, urine (mg/dL)	biochemistry	kidney	Alpha-carotene (mcg)	nutrients	dietary interview	8	2.28897e-14	1.31161e-12	Bonf.<0.05	kidney	dietary interview	39177	1	Dietary Interview+Behavior	1.35136e-15
expo	DR1TACAR	URXUMA	-0.00663828	0.00484057	0.212598	0.538222	-1.37138	1.2811	8.9677	0.219421	8	2	-9	-2	-0.0100885	0.00456774	-2.20865	0.0294152	9.42735e-05	0.00570534	53702	-0.0100885	0.0294152	0.00456774	-2.20865	Albumin, urine (ug/mL)	biochemistry	liver/kidney	Alpha-carotene (mcg)	nutrients	dietary interview	8	1	1	> BY & Bonf.	kidney	dietary interview	39177	1	Dietary Interview+Behavior	0.892734
expo	DR1TALCO	URXUCR	-0.0221189	0.003853	0.000705136	0.24081	-5.74069	0.349956	2.44969	0	8	2	-9	-2	-0.0208401	0.00665269	-3.13258	0.00225647	0.00038467	0.118604	53703	-0.0208401	0.00225647	0.00665269	-3.13258	Creatinine, urine (mg/dL)	biochemistry	kidney	Alcohol (gm)	nutrients	dietary interview	8	0.170746	1	> BY & Bonf.	kidney	dietary interview	39177	1	Dietary Interview+Behavior	0.0514535
expo	DR1TALCO	URXUMA	-0.0163977	0.00510554	0.0148221	0.176291	-3.21175	1.67022	11.6915	0.401275	8	2	-9	-2	-0.0105164	0.00416082	-2.52749	0.0130077	9.79552e-05	0.00565747	53702	-0.0105164	0.0130077	0.00416082	-2.52749	Albumin, urine (ug/mL)	biochemistry	liver/kidney	Alcohol (gm)	nutrients	dietary interview	8	0.675511	1	> BY & Bonf.	kidney	dietary interview	39177	1	Dietary Interview+Behavior	0.531721
expo	DR1TATOA	URXUCR	-0.0302543	0.00850933	0.00927613	0.0953663	-3.55542	2.03369	14.2358	0.508283	8	2	-9	-2	-0.0304694	0.00675895	-4.508	1.73618e-05	0.000909157	0.116653	53703	-0.0304694	1.73618e-05	0.00675895	-4.508	Creatinine, urine (mg/dL)	biochemistry	kidney	Added alpha-tocopherol (Vitamin E) (mg)	nutrients	dietary interview	8	0.0028546	1	BY<0.05	kidney	dietary interview	39177	1	Dietary Interview+Behavior	0.000543455
expo	DR1TATOA	URXUMA	-0.00572844	0.00181149	0.0158779	0.307209	-3.16227	1.08623	7.60364	0.0793888	8	2	-9	-2	-0.0018177	0.00480122	-0.378591	0.705771	3.23561e-06	0.00571862	53702	-0.0018177	0.705771	0.00480122	-0.378591	Albumin, urine (ug/mL)	biochemistry	liver/kidney	Added alpha-tocopherol (Vitamin E) (mg)	nutrients	dietary interview	8	1	1	> BY & Bonf.	kidney	dietary interview	39177	1	Dietary Interview+Behavior	1
expo	DR1TATOC	URXUCR	-0.0751767	0.00435761	5.40148e-07	0.00158762	-17.2518	0.273366	1.91356	0	8	2	-9	-2	-0.0810111	0.0101678	-7.96741	2.28232e-12	0.00396646	0.109104	53703	-0.0810111	2.28232e-12	0.0101678	-7.96741	Creatinine, urine (mg/dL)	biochemistry	kidney	Vitamin E as alpha-tocopherol (mg)	nutrients	dietary interview	8	2.02542e-09	2.82492e-07	Bonf.<0.05	kidney	dietary interview	39177	1	Dietary Interview+Behavior	1.30975e-10
expo	DR1TATOC	URXUMA	-0.0060035	0.00195091	0.0178835	0.620709	-3.07729	0.161062	1.12744	0	8	2	-9	-2	-0.00998747	0.00823614	-1.21264	0.228041	6.02864e-05	0.00563951	53702	-0.00998747	0.228041	0.00823614	-1.21264	Albumin, urine (ug/mL)	biochemistry	liver/kidney	Vitamin E as alpha-tocopherol (mg)	nutrients	dietary interview	8	1	1	> BY & Bonf.	kidney	dietary interview	39177	1	Dietary Interview+Behavior	1
expo	DR1TB12A	URXUCR	-0.0238524	0.00610956	0.00586777	0.100347	-3.90411	1.58787	11.1151	0.370227	8	2	-9	-2	-0.0241858	0.00571284	-4.23358	5.00824e-05	0.000567936	0.117511	53703	-0.0241858	5.00824e-05	0.00571284	-4.23358	Creatinine, urine (mg/dL)	biochemistry	kidney	Added vitamin B12 (mcg)	nutrients	dietary interview	8	0.00711187	1	BY<0.05	kidney	dietary interview	39177	1	Dietary Interview+Behavior	0.00147388
expo	DR1TB12A	URXUMA	-0.00802411	0.00373843	0.0689809	0.49579	-2.14638	1.15828	8.10793	0.136648	8	2	-9	-2	-0.00460003	0.0037282	-1.23385	0.220068	2.05448e-05	0.00571886	53702	-0.00460003	0.220068	0.0037282	-1.23385	Albumin, urine (ug/mL)	biochemistry	liver/kidney	Added vitamin B12 (mcg)	nutrients	dietary interview	8	1	1	> BY & Bonf.	kidney	dietary interview	39177	1	Dietary Interview+Behavior	1
expo	DR1TBCAR	URXUCR	-0.0868937	0.00623807	2.32438e-06	7.6919e-08	-13.9296	1.29669	9.07681	0.228804	8	2	-9	-2	-0.0916652	0.00703778	-13.0247	1.67102e-23	0.00737634	0.104582	53703	-0.0916652	1.67102e-23	0.00703778	-13.0247	Creatinine, urine (mg/dL)	biochemistry	kidney	Beta-carotene (mcg)	nutrients	dietary interview	8	8.86658e-20	2.06829e-18	Bonf.<0.05	kidney	dietary interview	39177	1	Dietary Interview+Behavior	4.79472e-21
expo	DR1TBCAR	URXUMA	-0.00708862	0.00433334	0.145889	0.478949	-1.63583	1.03222	7.22557	0.0312183	8	2	-9	-2	-0.00904102	0.00483993	-1.868	0.0646039	7.17578e-05	0.00566067	53702	-0.00904102	0.0646039	0.00483993	-1.868	Albumin, urine (ug/mL)	biochemistry	liver/kidney	Beta-carotene (mcg)	nutrients	dietary interview	8	1	1	> BY & Bonf.	kidney	dietary interview	39177	1	Dietary Interview+Behavior	1
expo	DR1TCAFF	URXUCR	-0.0532435	0.00448188	6.80288e-06	0.00160198	-11.8797	0.574327	4.02029	0	8	2	-9	-2	-0.0521208	0.00608711	-8.56248	1.13884e-13	0.00205124	0.111828	53703	-0.0521208	1.13884e-13	0.00608711	-8.56248	Creatinine, urine (mg/dL)	biochemistry	kidney	Caffeine (mg)	nutrients	dietary interview	8	1.27333e-10	1.40958e-08	Bonf.<0.05	kidney	dietary interview	39177	1	Dietary Interview+Behavior	7.68871e-12
expo	DR1TCAFF	URXUMA	-0.00562728	0.00532964	0.326111	0.606555	-1.05585	1.08283	7.57984	0.0764975	8	2	-9	-2	-0.014707	0.00706462	-2.08178	0.0398411	0.000163321	0.00561066	53702	-0.014707	0.0398411	0.00706462	-2.08178	Albumin, urine (ug/mL)	biochemistry	liver/kidney	Caffeine (mg)	nutrients	dietary interview	8	1	1	> BY & Bonf.	kidney	dietary interview	39177	1	Dietary Interview+Behavior	1
expo	DR1TCALC	URXUCR	-0.0862407	0.00567308	1.2829e-06	0.000628807	-15.2017	0.444293	3.11005	0	8	2	-9	-2	-0.0812507	0.00963469	-8.43314	2.19168e-13	0.00420268	0.111	53703	-0.0812507	2.19168e-13	0.00963469	-8.43314	Creatinine, urine (mg/dL)	biochemistry	kidney	Calcium (mg)	nutrients	dietary interview	8	2.32909e-10	2.71272e-08	Bonf.<0.05	kidney	dietary interview	39177	1	Dietary Interview+Behavior	1.37207e-11
expo	DR1TCALC	URXUMA	0.000802792	0.00500128	0.877008	0.981082	0.160517	0.695667	4.86967	0	8	2	-7	0	-0.00377115	0.0074838	-0.503909	0.615401	9.0536e-06	0.00557521	53702	-0.00377115	0.615401	0.0074838	-0.503909	Albumin, urine (ug/mL)	biochemistry	liver/kidney	Calcium (mg)	nutrients	dietary interview	8	1	1	> BY & Bonf.	kidney	dietary interview	39177	1	Dietary Interview+Behavior	1
expo	DR1TCARB	URXUCR	-0.0223252	0.0164006	0.215629	0.392731	-1.36125	2.51351	17.5946	0.60215	8	2	-9	-2	-0.0310999	0.0121834	-2.55264	0.0121575	0.000343417	0.118241	53703	-0.0310999	0.0121575	0.0121834	-2.55264	Creatinine, urine (mg/dL)	biochemistry	kidney	Carbohydrate (gm)	nutrients	dietary interview	8	0.642024	1	> BY & Bonf.	kidney	dietary interview	39177	1	Dietary Interview+Behavior	0.236502
expo	DR1TCARB	URXUMA	-0.0221696	0.00539543	0.00452183	0.212058	-4.10896	0.873113	6.11179	0	8	2	-9	-2	-0.0272029	0.00903448	-3.011	0.00327542	0.000262743	0.00571384	53702	-0.0272029	0.00327542	0.00903448	-3.011	Albumin, urine (ug/mL)	biochemistry	liver/kidney	Carbohydrate (gm)	nutrients	dietary interview	8	0.229416	1	> BY & Bonf.	kidney	dietary interview	39177	1	Dietary Interview+Behavior	0.181284
expo	DR1TCHOL	URXUCR	-0.0378101	0.00839273	0.0027813	0.105076	-4.50509	1.03629	7.25402	0.0350183	8	2	-9	-2	-0.0402655	0.00926313	-4.34686	3.24999e-05	0.00117658	0.118625	53703	-0.0402655	3.24999e-05	0.00926313	-4.34686	Creatinine, urine (mg/dL)	biochemistry	kidney	Cholesterol (mg)	nutrients	dietary interview	8	0.00489634	1	BY<0.05	kidney	dietary interview	39177	1	Dietary Interview+Behavior	0.000973074
expo	DR1TCHOL	URXUMA	0.0120093	0.00710247	0.134705	0.426977	1.69087	3.53256	24.7279	0.716919	8	2	9	2	0.0033586	0.00568178	0.591116	0.555737	8.18596e-06	0.00572373	53702	0.0033586	0.555737	0.00568178	0.591116	Albumin, urine (ug/mL)	biochemistry	liver/kidney	Cholesterol (mg)	nutrients	dietary interview	8	1	1	> BY & Bonf.	kidney	dietary interview	39177	1	Dietary Interview+Behavior	1
expo	DR1TCOPP	URXUCR	-0.161262	0.0111667	1.81931e-06	1.1963e-10	-14.4413	1.59668	11.1767	0.3737	8	2	-9	-2	-0.170525	0.0101926	-16.7303	3.91796e-31	0.0153099	0.103744	53703	-0.170525	3.91796e-31	0.0101926	-16.7303	Creatinine, urine (mg/dL)	biochemistry	kidney	Copper (mg)	nutrients	dietary interview	8	5.52449e-27	4.84942e-26	Bonf.<0.05	kidney	dietary interview	39177	1	Dietary Interview+Behavior	2.24839e-28
expo	DR1TCOPP	URXUMA	-0.0131119	0.00663599	0.08872	0.37819	-1.97587	1.42219	9.95536	0.296862	8	2	-9	-2	-0.0121501	0.00734105	-1.65508	0.100951	7.7724e-05	0.00559067	53702	-0.0121501	0.100951	0.00734105	-1.65508	Albumin, urine (ug/mL)	biochemistry	liver/kidney	Copper (mg)	nutrients	dietary interview	8	1	1	> BY & Bonf.	kidney	dietary interview	39177	1	Dietary Interview+Behavior	1
expo	DR1TCRYP	URXUCR	-0.0528909	0.00590819	4.41621e-05	0.00373093	-8.95213	0.927121	6.48985	0	8	2	-9	-2	-0.0525012	0.0069187	-7.5883	1.50571e-11	0.00257199	0.114005	53703	-0.0525012	1.50571e-11	0.0069187	-7.5883	Creatinine, urine (mg/dL)	biochemistry	kidney	Beta-cryptoxanthin (mcg)	nutrients	dietary interview	8	1.13547e-08	1.86368e-06	Bonf.<0.05	kidney	dietary interview	39177	1	Dietary Interview+Behavior	7.738e-10
expo	DR1TCRYP	URXUMA	-0.00505904	0.0038694	0.232364	0.684741	-1.30745	0.949232	6.64463	0	8	2	-7	-2	-0.00312896	0.00403927	-0.774637	0.440329	9.13554e-06	0.00576766	53702	-0.00312896	0.440329	0.00403927	-0.774637	Albumin, urine (ug/mL)	biochemistry	liver/kidney	Beta-cryptoxanthin (mcg)	nutrients	dietary interview	8	1	1	> BY & Bonf.	kidney	dietary interview	39177	1	Dietary Interview+Behavior	1
expo	DR1TFA	URXUCR	-0.0298917	0.00358533	6.99613e-05	0.128135	-8.33721	0.294941	2.06459	0	8	2	-9	-2	-0.0274312	0.00726118	-3.77779	0.000265161	0.000635437	0.118057	53703	-0.0274312	0.000265161	0.00726118	-3.77779	Creatinine, urine (mg/dL)	biochemistry	kidney	Folic acid (mcg)	nutrients	dietary interview	8	0.0290838	1	BY<0.05	kidney	dietary interview	39177	1	Dietary Interview+Behavior	0.00686469
expo	DR1TFA	URXUMA	0.00530871	0.00425334	0.252113	0.750758	1.24813	1.09625	7.67376	0.0878004	8	2	9	2	0.00273215	0.00516849	0.528617	0.598208	6.30366e-06	0.00576705	53702	0.00273215	0.598208	0.00516849	0.528617	Albumin, urine (ug/mL)	biochemistry	liver/kidney	Folic acid (mcg)	nutrients	dietary interview	8	1	1	> BY & Bonf.	kidney	dietary interview	39177	1	Dietary Interview+Behavior	1
expo	DR1TFDFE	URXUCR	-0.0902828	0.00660733	2.64833e-06	2.98583e-05	-13.664	0.781152	5.46807	0	8	2	-9	-2	-0.0932905	0.00900368	-10.3614	1.16246e-17	0.00591471	0.11244	53703	-0.0932905	1.16246e-17	0.00900368	-10.3614	Creatinine, urine (mg/dL)	biochemistry	kidney	Folate as dietary folate equivalents (mcg)	nutrients	dietary interview	8	2.4863e-14	1.43882e-12	Bonf.<0.05	kidney	dietary interview	39177	1	Dietary Interview+Behavior	1.42949e-15
expo	DR1TFDFE	URXUMA	-0.00298749	0.00590925	0.628691	0.681888	-0.505562	1.49315	10.4521	0.330277	8	2	-9	-2	-0.00647743	0.00584054	-1.10905	0.269993	2.85146e-05	0.00566741	53702	-0.00647743	0.269993	0.00584054	-1.10905	Albumin, urine (ug/mL)	biochemistry	liver/kidney	Folate as dietary folate equivalents (mcg)	nutrients	dietary interview	8	1	1	> BY & Bonf.	kidney	dietary interview	39177	1	Dietary Interview+Behavior	1
expo	DR1TFF	URXUCR	-0.135834	0.00802214	6.13958e-07	3.00174e-09	-16.9324	1.03863	7.27042	0.0371942	8	2	-9	-2	-0.143305	0.0100903	-14.2023	5.28738e-26	0.0125916	0.10456	53703	-0.143305	5.28738e-26	0.0100903	-14.2023	Creatinine, urine (mg/dL)	biochemistry	kidney	Food folate (mcg)	nutrients	dietary interview	8	4.32896e-22	6.5444e-21	Bonf.<0.05	kidney	dietary interview	39177	1	Dietary Interview+Behavior	2.27569e-23
expo	DR1TFF	URXUMA	-0.0151177	0.00522513	0.023208	0.3338	-2.89326	0.711714	4.982	0	8	2	-9	-2	-0.0196599	0.00779496	-2.52214	0.0131953	0.000236987	0.00560399	53702	-0.0196599	0.0131953	0.00779496	-2.52214	Albumin, urine (ug/mL)	biochemistry	liver/kidney	Food folate (mcg)	nutrients	dietary interview	8	0.6826	1	> BY & Bonf.	kidney	dietary interview	39177	1	Dietary Interview+Behavior	0.531721
expo	DR1TFIBE	URXUCR	-0.120916	0.00908106	3.15499e-06	1.68407e-08	-13.3152	1.44685	10.1279	0.308842	8	2	-9	-2	-0.125786	0.00857173	-14.6746	5.48805e-27	0.0102832	0.0998614	53703	-0.125786	5.48805e-27	0.00857173	-14.6746	Creatinine, urine (mg/dL)	biochemistry	kidney	Dietary fiber (gm)	nutrients	dietary interview	8	5.03461e-23	6.79278e-22	Bonf.<0.05	kidney	dietary interview	39177	1	Dietary Interview+Behavior	2.69949e-24
expo	DR1TFIBE	URXUMA	-0.00645046	0.00448902	0.193887	0.499041	-1.43694	0.917055	6.41939	0	8	2	-7	-2	-0.0105249	0.00711159	-1.47997	0.141933	7.1994e-05	0.00565255	53702	-0.0105249	0.141933	0.00711159	-1.47997	Albumin, urine (ug/mL)	biochemistry	liver/kidney	Dietary fiber (gm)	nutrients	dietary interview	8	1	1	> BY & Bonf.	kidney	dietary interview	39177	1	Dietary Interview+Behavior	1
expo	DR1TFOLA	URXUCR	-0.109166	0.00708659	1.17202e-06	1.25307e-06	-15.4046	0.835315	5.84721	0	8	2	-9	-2	-0.112715	0.00960897	-11.7302	1.08975e-20	0.0081446	0.109848	53703	-0.112715	1.08975e-20	0.00960897	-11.7302	Creatinine, urine (mg/dL)	biochemistry	kidney	Total Folate (mcg)	nutrients	dietary interview	8	3.73766e-17	1.34883e-15	Bonf.<0.05	kidney	dietary interview	39177	1	Dietary Interview+Behavior	2.08457e-18
expo	DR1TFOLA	URXUMA	-0.00480177	0.00626692	0.468598	0.557375	-0.766208	1.52813	10.6969	0.345606	8	2	-9	-2	-0.010296	0.00632236	-1.62851	0.106472	6.7959e-05	0.00562535	53702	-0.010296	0.106472	0.00632236	-1.62851	Albumin, urine (ug/mL)	biochemistry	liver/kidney	Total Folate (mcg)	nutrients	dietary interview	8	1	1	> BY & Bonf.	kidney	dietary interview	39177	1	Dietary Interview+Behavior	1
expo	DR1TIRON	URXUCR	-0.0952288	0.0112968	6.5166e-05	4.53217e-05	-8.42971	1.98344	13.8841	0.495826	8	2	-9	-2	-0.0992131	0.00988242	-10.0394	6.04742e-17	0.00556672	0.113884	53703	-0.0992131	6.04742e-17	0.00988242	-10.0394	Creatinine, urine (mg/dL)	biochemistry	kidney	Iron (mg)	nutrients	dietary interview	8	1.13275e-13	7.48513e-12	Bonf.<0.05	kidney	dietary interview	39177	1	Dietary Interview+Behavior	6.65205e-15
expo	DR1TIRON	URXUMA	-0.00338037	0.00450937	0.477908	0.79112	-0.749633	0.777923	5.44546	0	8	2	-9	-2	-0.00306542	0.00661334	-0.46352	0.643969	5.31428e-06	0.00573464	53702	-0.00306542	0.643969	0.00661334	-0.46352	Albumin, urine (ug/mL)	biochemistry	liver/kidney	Iron (mg)	nutrients	dietary interview	8	1	1	> BY & Bonf.	kidney	dietary interview	39177	1	Dietary Interview+Behavior	1
expo	DR1TKCAL	URXUCR	-0.119426	0.0227378	0.00118322	0.00935741	-5.25232	1.90574	13.3402	0.47527	8	2	-9	-2	-0.126975	0.0288932	-4.39464	2.70246e-05	0.0024733	0.117695	53703	-0.126975	2.70246e-05	0.0288932	-4.39464	Creatinine, urine (mg/dL)	biochemistry	kidney	Energy (kcal)	nutrients	dietary interview	8	0.00417514	1	BY<0.05	kidney	dietary interview	39177	1	Dietary Interview+Behavior	0.000823461
expo	DR1TKCAL	URXUMA	-0.0232685	0.0149536	0.163649	0.230781	-1.55605	2.51811	17.6268	0.602877	8	2	-9	-2	-0.0556684	0.0197564	-2.81774	0.00579898	0.000475396	0.00551153	53702	-0.0556684	0.00579898	0.0197564	-2.81774	Albumin, urine (ug/mL)	biochemistry	liver/kidney	Energy (kcal)	nutrients	dietary interview	8	0.360068	1	> BY & Bonf.	kidney	dietary interview	39177	1	Dietary Interview+Behavior	0.274631
expo	DR1TLYCO	URXUCR	-0.0303008	0.00612229	0.00165764	0.0888674	-4.94926	0.91111	6.37777	0	8	2	-9	-2	-0.0311411	0.006718	-4.63547	1.04731e-05	0.000914822	0.117788	53703	-0.0311411	1.04731e-05	0.006718	-4.63547	Creatinine, urine (mg/dL)	biochemistry	kidney	Lycopene (mcg)	nutrients	dietary interview	8	0.00185581	1	BY<0.05	kidney	dietary interview	39177	1	Dietary Interview+Behavior	0.000340197
expo	DR1TLYCO	URXUMA	0.00462889	0.00397099	0.281924	0.868738	1.16567	0.797466	5.58226	0	8	2	3	0	0.00326115	0.00609877	0.534722	0.593994	1.00326e-05	0.00576403	53702	0.00326115	0.593994	0.00609877	0.534722	Albumin, urine (ug/mL)	biochemistry	liver/kidney	Lycopene (mcg)	nutrients	dietary interview	8	1	1	> BY & Bonf.	kidney	dietary interview	39177	1	Dietary Interview+Behavior	1
expo	DR1TLZ	URXUCR	-0.0708382	0.00885219	9.09797e-05	2.6421e-05	-8.00233	2.06702	14.4692	0.516212	8	2	-9	-2	-0.0851376	0.00794615	-10.7143	1.9116e-18	0.00630254	0.107827	53703	-0.0851376	1.9116e-18	0.00794615	-10.7143	Creatinine, urine (mg/dL)	biochemistry	kidney	Lutein + zeaxanthin (mcg)	nutrients	dietary interview	8	4.69527e-15	2.36606e-13	Bonf.<0.05	kidney	dietary interview	39177	1	Dietary Interview+Behavior	2.86174e-16
expo	DR1TLZ	URXUMA	-0.00709049	0.0037126	0.0977799	0.519691	-1.90984	0.95586	6.69102	0	8	2	-9	-2	-0.00836204	0.00433568	-1.92866	0.0565263	6.07991e-05	0.00569703	53702	-0.00836204	0.0565263	0.00433568	-1.92866	Albumin, urine (ug/mL)	biochemistry	liver/kidney	Lutein + zeaxanthin (mcg)	nutrients	dietary interview	8	1	1	> BY & Bonf.	kidney	dietary interview	39177	1	Dietary Interview+Behavior	1
expo	DR1TM161	URXUCR	-0.0317348	0.00736447	0.00352667	0.157125	-4.30918	1.00973	7.06811	0.00963573	8	2	-9	-2	-0.029426	0.0089488	-3.28826	0.00137981	0.000530028	0.118984	53703	-0.029426	0.00137981	0.0089488	-3.28826	Creatinine, urine (mg/dL)	biochemistry	kidney	MFA 16:1 (Hexadecenoic) (gm)	nutrients	dietary interview	8	0.114715	1	> BY & Bonf.	kidney	dietary interview	39177	1	Dietary Interview+Behavior	0.0327653
expo	DR1TM161	URXUMA	-0.00542651	0.00483931	0.299132	0.736352	-1.12134	1.21203	8.48421	0.174937	8	2	-9	-2	-0.00287496	0.00470017	-0.611671	0.542103	5.05944e-06	0.00576358	53702	-0.00287496	0.542103	0.00470017	-0.611671	Albumin, urine (ug/mL)	biochemistry	liver/kidney	MFA 16:1 (Hexadecenoic) (gm)	nutrients	dietary interview	8	1	1	> BY & Bonf.	kidney	dietary interview	39177	1	Dietary Interview+Behavior	1
expo	DR1TM181	URXUCR	-0.0304774	0.0077438	0.00563424	0.263024	-3.93571	0.696916	4.87841	0	8	2	-9	-2	-0.0365201	0.0140733	-2.59499	0.0108388	0.000572408	0.117451	53703	-0.0365201	0.0108388	0.0140733	-2.59499	Creatinine, urine (mg/dL)	biochemistry	kidney	MFA 18:1 (Octadecenoic) (gm)	nutrients	dietary interview	8	0.587123	1	> BY & Bonf.	kidney	dietary interview	39177	1	Dietary Interview+Behavior	0.214483
expo	DR1TM181	URXUMA	-0.00532637	0.007864	0.519958	0.583626	-0.677311	2.03049	14.2134	0.507508	8	2	-9	-2	-0.0143392	0.00701953	-2.04276	0.0436299	8.82454e-05	0.00573148	53702	-0.0143392	0.0436299	0.00701953	-2.04276	Albumin, urine (ug/mL)	biochemistry	liver/kidney	MFA 18:1 (Octadecenoic) (gm)	nutrients	dietary interview	8	1	1	> BY & Bonf.	kidney	dietary interview	39177	1	Dietary Interview+Behavior	1
expo	DR1TM201	URXUCR	-0.00977182	0.00845349	0.285626	0.669466	-1.15595	1.39698	9.77888	0.284172	8	2	3	0	-0.00952454	0.00784747	-1.21371	0.227635	5.72931e-05	0.118503	53703	-0.00952454	0.227635	0.00784747	-1.21371	Creatinine, urine (mg/dL)	biochemistry	kidney	MFA 20:1 (Eicosenoic) (gm)	nutrients	dietary interview	8	1	1	> BY & Bonf.	kidney	dietary interview	39177	1	Dietary Interview+Behavior	1
expo	DR1TM201	URXUMA	0.000141072	0.00431985	0.97486	0.952958	0.0326566	0.908786	6.3615	0	8	2	5	2	0.000468717	0.00497424	0.0942288	0.92511	1.38749e-07	0.00575602	53702	0.000468717	0.92511	0.00497424	0.0942288	Albumin, urine (ug/mL)	biochemistry	liver/kidney	MFA 20:1 (Eicosenoic) (gm)	nutrients	dietary interview	8	1	1	> BY & Bonf.	kidney	dietary interview	39177	1	Dietary Interview+Behavior	1
expo	DR1TM221	URXUCR	0.0127395	0.00266451	0.00200956	0.470956	4.78117	0.226936	1.58855	0	8	2	9	2	0.0110785	0.00614763	1.80208	0.0744579	0.000117816	0.11776	53703	0.0110785	0.0744579	0.00614763	1.80208	Creatinine, urine (mg/dL)	biochemistry	kidney	MFA 22:1 (Docosenoic) (gm)	nutrients	dietary interview	8	1	1	> BY & Bonf.	kidney	dietary interview	39177	1	Dietary Interview+Behavior	1
expo	DR1TM221	URXUMA	-0.00026475	0.00347871	0.941464	0.901066	-0.0761059	0.7371	5.1597	0	8	2	1	0	-0.000852715	0.0044505	-0.1916	0.848433	6.97987e-07	0.00576099	53702	-0.000852715	0.848433	0.0044505	-0.1916	Albumin, urine (ug/mL)	biochemistry	liver/kidney	MFA 22:1 (Docosenoic) (gm)	nutrients	dietary interview	8	1	1	> BY & Bonf.	kidney	dietary interview	39177	1	Dietary Interview+Behavior	1
expo	DR1TMAGN	URXUCR	-0.188042	0.00819676	7.57919e-08	8.71052e-13	-22.9411	0.804411	5.63088	0	8	2	-9	-2	-0.195827	0.0107199	-18.2677	4.39452e-34	0.0182923	0.10125	53703	-0.195827	4.39452e-34	0.0107199	-18.2677	Creatinine, urine (mg/dL)	biochemistry	kidney	Magnesium (mg)	nutrients	dietary interview	8	8.8055e-30	5.43928e-29	Bonf.<0.05	kidney	dietary interview	39177	1	Dietary Interview+Behavior	3.78281e-31
expo	DR1TMAGN	URXUMA	-0.0236896	0.00510538	0.00236926	0.176612	-4.64012	0.654032	4.57822	0	8	2	-9	-2	-0.0253417	0.0084082	-3.01393	0.00324658	0.000306328	0.00548341	53702	-0.0253417	0.00324658	0.0084082	-3.01393	Albumin, urine (ug/mL)	biochemistry	liver/kidney	Magnesium (mg)	nutrients	dietary interview	8	0.227784	1	> BY & Bonf.	kidney	dietary interview	39177	1	Dietary Interview+Behavior	0.181284
expo	DR1TMFAT	URXUCR	-0.0360263	0.00917989	0.00571604	0.209717	-3.92448	0.964373	6.75061	0	8	2	-9	-2	-0.0379558	0.0141756	-2.67754	0.00863239	0.000620426	0.117527	53703	-0.0379558	0.00863239	0.0141756	-2.67754	Creatinine, urine (mg/dL)	biochemistry	kidney	Total monounsaturated fatty acids (gm)	nutrients	dietary interview	8	0.492098	1	> BY & Bonf.	kidney	dietary interview	39177	1	Dietary Interview+Behavior	0.175876
expo	DR1TMFAT	URXUMA	-0.00665563	0.00820867	0.444166	0.561538	-0.810805	2.19904	15.3933	0.545256	8	2	-9	-2	-0.0138846	0.00674157	-2.05955	0.041964	8.30229e-05	0.00573145	53702	-0.0138846	0.041964	0.00674157	-2.05955	Albumin, urine (ug/mL)	biochemistry	liver/kidney	Total monounsaturated fatty acids (gm)	nutrients	dietary interview	8	1	1	> BY & Bonf.	kidney	dietary interview	39177	1	Dietary Interview+Behavior	1
expo	DR1TMOIS	URXUCR	-0.160966	0.00756352	1.27344e-07	3.61674e-14	-21.2819	1.07651	7.53556	0.0710709	8	2	-9	-2	-0.160501	0.00837842	-19.1565	9.91886e-36	0.0158527	0.117575	53703	-0.160501	9.91886e-36	0.00837842	-19.1565	Creatinine, urine (mg/dL)	biochemistry	kidney	Moisture (gm)	nutrients	dietary interview	8	2.47621e-31	1.2277e-30	Bonf.<0.05	kidney	dietary interview	39177	1	Dietary Interview+Behavior	3.41526e-32
expo	DR1TMOIS	URXUMA	-0.0160831	0.003269	0.00171388	0.335545	-4.91988	0.327016	2.28911	0	8	2	-9	-2	-0.0176182	0.00786021	-2.24144	0.0271429	0.000191015	0.00559031	53702	-0.0176182	0.0271429	0.00786021	-2.24144	Albumin, urine (ug/mL)	biochemistry	liver/kidney	Moisture (gm)	nutrients	dietary interview	8	1	1	> BY & Bonf.	kidney	dietary interview	39177	1	Dietary Interview+Behavior	0.85403
expo	DR1TNIAC	URXUCR	-0.0782701	0.00969304	8.58807e-05	0.00128498	-8.07488	1.24777	8.73437	0.198568	8	2	-9	-2	-0.0856538	0.0108887	-7.86629	3.7828e-12	0.0041143	0.119938	53703	-0.0856538	3.7828e-12	0.0108887	-7.86629	Creatinine, urine (mg/dL)	biochemistry	kidney	Niacin (mg)	nutrients	dietary interview	8	3.22543e-09	4.68213e-07	Bonf.<0.05	kidney	dietary interview	39177	1	Dietary Interview+Behavior	2.06745e-10
expo	DR1TNIAC	URXUMA	-0.00400245	0.00516727	0.463944	0.696107	-0.774577	0.897675	6.28373	0	8	2	-9	-2	-0.00890377	0.00788102	-1.12977	0.261196	4.44583e-05	0.0056922	53702	-0.00890377	0.261196	0.00788102	-1.12977	Albumin, urine (ug/mL)	biochemistry	liver/kidney	Niacin (mg)	nutrients	dietary interview	8	1	1	> BY & Bonf.	kidney	dietary interview	39177	1	Dietary Interview+Behavior	1
expo	DR1TNUMF	URXUCR	-0.14523	0.00768591	2.89069e-07	6.30568e-13	-18.8957	1.22807	8.59652	0.185717	8	2	-9	-2	-0.144892	0.0079053	-18.3285	3.37977e-34	0.015178	0.083561	53703	-0.144892	3.37977e-34	0.0079053	-18.3285	Creatinine, urine (mg/dL)	biochemistry	kidney	Total number of foods reported in the individual foods file	nutrients	dietary interview	8	6.95522e-30	4.18327e-29	Bonf.<0.05	kidney	dietary interview	39177	1	Dietary Interview+Behavior	3.78281e-31
expo	DR1TNUMF	URXUMA	-0.0142712	0.00616791	0.053885	0.208263	-2.31379	1.60765	11.2535	0.377974	8	2	-9	-2	-0.0238112	0.00651996	-3.65204	0.000410947	0.000409907	0.00556092	53702	-0.0238112	0.000410947	0.00651996	-3.65204	Albumin, urine (ug/mL)	biochemistry	liver/kidney	Total number of foods reported in the individual foods file	nutrients	dietary interview	8	0.0420896	1	BY<0.05	kidney	dietary interview	39177	1	Dietary Interview+Behavior	0.0337107
expo	DR1TP182	URXUCR	-0.026728	0.00689387	0.0060759	0.264501	-3.87707	0.594526	4.16169	0	8	2	-9	-2	-0.0332352	0.0112251	-2.96079	0.00380902	0.000604799	0.116448	53703	-0.0332352	0.00380902	0.0112251	-2.96079	Creatinine, urine (mg/dL)	biochemistry	kidney	PFA 18:2 (Octadecadienoic) (gm)	nutrients	dietary interview	8	0.258646	1	> BY & Bonf.	kidney	dietary interview	39177	1	Dietary Interview+Behavior	0.0830078
expo	DR1TP182	URXUMA	-0.0116079	0.00464966	0.041202	0.482174	-2.49651	0.656287	4.59401	0	8	2	-9	-2	-0.0121875	0.00641517	-1.8998	0.0602565	8.13284e-05	0.00573608	53702	-0.0121875	0.0602565	0.00641517	-1.8998	Albumin, urine (ug/mL)	biochemistry	liver/kidney	PFA 18:2 (Octadecadienoic) (gm)	nutrients	dietary interview	8	1	1	> BY & Bonf.	kidney	dietary interview	39177	1	Dietary Interview+Behavior	1
expo	DR1TP183	URXUCR	-0.037995	0.00621879	0.000486406	0.0753584	-6.10971	0.624572	4.37201	0	8	2	-9	-2	-0.0460447	0.00970612	-4.74389	6.77005e-06	0.00124118	0.113796	53703	-0.0460447	6.77005e-06	0.00970612	-4.74389	Creatinine, urine (mg/dL)	biochemistry	kidney	PFA 18:3 (Octadecatrienoic) (gm)	nutrients	dietary interview	8	0.00127643	0.837957	BY<0.05	kidney	dietary interview	39177	1	Dietary Interview+Behavior	0.000222006
expo	DR1TP183	URXUMA	-0.00169789	0.00613579	0.789988	0.758631	-0.276719	1.39236	9.74649	0.281793	8	2	-5	-2	-0.00972321	0.00653991	-1.48675	0.140136	5.53466e-05	0.00574098	53702	-0.00972321	0.140136	0.00653991	-1.48675	Albumin, urine (ug/mL)	biochemistry	liver/kidney	PFA 18:3 (Octadecatrienoic) (gm)	nutrients	dietary interview	8	1	1	> BY & Bonf.	kidney	dietary interview	39177	1	Dietary Interview+Behavior	1
expo	DR1TP184	URXUCR	-0.00133977	0.00436559	0.767853	0.972435	-0.306893	0.6804	4.7628	0	8	2	-3	-2	-0.000720824	0.00681458	-0.105777	0.915965	4.77712e-07	0.118458	53703	-0.000720824	0.915965	0.00681458	-0.105777	Creatinine, urine (mg/dL)	biochemistry	kidney	PFA 18:4 (Octadecatetraenoic) (gm)	nutrients	dietary interview	8	1	1	> BY & Bonf.	kidney	dietary interview	39177	1	Dietary Interview+Behavior	1
expo	DR1TP184	URXUMA	0.00338574	0.00448297	0.474742	0.856729	0.755244	1.61312	11.2918	0.380082	8	2	9	2	0.00310342	0.00433188	0.716414	0.475357	8.85496e-06	0.00574073	53702	0.00310342	0.475357	0.00433188	0.716414	Albumin, urine (ug/mL)	biochemistry	liver/kidney	PFA 18:4 (Octadecatetraenoic) (gm)	nutrients	dietary interview	8	1	1	> BY & Bonf.	kidney	dietary interview	39177	1	Dietary Interview+Behavior	1
expo	DR1TP204	URXUCR	-0.027161	0.00733828	0.00764212	0.16857	-3.70128	1.15506	8.0854	0.134242	8	2	-3	0	-0.0280967	0.00778325	-3.60989	0.000474907	0.000623104	0.119087	53703	-0.0280967	0.000474907	0.00778325	-3.60989	Creatinine, urine (mg/dL)	biochemistry	kidney	PFA 20:4 (Eicosatetraenoic) (gm)	nutrients	dietary interview	8	0.0474703	1	BY<0.05	kidney	dietary interview	39177	1	Dietary Interview+Behavior	0.011764
expo	DR1TP204	URXUMA	0.00413689	0.0046741	0.405494	0.717222	0.885068	1.80348	12.6244	0.445517	8	2	9	2	0.0023287	0.00459047	0.507289	0.613036	4.28031e-06	0.00570143	53702	0.0023287	0.613036	0.00459047	0.507289	Albumin, urine (ug/mL)	biochemistry	liver/kidney	PFA 20:4 (Eicosatetraenoic) (gm)	nutrients	dietary interview	8	1	1	> BY & Bonf.	kidney	dietary interview	39177	1	Dietary Interview+Behavior	1
expo	DR1TP205	URXUCR	-0.00254099	0.00807299	0.762124	0.770317	-0.314752	1.62144	11.35	0.383263	8	2	1	0	-0.00915593	0.00677545	-1.35134	0.179548	7.94042e-05	0.118535	53703	-0.00915593	0.179548	0.00677545	-1.35134	Creatinine, urine (mg/dL)	biochemistry	kidney	PFA 20:5 (Eicosapentaenoic) (gm)	nutrients	dietary interview	8	1	1	> BY & Bonf.	kidney	dietary interview	39177	1	Dietary Interview+Behavior	1
expo	DR1TP205	URXUMA	0.00731587	0.00374234	0.0915057	0.572846	1.95489	0.618206	4.32744	0	8	2	9	2	0.00570575	0.0061986	0.92049	0.359467	3.08362e-05	0.00574345	53702	0.00570575	0.359467	0.0061986	0.92049	Albumin, urine (ug/mL)	biochemistry	liver/kidney	PFA 20:5 (Eicosapentaenoic) (gm)	nutrients	dietary interview	8	1	1	> BY & Bonf.	kidney	dietary interview	39177	1	Dietary Interview+Behavior	1
expo	DR1TP225	URXUCR	0.00499998	0.00535373	0.38143	0.811861	0.933924	0.783592	5.48514	0	8	2	9	2	-5.18025e-05	0.0063544	-0.00815222	0.993511	2.44598e-09	0.117497	53703	-5.18025e-05	0.993511	0.0063544	-0.00815222	Creatinine, urine (mg/dL)	biochemistry	kidney	PFA 22:5 (Docosapentaenoic) (gm)	nutrients	dietary interview	8	1	1	> BY & Bonf.	kidney	dietary interview	39177	1	Dietary Interview+Behavior	1
expo	DR1TP225	URXUMA	0.00506214	0.00271456	0.104471	0.656388	1.86481	0.427767	2.99437	0	8	2	9	2	0.00474768	0.00519009	0.914758	0.362455	2.05454e-05	0.00573041	53702	0.00474768	0.362455	0.00519009	0.914758	Albumin, urine (ug/mL)	biochemistry	liver/kidney	PFA 22:5 (Docosapentaenoic) (gm)	nutrients	dietary interview	8	1	1	> BY & Bonf.	kidney	dietary interview	39177	1	Dietary Interview+Behavior	1
expo	DR1TP226	URXUCR	-0.0181975	0.00680141	0.0317436	0.300232	-2.67554	1.04206	7.2944	0.0403594	8	2	-9	-2	-0.0213786	0.00700425	-3.05223	0.00288988	0.000426567	0.118665	53703	-0.0213786	0.00288988	0.00700425	-3.05223	Creatinine, urine (mg/dL)	biochemistry	kidney	PFA 22:6 (Docosahexaenoic) (gm)	nutrients	dietary interview	8	0.207567	1	> BY & Bonf.	kidney	dietary interview	39177	1	Dietary Interview+Behavior	0.0646133
expo	DR1TP226	URXUMA	0.0048531	0.00439375	0.30587	0.595262	1.10455	0.978495	6.84947	0	8	2	9	2	0.00777738	0.00530964	1.46477	0.14603	5.64538e-05	0.00567924	53702	0.00777738	0.14603	0.00530964	1.46477	Albumin, urine (ug/mL)	biochemistry	liver/kidney	PFA 22:6 (Docosahexaenoic) (gm)	nutrients	dietary interview	8	1	1	> BY & Bonf.	kidney	dietary interview	39177	1	Dietary Interview+Behavior	1
expo	DR1TPFAT	URXUCR	-0.0300363	0.00705144	0.00374849	0.207013	-4.25959	0.628959	4.40272	0	8	2	-9	-2	-0.0371626	0.0113286	-3.28041	0.001415	0.000739672	0.11617	53703	-0.0371626	0.001415	0.0113286	-3.28041	Creatinine, urine (mg/dL)	biochemistry	kidney	Total polyunsaturated fatty acids (gm)	nutrients	dietary interview	8	0.117062	1	> BY & Bonf.	kidney	dietary interview	39177	1	Dietary Interview+Behavior	0.0333708
expo	DR1TPFAT	URXUMA	-0.00852578	0.00573645	0.180803	0.529041	-1.48625	1.05048	7.35339	0.0480576	8	2	-9	-2	-0.0123016	0.00641883	-1.91649	0.0580742	8.10492e-05	0.00573811	53702	-0.0123016	0.0580742	0.00641883	-1.91649	Albumin, urine (ug/mL)	biochemistry	liver/kidney	Total polyunsaturated fatty acids (gm)	nutrients	dietary interview	8	1	1	> BY & Bonf.	kidney	dietary interview	39177	1	Dietary Interview+Behavior	1
expo	DR1TPHOS	URXUCR	-0.146726	0.0109678	3.05641e-06	3.26368e-06	-13.3778	1.04724	7.33067	0.0451084	8	2	-9	-2	-0.141519	0.0141024	-10.0351	6.1822e-17	0.00813974	0.110436	53703	-0.141519	6.1822e-17	0.0141024	-10.0351	Creatinine, urine (mg/dL)	biochemistry	kidney	Phosphorus (mg)	nutrients	dietary interview	8	1.15658e-13	7.65196e-12	Bonf.<0.05	kidney	dietary interview	39177	1	Dietary Interview+Behavior	6.65205e-15
expo	DR1TPHOS	URXUMA	-0.00741343	0.00591223	0.250125	0.558897	-1.25391	1.08104	7.56729	0.0749659	8	2	-9	-2	-0.0157961	0.00811198	-1.94726	0.0542264	0.000101411	0.00549703	53702	-0.0157961	0.0542264	0.00811198	-1.94726	Albumin, urine (ug/mL)	biochemistry	liver/kidney	Phosphorus (mg)	nutrients	dietary interview	8	1	1	> BY & Bonf.	kidney	dietary interview	39177	1	Dietary Interview+Behavior	1
expo	DR1TPOTA	URXUCR	-0.177642	0.00603363	1.34319e-08	4.49172e-11	-29.442	0.42776	2.99432	0	8	2	-9	-2	-0.178452	0.0125952	-14.1683	6.23132e-26	0.0160996	0.101442	53703	-0.178452	6.23132e-26	0.0125952	-14.1683	Creatinine, urine (mg/dL)	biochemistry	kidney	Potassium (mg)	nutrients	dietary interview	8	5.02082e-22	7.71276e-21	Bonf.<0.05	kidney	dietary interview	39177	1	Dietary Interview+Behavior	2.38397e-23
expo	DR1TPOTA	URXUMA	-0.0161028	0.00533489	0.0194302	0.283955	-3.0184	1.03049	7.21345	0.0295905	8	2	-9	-2	-0.0199838	0.00879818	-2.27135	0.0252055	0.000201899	0.00564148	53702	-0.0199838	0.0252055	0.00879818	-2.27135	Albumin, urine (ug/mL)	biochemistry	liver/kidney	Potassium (mg)	nutrients	dietary interview	8	1	1	> BY & Bonf.	kidney	dietary interview	39177	1	Dietary Interview+Behavior	0.821196
expo	DR1TPROT	URXUCR	-0.112822	0.00951713	6.89989e-06	0.000104065	-11.8547	0.87486	6.12402	0	8	2	-9	-2	-0.116401	0.0138668	-8.39422	2.66821e-13	0.00632557	0.117707	53703	-0.116401	2.66821e-13	0.0138668	-8.39422	Creatinine, urine (mg/dL)	biochemistry	kidney	Protein (gm)	nutrients	dietary interview	8	2.78497e-10	3.30255e-08	Bonf.<0.05	kidney	dietary interview	39177	1	Dietary Interview+Behavior	1.64057e-11
expo	DR1TPROT	URXUMA	0.000484237	0.00577575	0.935531	0.935014	0.0838397	1.09653	7.67568	0.0880286	8	2	-5	0	-0.00576988	0.00805171	-0.716603	0.475241	1.55426e-05	0.00570856	53702	-0.00576988	0.475241	0.00805171	-0.716603	Albumin, urine (ug/mL)	biochemistry	liver/kidney	Protein (gm)	nutrients	dietary interview	8	1	1	> BY & Bonf.	kidney	dietary interview	39177	1	Dietary Interview+Behavior	1
expo	DR1TRET	URXUCR	-0.054313	0.0072156	0.000134206	0.0183262	-7.52717	0.823081	5.76157	0	8	2	-9	-2	-0.0541031	0.00835347	-6.47673	3.25669e-09	0.00232181	0.110567	53703	-0.0541031	3.25669e-09	0.00835347	-6.47673	Creatinine, urine (mg/dL)	biochemistry	kidney	Retinol (mcg)	nutrients	dietary interview	8	1.49426e-06	0.000403094	Bonf.<0.05	kidney	dietary interview	39177	1	Dietary Interview+Behavior	1.43762e-07
expo	DR1TRET	URXUMA	-0.00480992	0.00652413	0.484942	0.766787	-0.737251	2.19493	15.3645	0.544405	8	2	-9	-2	-0.00597424	0.00506601	-1.17928	0.241004	2.83108e-05	0.0056559	53702	-0.00597424	0.241004	0.00506601	-1.17928	Albumin, urine (ug/mL)	biochemistry	liver/kidney	Retinol (mcg)	nutrients	dietary interview	8	1	1	> BY & Bonf.	kidney	dietary interview	39177	1	Dietary Interview+Behavior	1
expo	DR1TS040	URXUCR	-0.01315	0.00808949	0.148069	0.543713	-1.62556	1.86374	13.0462	0.463445	8	2	-9	-2	-0.00839874	0.00673712	-1.24664	0.215359	5.72005e-05	0.116678	53703	-0.00839874	0.215359	0.00673712	-1.24664	Creatinine, urine (mg/dL)	biochemistry	kidney	SFA 4:0 (Butanoic) (gm)	nutrients	dietary interview	8	1	1	> BY & Bonf.	kidney	dietary interview	39177	1	Dietary Interview+Behavior	1
expo	DR1TS040	URXUMA	-0.00627258	0.00638848	0.358879	0.73413	-0.981858	1.6347	11.4429	0.388268	8	2	-9	-2	-0.00540836	0.0046572	-1.16129	0.248208	2.37197e-05	0.00559206	53702	-0.00540836	0.248208	0.0046572	-1.16129	Albumin, urine (ug/mL)	biochemistry	liver/kidney	SFA 4:0 (Butanoic) (gm)	nutrients	dietary interview	8	1	1	> BY & Bonf.	kidney	dietary interview	39177	1	Dietary Interview+Behavior	1
expo	DR1TS060	URXUCR	-0.0133585	0.00636648	0.0740623	0.521914	-2.09825	1.23171	8.62196	0.188119	8	2	-9	-2	-0.0101935	0.00752576	-1.35449	0.178545	8.46133e-05	0.116748	53703	-0.0101935	0.178545	0.00752576	-1.35449	Creatinine, urine (mg/dL)	biochemistry	kidney	SFA 6:0 (Hexanoic) (gm)	nutrients	dietary interview	8	1	1	> BY & Bonf.	kidney	dietary interview	39177	1	Dietary Interview+Behavior	1
expo	DR1TS060	URXUMA	-0.0067977	0.00608509	0.300818	0.741846	-1.11711	1.5126	10.5882	0.338885	8	2	-9	-2	-0.00505042	0.00517453	-0.976016	0.331343	2.07707e-05	0.00565004	53702	-0.00505042	0.331343	0.00517453	-0.976016	Albumin, urine (ug/mL)	biochemistry	liver/kidney	SFA 6:0 (Hexanoic) (gm)	nutrients	dietary interview	8	1	1	> BY & Bonf.	kidney	dietary interview	39177	1	Dietary Interview+Behavior	1
expo	DR1TS080	URXUCR	-0.00964851	0.00726114	0.225595	0.515218	-1.32879	1.29537	9.06759	0.22802	8	2	-9	-2	-0.0158075	0.00794609	-1.98934	0.0493147	0.000197735	0.115894	53703	-0.0158075	0.0493147	0.00794609	-1.98934	Creatinine, urine (mg/dL)	biochemistry	kidney	SFA 8:0 (Octanoic) (gm)	nutrients	dietary interview	8	1	1	> BY & Bonf.	kidney	dietary interview	39177	1	Dietary Interview+Behavior	0.824028
expo	DR1TS080	URXUMA	-0.00126454	0.0048471	0.801689	0.85077	-0.260886	0.878658	6.15061	0	8	2	-9	-2	-0.00872979	0.00662503	-1.3177	0.190529	6.03075e-05	0.00561604	53702	-0.00872979	0.190529	0.00662503	-1.3177	Albumin, urine (ug/mL)	biochemistry	liver/kidney	SFA 8:0 (Octanoic) (gm)	nutrients	dietary interview	8	1	1	> BY & Bonf.	kidney	dietary interview	39177	1	Dietary Interview+Behavior	1
expo	DR1TS100	URXUCR	-0.016344	0.00684637	0.0483636	0.351406	-2.38725	1.27727	8.94092	0.217083	8	2	-9	-2	-0.0174312	0.00737311	-2.36416	0.019946	0.000231407	0.115261	53703	-0.0174312	0.019946	0.00737311	-2.36416	Creatinine, urine (mg/dL)	biochemistry	kidney	SFA 10:0 (Decanoic) (gm)	nutrients	dietary interview	8	0.938591	1	> BY & Bonf.	kidney	dietary interview	39177	1	Dietary Interview+Behavior	0.363376
expo	DR1TS100	URXUMA	-0.00197069	0.00655855	0.772542	0.830303	-0.300476	1.69691	11.8784	0.410695	8	2	-9	-2	-0.00868784	0.00581085	-1.4951	0.137945	5.74849e-05	0.00557777	53702	-0.00868784	0.137945	0.00581085	-1.4951	Albumin, urine (ug/mL)	biochemistry	liver/kidney	SFA 10:0 (Decanoic) (gm)	nutrients	dietary interview	8	1	1	> BY & Bonf.	kidney	dietary interview	39177	1	Dietary Interview+Behavior	1
expo	DR1TS120	URXUCR	-0.012469	0.0051115	0.0447985	0.400381	-2.4394	0.699995	4.89997	0	8	2	-9	-2	-0.0199687	0.00774633	-2.57783	0.0113568	0.000313325	0.115378	53703	-0.0199687	0.0113568	0.00774633	-2.57783	Creatinine, urine (mg/dL)	biochemistry	kidney	SFA 12:0 (Dodecanoic) (gm)	nutrients	dietary interview	8	0.609268	1	> BY & Bonf.	kidney	dietary interview	39177	1	Dietary Interview+Behavior	0.222181
expo	DR1TS120	URXUMA	-0.0058348	0.006054	0.367256	0.627425	-0.963792	1.30367	9.12571	0.232936	8	2	-9	-2	-0.0139282	0.00587206	-2.37194	0.0195524	0.000152437	0.0055884	53702	-0.0139282	0.0195524	0.00587206	-2.37194	Albumin, urine (ug/mL)	biochemistry	liver/kidney	SFA 12:0 (Dodecanoic) (gm)	nutrients	dietary interview	8	0.925127	1	> BY & Bonf.	kidney	dietary interview	39177	1	Dietary Interview+Behavior	0.698447
expo	DR1TS140	URXUCR	-0.0155232	0.00728044	0.0704431	0.39633	-2.13218	0.943853	6.60697	0	8	2	-9	-2	-0.0223471	0.00885823	-2.52275	0.0131737	0.000340747	0.116521	53703	-0.0223471	0.0131737	0.00885823	-2.52275	Creatinine, urine (mg/dL)	biochemistry	kidney	SFA 14:0 (Tetradecanoic) (gm)	nutrients	dietary interview	8	0.681761	1	> BY & Bonf.	kidney	dietary interview	39177	1	Dietary Interview+Behavior	0.25483
expo	DR1TS140	URXUMA	-0.0030191	0.00681033	0.670918	0.82342	-0.443312	1.57873	11.0511	0.366578	8	2	-9	-2	-0.00835505	0.00597202	-1.39903	0.164808	4.76315e-05	0.00561161	53702	-0.00835505	0.164808	0.00597202	-1.39903	Albumin, urine (ug/mL)	biochemistry	liver/kidney	SFA 14:0 (Tetradecanoic) (gm)	nutrients	dietary interview	8	1	1	> BY & Bonf.	kidney	dietary interview	39177	1	Dietary Interview+Behavior	1
expo	DR1TS160	URXUCR	-0.0206048	0.00951903	0.0671515	0.481308	-2.16459	0.774215	5.41951	0	8	2	-9	-2	-0.0267703	0.0143958	-1.85959	0.0657982	0.000305502	0.117795	53703	-0.0267703	0.0657982	0.0143958	-1.85959	Creatinine, urine (mg/dL)	biochemistry	kidney	SFA 16:0 (Hexadecanoic) (gm)	nutrients	dietary interview	8	1	1	> BY & Bonf.	kidney	dietary interview	39177	1	Dietary Interview+Behavior	1
expo	DR1TS160	URXUMA	-0.00196695	0.00993236	0.848646	0.778914	-0.198034	2.60742	18.252	0.616479	8	2	-9	-2	-0.0111284	0.00753248	-1.47739	0.142623	5.27929e-05	0.00572178	53702	-0.0111284	0.142623	0.00753248	-1.47739	Albumin, urine (ug/mL)	biochemistry	liver/kidney	SFA 16:0 (Hexadecanoic) (gm)	nutrients	dietary interview	8	1	1	> BY & Bonf.	kidney	dietary interview	39177	1	Dietary Interview+Behavior	1
expo	DR1TS180	URXUCR	-0.0083126	0.00594538	0.204769	0.738014	-1.39816	0.307433	2.15203	0	8	2	-9	-2	-0.0150872	0.0133967	-1.12618	0.262706	0.000105836	0.118015	53703	-0.0150872	0.262706	0.0133967	-1.12618	Creatinine, urine (mg/dL)	biochemistry	kidney	SFA 18:0 (Octadecanoic) (gm)	nutrients	dietary interview	8	1	1	> BY & Bonf.	kidney	dietary interview	39177	1	Dietary Interview+Behavior	1
expo	DR1TS180	URXUMA	0.00271379	0.00919095	0.776355	0.931567	0.295267	2.9536	20.6752	0.66143	8	2	-1	0	-0.00969899	0.00731629	-1.32567	0.187882	4.37395e-05	0.00572476	53702	-0.00969899	0.187882	0.00731629	-1.32567	Albumin, urine (ug/mL)	biochemistry	liver/kidney	SFA 18:0 (Octadecanoic) (gm)	nutrients	dietary interview	8	1	1	> BY & Bonf.	kidney	dietary interview	39177	1	Dietary Interview+Behavior	1
expo	DR1TSELE	URXUCR	-0.0991656	0.0116809	6.22623e-05	0.000332507	-8.48955	1.42365	9.96558	0.297582	8	2	-9	-2	-0.103599	0.0113932	-9.09309	7.66164e-15	0.00574169	0.117781	53703	-0.103599	7.66164e-15	0.0113932	-9.09309	Creatinine, urine (mg/dL)	biochemistry	kidney	Selenium (mcg)	nutrients	dietary interview	8	1.04735e-11	9.48312e-10	Bonf.<0.05	kidney	dietary interview	39177	1	Dietary Interview+Behavior	5.61289e-13
expo	DR1TSELE	URXUMA	0.00302465	0.00702835	0.679881	0.77636	0.430349	1.71008	11.9706	0.415233	8	2	-1	0	0.00674142	0.00641902	1.05023	0.296072	2.43125e-05	0.00577978	53702	0.00674142	0.296072	0.00641902	1.05023	Albumin, urine (ug/mL)	biochemistry	liver/kidney	Selenium (mcg)	nutrients	dietary interview	8	1	1	> BY & Bonf.	kidney	dietary interview	39177	1	Dietary Interview+Behavior	1
expo	DR1TSFAT	URXUCR	-0.0153686	0.00835093	0.10829	0.561637	-1.84034	0.612107	4.28475	0	8	2	-9	-2	-0.0232838	0.01371	-1.69831	0.0924686	0.000247938	0.117353	53703	-0.0232838	0.0924686	0.01371	-1.69831	Creatinine, urine (mg/dL)	biochemistry	kidney	Total saturated fatty acids (gm)	nutrients	dietary interview	8	1	1	> BY & Bonf.	kidney	dietary interview	39177	1	Dietary Interview+Behavior	1
expo	DR1TSFAT	URXUMA	-0.00250688	0.00978861	0.805235	0.780579	-0.256102	2.84383	19.9068	0.648362	8	2	-9	-2	-0.0117277	0.00718425	-1.63241	0.105646	6.2902e-05	0.00568451	53702	-0.0117277	0.105646	0.00718425	-1.63241	Albumin, urine (ug/mL)	biochemistry	liver/kidney	Total saturated fatty acids (gm)	nutrients	dietary interview	8	1	1	> BY & Bonf.	kidney	dietary interview	39177	1	Dietary Interview+Behavior	1
expo	DR1TSODI	URXUCR	-0.0914728	0.0105117	5.30739e-05	0.000189189	-8.70198	1.52358	10.6651	0.343652	8	2	-9	-2	-0.0924991	0.0105617	-8.75794	4.22336e-14	0.00380219	0.118149	53703	-0.0924991	4.22336e-14	0.0105617	-8.75794	Creatinine, urine (mg/dL)	biochemistry	kidney	Sodium (mg) (adjusted for salt use in food preparation)	nutrients	dietary interview	8	5.05623e-11	5.22742e-09	Bonf.<0.05	kidney	dietary interview	39177	1	Dietary Interview+Behavior	2.96773e-12
expo	DR1TSODI	URXUMA	0.000552771	0.00365355	0.884009	0.996829	0.151297	0.299203	2.09442	0	8	2	-7	0	0.000978788	0.00872646	0.112163	0.910912	4.25735e-07	0.00573366	53702	0.000978788	0.910912	0.00872646	0.112163	Albumin, urine (ug/mL)	biochemistry	liver/kidney	Sodium (mg) (adjusted for salt use in food preparation)	nutrients	dietary interview	8	1	1	> BY & Bonf.	kidney	dietary interview	39177	1	Dietary Interview+Behavior	1
expo	DR1TSUGR	URXUCR	0.0304481	0.010349	0.0216473	0.170786	2.94214	1.88909	13.2236	0.470644	8	2	9	2	0.0291198	0.00832798	3.49662	0.00069671	0.000533632	0.118595	53703	0.0291198	0.00069671	0.00832798	3.49662	Creatinine, urine (mg/dL)	biochemistry	kidney	Total sugars (gm)	nutrients	dietary interview	8	0.0652229	1	> BY & Bonf.	kidney	dietary interview	39177	1	Dietary Interview+Behavior	0.0170135
expo	DR1TSUGR	URXUMA	-0.022563	0.00573656	0.00565245	0.150458	-3.9332	1.31509	9.20566	0.239598	8	2	-9	-2	-0.0218584	0.00519911	-4.20425	5.59518e-05	0.000300679	0.0057568	53702	-0.0218584	5.59518e-05	0.00519911	-4.20425	Albumin, urine (ug/mL)	biochemistry	liver/kidney	Total sugars (gm)	nutrients	dietary interview	8	0.00782137	1	BY<0.05	kidney	dietary interview	39177	1	Dietary Interview+Behavior	0.00713973
expo	DR1TTFAT	URXUCR	-0.0296345	0.00821545	0.00865683	0.325879	-3.60716	0.565656	3.95959	0	8	2	-9	-2	-0.036964	0.0147857	-2.49998	0.013998	0.000508646	0.116972	53703	-0.036964	0.013998	0.0147857	-2.49998	Creatinine, urine (mg/dL)	biochemistry	kidney	Total fat (gm)	nutrients	dietary interview	8	0.714251	1	> BY & Bonf.	kidney	dietary interview	39177	1	Dietary Interview+Behavior	0.266287
expo	DR1TTFAT	URXUMA	-0.00621678	0.00959588	0.537737	0.600163	-0.64786	2.28116	15.9681	0.561626	8	2	-9	-2	-0.0176379	0.00858579	-2.05431	0.0424775	0.000115811	0.00569711	53702	-0.0176379	0.0424775	0.00858579	-2.05431	Albumin, urine (ug/mL)	biochemistry	liver/kidney	Total fat (gm)	nutrients	dietary interview	8	1	1	> BY & Bonf.	kidney	dietary interview	39177	1	Dietary Interview+Behavior	1
expo	DR1TTHEO	URXUCR	-0.0231594	0.00740224	0.01664	0.147131	-3.1287	2.17659	15.2361	0.540566	8	2	-9	-2	-0.0189126	0.00548105	-3.45054	0.000812325	0.000331666	0.114798	53703	-0.0189126	0.000812325	0.00548105	-3.45054	Creatinine, urine (mg/dL)	biochemistry	kidney	Theobromine (mg)	nutrients	dietary interview	8	0.0741229	1	> BY & Bonf.	kidney	dietary interview	39177	1	Dietary Interview+Behavior	0.0196971
expo	DR1TTHEO	URXUMA	-0.00961519	0.00348342	0.0280848	0.388893	-2.76028	0.726989	5.08893	0	8	2	-9	-2	-0.0108538	0.00457824	-2.37073	0.0196134	0.000109232	0.00558308	53702	-0.0108538	0.0196134	0.00457824	-2.37073	Albumin, urine (ug/mL)	biochemistry	liver/kidney	Theobromine (mg)	nutrients	dietary interview	8	0.927092	1	> BY & Bonf.	kidney	dietary interview	39177	1	Dietary Interview+Behavior	0.698447
expo	DR1TVARA	URXUCR	-0.0920362	0.00766083	6.30925e-06	0.000161056	-12.0139	0.804112	5.62878	0	8	2	-9	-2	-0.0936295	0.00928784	-10.0809	4.88896e-17	0.00699805	0.103055	53703	-0.0936295	4.88896e-17	0.00928784	-10.0809	Creatinine, urine (mg/dL)	biochemistry	kidney	Vitamin A as retinol activity equivalents (mcg)	nutrients	dietary interview	8	9.27164e-14	6.05126e-12	Bonf.<0.05	kidney	dietary interview	39177	1	Dietary Interview+Behavior	5.61122e-15
expo	DR1TVARA	URXUMA	-0.00987473	0.00561185	0.12187	0.476917	-1.75962	1.63134	11.4194	0.387006	8	2	-9	-2	-0.0101718	0.00430589	-2.3623	0.0200407	8.25953e-05	0.00560672	53702	-0.0101718	0.0200407	0.00430589	-2.3623	Albumin, urine (ug/mL)	biochemistry	liver/kidney	Vitamin A as retinol activity equivalents (mcg)	nutrients	dietary interview	8	0.941885	1	> BY & Bonf.	kidney	dietary interview	39177	1	Dietary Interview+Behavior	0.702769
expo	DR1TVB1	URXUCR	-0.100142	0.00567282	4.61356e-07	1.50813e-06	-17.6529	0.710809	4.97566	0	8	2	-9	-2	-0.100779	0.00896293	-11.2439	1.28401e-19	0.00569268	0.114062	53703	-0.100779	1.28401e-19	0.00896293	-11.2439	Creatinine, urine (mg/dL)	biochemistry	kidney	Thiamin (Vitamin B1) (mg)	nutrients	dietary interview	8	3.76752e-16	1.58927e-14	Bonf.<0.05	kidney	dietary interview	39177	1	Dietary Interview+Behavior	2.32689e-17
expo	DR1TVB1	URXUMA	-0.007984	0.0048784	0.145726	0.594511	-1.6366	0.704498	4.93149	0	8	2	-9	-2	-0.00903199	0.00807247	-1.11886	0.265801	4.57244e-05	0.00567597	53702	-0.00903199	0.265801	0.00807247	-1.11886	Albumin, urine (ug/mL)	biochemistry	liver/kidney	Thiamin (Vitamin B1) (mg)	nutrients	dietary interview	8	1	1	> BY & Bonf.	kidney	dietary interview	39177	1	Dietary Interview+Behavior	1
expo	DR1TVB12	URXUCR	-0.0416429	0.00674678	0.000457466	0.036094	-6.17226	0.977939	6.84557	0	8	2	-9	-2	-0.0416015	0.0076303	-5.45214	3.42735e-07	0.00131035	0.117519	53703	-0.0416015	3.42735e-07	0.0076303	-5.45214	Creatinine, urine (mg/dL)	biochemistry	kidney	Vitamin B12 (mcg)	nutrients	dietary interview	8	9.35027e-05	0.0424216	Bonf.<0.05	kidney	dietary interview	39177	1	Dietary Interview+Behavior	1.31123e-05
expo	DR1TVB12	URXUMA	0.00309469	0.00541353	0.585433	0.858729	0.571658	1.34542	9.41791	0.256735	8	2	-1	0	0.000374481	0.00517938	0.0723023	0.942502	1.06177e-07	0.00575006	53702	0.000374481	0.942502	0.00517938	0.0723023	Albumin, urine (ug/mL)	biochemistry	liver/kidney	Vitamin B12 (mcg)	nutrients	dietary interview	8	1	1	> BY & Bonf.	kidney	dietary interview	39177	1	Dietary Interview+Behavior	1
expo	DR1TVB2	URXUCR	-0.130268	0.00587201	9.55711e-08	9.09911e-08	-22.1846	0.513159	3.59211	0	8	2	-9	-2	-0.127457	0.00982093	-12.9781	2.10499e-23	0.00919823	0.107735	53703	-0.127457	2.10499e-23	0.00982093	-12.9781	Creatinine, urine (mg/dL)	biochemistry	kidney	Riboflavin (Vitamin B2) (mg)	nutrients	dietary interview	8	1.08643e-19	2.60543e-18	Bonf.<0.05	kidney	dietary interview	39177	1	Dietary Interview+Behavior	5.5753e-21
expo	DR1TVB2	URXUMA	-0.0137398	0.00376897	0.00822693	0.414232	-3.64549	0.517003	3.61902	0	8	2	-9	-2	-0.0117901	0.0062004	-1.90151	0.0600301	7.87082e-05	0.0055496	53702	-0.0117901	0.0600301	0.0062004	-1.90151	Albumin, urine (ug/mL)	biochemistry	liver/kidney	Riboflavin (Vitamin B2) (mg)	nutrients	dietary interview	8	1	1	> BY & Bonf.	kidney	dietary interview	39177	1	Dietary Interview+Behavior	1
expo	DR1TVB6	URXUCR	-0.0889122	0.00705989	4.59468e-06	5.30232e-05	-12.594	0.862857	6.04	0	8	2	-9	-2	-0.0905257	0.00921074	-9.82827	1.78308e-16	0.00543964	0.117231	53703	-0.0905257	1.78308e-16	0.00921074	-9.82827	Creatinine, urine (mg/dL)	biochemistry	kidney	Vitamin B6 (mg)	nutrients	dietary interview	8	3.12468e-13	2.20699e-11	Bonf.<0.05	kidney	dietary interview	39177	1	Dietary Interview+Behavior	1.57423e-14
expo	DR1TVB6	URXUMA	-0.00971407	0.00272894	0.00922376	0.430449	-3.55965	0.392773	2.74941	0	8	2	-9	-2	-0.0112473	0.00491617	-2.28781	0.0241923	8.39697e-05	0.00569121	53702	-0.0112473	0.0241923	0.00491617	-2.28781	Albumin, urine (ug/mL)	biochemistry	liver/kidney	Vitamin B6 (mg)	nutrients	dietary interview	8	1	1	> BY & Bonf.	kidney	dietary interview	39177	1	Dietary Interview+Behavior	0.799525
expo	DR1TVC	URXUCR	-0.0615205	0.0046355	3.2258e-06	0.000141191	-13.2716	0.678462	4.74923	0	8	2	-9	-2	-0.0655596	0.00679493	-9.64831	4.48176e-16	0.00383735	0.112862	53703	-0.0655596	4.48176e-16	0.00679493	-9.64831	Creatinine, urine (mg/dL)	biochemistry	kidney	Vitamin C (mg)	nutrients	dietary interview	8	7.43466e-13	5.54725e-11	Bonf.<0.05	kidney	dietary interview	39177	1	Dietary Interview+Behavior	3.67419e-14
expo	DR1TVC	URXUMA	-0.00189404	0.00255269	0.482248	0.741222	-0.741979	0.598573	4.19001	0	8	2	-5	-2	-0.00635739	0.00568843	-1.1176	0.266338	3.60844e-05	0.00575576	53702	-0.00635739	0.266338	0.00568843	-1.1176	Albumin, urine (ug/mL)	biochemistry	liver/kidney	Vitamin C (mg)	nutrients	dietary interview	8	1	1	> BY & Bonf.	kidney	dietary interview	39177	1	Dietary Interview+Behavior	1
expo	DR1TVK	URXUCR	-0.0731282	0.0076131	2.78761e-05	1.83025e-05	-9.60558	1.5064	10.5448	0.336167	8	2	-9	-2	-0.0847613	0.0077436	-10.946	5.85801e-19	0.0056111	0.10763	53703	-0.0847613	5.85801e-19	0.0077436	-10.946	Creatinine, urine (mg/dL)	biochemistry	kidney	Vitamin K (mcg)	nutrients	dietary interview	8	1.55959e-15	7.25069e-14	Bonf.<0.05	kidney	dietary interview	39177	1	Dietary Interview+Behavior	1.00851e-16
expo	DR1TVK	URXUMA	-0.00777584	0.00545458	0.197025	0.514673	-1.42556	1.39226	9.74584	0.281745	8	2	-9	-2	-0.0128099	0.00630501	-2.0317	0.0447583	0.000128158	0.00567669	53702	-0.0128099	0.0447583	0.00630501	-2.0317	Albumin, urine (ug/mL)	biochemistry	liver/kidney	Vitamin K (mcg)	nutrients	dietary interview	8	1	1	> BY & Bonf.	kidney	dietary interview	39177	1	Dietary Interview+Behavior	1
expo	DR1TZINC	URXUCR	-0.0903579	0.0116508	0.00011107	7.83793e-05	-7.75549	2.1621	15.1347	0.537487	8	2	-9	-2	-0.0941103	0.00946319	-9.94488	9.81214e-17	0.00482675	0.116194	53703	-0.0941103	9.81214e-17	0.00946319	-9.94488	Creatinine, urine (mg/dL)	biochemistry	kidney	Zinc (mg)	nutrients	dietary interview	8	1.76207e-13	1.21449e-11	Bonf.<0.05	kidney	dietary interview	39177	1	Dietary Interview+Behavior	9.13112e-15
expo	DR1TZINC	URXUMA	-0.00851862	0.00635696	0.222093	0.495362	-1.34005	1.67795	11.7456	0.404033	8	2	-9	-2	-0.010847	0.00761606	-1.42422	0.157405	6.41213e-05	0.00565075	53702	-0.010847	0.157405	0.00761606	-1.42422	Albumin, urine (ug/mL)	biochemistry	liver/kidney	Zinc (mg)	nutrients	dietary interview	8	1	1	> BY & Bonf.	kidney	dietary interview	39177	1	Dietary Interview+Behavior	1
expo	DR2TACAR	URXUCR	-0.0667581	0.00878524	0.000126399	0.00124261	-7.59889	1.3866	9.70622	0.278813	8	2	-9	-2	-0.0707946	0.00770565	-9.18736	4.73515e-15	0.00461594	0.10486	47461	-0.0707946	4.73515e-15	0.00770565	-9.18736	Creatinine, urine (mg/dL)	biochemistry	kidney	Alpha-carotene (mcg)	nutrients	dietary interview	8	6.74546e-12	5.86088e-10	Bonf.<0.05	kidney	dietary interview	39177	1	Dietary Interview+Behavior	3.62312e-13
expo	DR2TACAR	URXUMA	-0.00278554	0.00656575	0.684115	0.703192	-0.424253	2.51644	17.6151	0.602613	8	2	-7	-2	-0.00315994	0.00537769	-0.587603	0.558085	9.19644e-06	0.00537405	47460	-0.00315994	0.558085	0.00537769	-0.587603	Albumin, urine (ug/mL)	biochemistry	liver/kidney	Alpha-carotene (mcg)	nutrients	dietary interview	8	1	1	> BY & Bonf.	kidney	dietary interview	39177	1	Dietary Interview+Behavior	1
expo	DR2TALCO	URXUCR	-0.0286602	0.00436192	0.000312767	0.165391	-6.57055	0.387259	2.71081	0	8	2	-9	-2	-0.0272328	0.0073198	-3.72042	0.000324218	0.000665728	0.115289	47461	-0.0272328	0.000324218	0.0073198	-3.72042	Creatinine, urine (mg/dL)	biochemistry	kidney	Alcohol (gm)	nutrients	dietary interview	8	0.0344618	1	BY<0.05	kidney	dietary interview	39177	1	Dietary Interview+Behavior	0.00820844
expo	DR2TALCO	URXUMA	-0.0169021	0.0032265	0.00120119	0.0740682	-5.23852	1.11776	7.82432	0.105354	8	2	-9	-2	-0.0134806	0.00345749	-3.89896	0.000172277	0.000163129	0.00526761	47460	-0.0134806	0.000172277	0.00345749	-3.89896	Albumin, urine (ug/mL)	biochemistry	liver/kidney	Alcohol (gm)	nutrients	dietary interview	8	0.0202728	1	BY<0.05	kidney	dietary interview	39177	1	Dietary Interview+Behavior	0.0168383
expo	DR2TATOA	URXUCR	-0.0149448	0.00805392	0.105893	0.450954	-1.8556	1.86962	13.0873	0.465131	8	2	-9	-2	-0.00978465	0.00733714	-1.33358	0.185284	9.427e-05	0.115048	47461	-0.00978465	0.185284	0.00733714	-1.33358	Creatinine, urine (mg/dL)	biochemistry	kidney	Added alpha-tocopherol (Vitamin E) (mg)	nutrients	dietary interview	8	1	1	> BY & Bonf.	kidney	dietary interview	39177	1	Dietary Interview+Behavior	1
expo	DR2TATOA	URXUMA	-0.00740362	0.00248938	0.0206876	0.65349	-2.97408	0.750788	5.25551	0	8	2	-9	-2	0.00337245	0.00657861	0.512639	0.609302	1.11989e-05	0.00540044	47460	0.00337245	0.609302	0.00657861	0.512639	Albumin, urine (ug/mL)	biochemistry	liver/kidney	Added alpha-tocopherol (Vitamin E) (mg)	nutrients	dietary interview	8	1	1	> BY & Bonf.	kidney	dietary interview	39177	1	Dietary Interview+Behavior	1
expo	DR2TATOC	URXUCR	-0.0594559	0.00587027	1.96684e-05	0.0190161	-10.1283	0.456714	3.197	0	8	2	-9	-2	-0.0570753	0.00939123	-6.07751	2.08247e-08	0.0019239	0.107783	47461	-0.0570753	2.08247e-08	0.00939123	-6.07751	Creatinine, urine (mg/dL)	biochemistry	kidney	Vitamin E as alpha-tocopherol (mg)	nutrients	dietary interview	8	7.9282e-06	0.00257756	Bonf.<0.05	kidney	dietary interview	39177	1	Dietary Interview+Behavior	8.63899e-07
expo	DR2TATOC	URXUMA	-0.0029322	0.00400377	0.48774	0.875994	-0.73236	0.49802	3.48614	0	8	2	-9	-2	-0.00410279	0.00644486	-0.636599	0.525798	9.94122e-06	0.00532285	47460	-0.00410279	0.525798	0.00644486	-0.636599	Albumin, urine (ug/mL)	biochemistry	liver/kidney	Vitamin E as alpha-tocopherol (mg)	nutrients	dietary interview	8	1	1	> BY & Bonf.	kidney	dietary interview	39177	1	Dietary Interview+Behavior	1
expo	DR2TB12A	URXUCR	0.0049492	0.00804609	0.557943	0.845746	0.615106	1.44837	10.1386	0.309566	8	2	1	0	0.00222113	0.00696528	0.318887	0.750458	4.79422e-06	0.115806	47461	0.00222113	0.750458	0.00696528	0.318887	Creatinine, urine (mg/dL)	biochemistry	kidney	Added vitamin B12 (mcg)	nutrients	dietary interview	8	1	1	> BY & Bonf.	kidney	dietary interview	39177	1	Dietary Interview+Behavior	1
expo	DR2TB12A	URXUMA	-0.0129684	0.00582175	0.0611886	0.387403	-2.22758	2.13376	14.9363	0.531344	8	2	-9	-2	-0.00603875	0.00448719	-1.34578	0.18133	3.54376e-05	0.0053496	47460	-0.00603875	0.18133	0.00448719	-1.34578	Albumin, urine (ug/mL)	biochemistry	liver/kidney	Added vitamin B12 (mcg)	nutrients	dietary interview	8	1	1	> BY & Bonf.	kidney	dietary interview	39177	1	Dietary Interview+Behavior	1
expo	DR2TBCAR	URXUCR	-0.0861471	0.00687503	4.75397e-06	1.92148e-05	-12.5304	0.934933	6.54453	0	8	2	-9	-2	-0.0875013	0.00744589	-11.7516	9.77964e-21	0.006679	0.100834	47461	-0.0875013	9.77964e-21	0.00744589	-11.7516	Creatinine, urine (mg/dL)	biochemistry	kidney	Beta-carotene (mcg)	nutrients	dietary interview	8	3.38474e-17	1.21046e-15	Bonf.<0.05	kidney	dietary interview	39177	1	Dietary Interview+Behavior	1.98078e-18
expo	DR2TBCAR	URXUMA	-0.0105487	0.00405395	0.0353187	0.273949	-2.60207	1.63641	11.4549	0.388906	8	2	-9	-2	-0.00852615	0.0037776	-2.25703	0.0261173	6.34137e-05	0.00529721	47460	-0.00852615	0.0261173	0.0037776	-2.25703	Albumin, urine (ug/mL)	biochemistry	liver/kidney	Beta-carotene (mcg)	nutrients	dietary interview	8	1	1	> BY & Bonf.	kidney	dietary interview	39177	1	Dietary Interview+Behavior	0.844909
expo	DR2TCAFF	URXUCR	-0.053787	0.00924975	0.000653486	0.00576164	-5.81496	1.70464	11.9325	0.413367	8	2	-9	-2	-0.056157	0.00743511	-7.55294	1.79337e-11	0.00233787	0.107824	47461	-0.056157	1.79337e-11	0.00743511	-7.55294	Creatinine, urine (mg/dL)	biochemistry	kidney	Caffeine (mg)	nutrients	dietary interview	8	1.32832e-08	2.21973e-06	Bonf.<0.05	kidney	dietary interview	39177	1	Dietary Interview+Behavior	9.08079e-10
expo	DR2TCAFF	URXUMA	-0.00437815	0.00443934	0.356881	0.635688	-0.986216	0.82151	5.75057	0	8	2	-9	-2	-0.0127051	0.00714354	-1.77854	0.0782657	0.000119665	0.00527498	47460	-0.0127051	0.0782657	0.00714354	-1.77854	Albumin, urine (ug/mL)	biochemistry	liver/kidney	Caffeine (mg)	nutrients	dietary interview	8	1	1	> BY & Bonf.	kidney	dietary interview	39177	1	Dietary Interview+Behavior	1
expo	DR2TCALC	URXUCR	-0.0636163	0.0058421	1.21685e-05	0.00785884	-10.8893	0.49597	3.47179	0	8	2	-9	-2	-0.0629788	0.00881581	-7.14384	1.33398e-10	0.00246599	0.109711	47461	-0.0629788	1.33398e-10	0.00881581	-7.14384	Creatinine, urine (mg/dL)	biochemistry	kidney	Calcium (mg)	nutrients	dietary interview	8	8.27807e-08	1.65112e-05	Bonf.<0.05	kidney	dietary interview	39177	1	Dietary Interview+Behavior	6.65673e-09
expo	DR2TCALC	URXUMA	-0.0143036	0.00610497	0.0516209	0.339603	-2.34294	1.03674	7.25717	0.0354372	8	2	-9	-2	-0.017457	0.00811294	-2.15174	0.0337543	0.000189466	0.00507954	47460	-0.017457	0.0337543	0.00811294	-2.15174	Albumin, urine (ug/mL)	biochemistry	liver/kidney	Calcium (mg)	nutrients	dietary interview	8	1	1	> BY & Bonf.	kidney	dietary interview	39177	1	Dietary Interview+Behavior	0.969122
expo	DR2TCARB	URXUCR	-0.0157466	0.00976095	0.150731	0.54996	-1.61322	0.863735	6.04615	0	8	2	-9	-2	-0.0229631	0.0115547	-1.98734	0.0495393	0.000202474	0.115143	47461	-0.0229631	0.0495393	0.0115547	-1.98734	Creatinine, urine (mg/dL)	biochemistry	kidney	Carbohydrate (gm)	nutrients	dietary interview	8	1	1	> BY & Bonf.	kidney	dietary interview	39177	1	Dietary Interview+Behavior	0.824028
expo	DR2TCARB	URXUMA	-0.00945147	0.00696749	0.217059	0.519886	-1.35651	0.830257	5.8118	0	8	2	-9	-2	-0.0232888	0.0127763	-1.82282	0.0712315	0.000208258	0.00536951	47460	-0.0232888	0.0712315	0.0127763	-1.82282	Albumin, urine (ug/mL)	biochemistry	liver/kidney	Carbohydrate (gm)	nutrients	dietary interview	8	1	1	> BY & Bonf.	kidney	dietary interview	39177	1	Dietary Interview+Behavior	1
expo	DR2TCHL	URXUCR	-0.0761205	0.00899672	0.000148919	0.00387201	-8.46092	0.895554	5.37332	0	7	2	-9	-2	-0.0748728	0.0127162	-5.888	6.80759e-08	0.00328711	0.109902	40965	-0.0748728	6.80759e-08	0.0127162	-5.888	Creatinine, urine (mg/dL)	biochemistry	kidney	Total choline (mg)	nutrients	dietary interview	7	2.24053e-05	0.00842603	Bonf.<0.05	kidney	dietary interview	39177	1	Dietary Interview+Behavior	2.69424e-06
expo	DR2TCHL	URXUMA	-0.0116052	0.00503866	0.0608311	0.539562	-2.30322	0.748238	4.48943	0	7	2	-9	-2	-0.0102299	0.00637707	-1.60416	0.112221	6.13626e-05	0.0052182	40964	-0.0102299	0.112221	0.00637707	-1.60416	Albumin, urine (ug/mL)	biochemistry	liver/kidney	Total choline (mg)	nutrients	dietary interview	7	1	1	> BY & Bonf.	kidney	dietary interview	39177	1	Dietary Interview+Behavior	1
expo	DR2TCHOL	URXUCR	-0.0121964	0.0056522	0.0678264	0.529383	-2.15782	0.555447	3.88813	0	8	2	-7	-2	-0.015058	0.00912348	-1.65047	0.101893	0.000169224	0.115874	47461	-0.015058	0.101893	0.00912348	-1.65047	Creatinine, urine (mg/dL)	biochemistry	kidney	Cholesterol (mg)	nutrients	dietary interview	8	1	1	> BY & Bonf.	kidney	dietary interview	39177	1	Dietary Interview+Behavior	1
expo	DR2TCHOL	URXUMA	0.00252771	0.00297454	0.423555	0.867222	0.849782	0.658229	4.6076	0	8	2	9	2	4.70095e-05	0.00457228	0.0102814	0.991817	1.64929e-09	0.00537201	47460	4.70095e-05	0.991817	0.00457228	0.0102814	Albumin, urine (ug/mL)	biochemistry	liver/kidney	Cholesterol (mg)	nutrients	dietary interview	8	1	1	> BY & Bonf.	kidney	dietary interview	39177	1	Dietary Interview+Behavior	1
expo	DR2TCOPP	URXUCR	-0.121714	0.0104161	7.59882e-06	1.12578e-06	-11.6852	1.38068	9.66474	0.275718	8	2	-9	-2	-0.130696	0.01107	-11.8063	7.41801e-21	0.00864204	0.100924	47461	-0.130696	7.41801e-21	0.01107	-11.8063	Creatinine, urine (mg/dL)	biochemistry	kidney	Copper (mg)	nutrients	dietary interview	8	2.61493e-17	9.18157e-16	Bonf.<0.05	kidney	dietary interview	39177	1	Dietary Interview+Behavior	1.59636e-18
expo	DR2TCOPP	URXUMA	-0.0159987	0.00495263	0.014445	0.326722	-3.23034	0.630144	4.41101	0	8	2	-9	-2	-0.0224267	0.0110142	-2.03617	0.0442999	0.000254456	0.00517261	47460	-0.0224267	0.0442999	0.0110142	-2.03617	Albumin, urine (ug/mL)	biochemistry	liver/kidney	Copper (mg)	nutrients	dietary interview	8	1	1	> BY & Bonf.	kidney	dietary interview	39177	1	Dietary Interview+Behavior	1
expo	DR2TCRYP	URXUCR	-0.0509071	0.00610791	7.01019e-05	0.00423725	-8.33461	0.912329	6.3863	0	8	2	-9	-2	-0.0536501	0.00646108	-8.30358	4.21598e-13	0.00266397	0.110912	47461	-0.0536501	4.21598e-13	0.00646108	-8.30358	Creatinine, urine (mg/dL)	biochemistry	kidney	Beta-cryptoxanthin (mcg)	nutrients	dietary interview	8	4.25104e-10	5.21828e-08	Bonf.<0.05	kidney	dietary interview	39177	1	Dietary Interview+Behavior	2.50284e-11
expo	DR2TCRYP	URXUMA	0.00198814	0.00500661	0.70312	0.998836	0.397103	1.07168	7.50178	0.0668876	8	2	5	2	0.00014117	0.00511591	0.0275943	0.978039	1.84448e-08	0.00538123	47460	0.00014117	0.978039	0.00511591	0.0275943	Albumin, urine (ug/mL)	biochemistry	liver/kidney	Beta-cryptoxanthin (mcg)	nutrients	dietary interview	8	1	1	> BY & Bonf.	kidney	dietary interview	39177	1	Dietary Interview+Behavior	1
expo	DR2TFA	URXUCR	0.00477485	0.00490101	0.362384	0.820356	0.974259	0.493283	3.45298	0	8	2	3	2	0.00385509	0.00757607	0.508851	0.611945	1.2301e-05	0.115877	47461	0.00385509	0.611945	0.00757607	0.508851	Creatinine, urine (mg/dL)	biochemistry	kidney	Folic acid (mcg)	nutrients	dietary interview	8	1	1	> BY & Bonf.	kidney	dietary interview	39177	1	Dietary Interview+Behavior	1
expo	DR2TFA	URXUMA	0.00120188	0.00635229	0.855302	0.948483	0.189204	1.75779	12.3045	0.431104	8	2	7	2	-0.00235647	0.0061821	-0.381177	0.703857	4.59619e-06	0.00537909	47460	-0.00235647	0.703857	0.0061821	-0.381177	Albumin, urine (ug/mL)	biochemistry	liver/kidney	Folic acid (mcg)	nutrients	dietary interview	8	1	1	> BY & Bonf.	kidney	dietary interview	39177	1	Dietary Interview+Behavior	1
expo	DR2TFDFE	URXUCR	-0.0384573	0.00750347	0.00136078	0.0674648	-5.12527	0.948317	6.63822	0	8	2	-9	-2	-0.0437093	0.0085146	-5.13345	1.34828e-06	0.00127481	0.112644	47461	-0.0437093	1.34828e-06	0.0085146	-5.13345	Creatinine, urine (mg/dL)	biochemistry	kidney	Folate as dietary folate equivalents (mcg)	nutrients	dietary interview	8	0.000313278	0.166882	BY<0.05	kidney	dietary interview	39177	1	Dietary Interview+Behavior	4.73715e-05
expo	DR2TFDFE	URXUMA	-0.00747282	0.00784846	0.372738	0.51556	-0.952138	1.8613	13.0291	0.462742	8	2	-9	-2	-0.0113957	0.00659869	-1.72696	0.0871721	8.66518e-05	0.00526965	47460	-0.0113957	0.0871721	0.00659869	-1.72696	Albumin, urine (ug/mL)	biochemistry	liver/kidney	Folate as dietary folate equivalents (mcg)	nutrients	dietary interview	8	1	1	> BY & Bonf.	kidney	dietary interview	39177	1	Dietary Interview+Behavior	1
expo	DR2TFF	URXUCR	-0.101689	0.00580131	4.84262e-07	3.69314e-05	-17.5287	0.451375	3.15963	0	8	2	-9	-2	-0.10577	0.00990938	-10.6738	2.35157e-18	0.00692361	0.10212	47461	-0.10577	2.35157e-18	0.00990938	-10.6738	Creatinine, urine (mg/dL)	biochemistry	kidney	Food folate (mcg)	nutrients	dietary interview	8	5.6933e-15	2.91064e-13	Bonf.<0.05	kidney	dietary interview	39177	1	Dietary Interview+Behavior	3.23877e-16
expo	DR2TFF	URXUMA	-0.0126333	0.00477946	0.0332658	0.240369	-2.64326	1.02514	7.17598	0.024524	8	2	-9	-2	-0.0164073	0.00486665	-3.37137	0.00105421	0.000166597	0.00526548	47460	-0.0164073	0.00105421	0.00486665	-3.37137	Albumin, urine (ug/mL)	biochemistry	liver/kidney	Food folate (mcg)	nutrients	dietary interview	8	0.0919311	1	> BY & Bonf.	kidney	dietary interview	39177	1	Dietary Interview+Behavior	0.0722804
expo	DR2TFIBE	URXUCR	-0.112286	0.00521211	1.17047e-07	3.16639e-06	-21.5433	0.403167	2.82217	0	8	2	-9	-2	-0.109911	0.00916219	-11.9962	2.84656e-21	0.00759346	0.0977376	47461	-0.109911	2.84656e-21	0.00916219	-11.9962	Creatinine, urine (mg/dL)	biochemistry	kidney	Dietary fiber (gm)	nutrients	dietary interview	8	1.08372e-17	3.5233e-16	Bonf.<0.05	kidney	dietary interview	39177	1	Dietary Interview+Behavior	7.0009e-19
expo	DR2TFIBE	URXUMA	-0.0154627	0.00419654	0.00781165	0.269334	-3.68464	0.638997	4.47298	0	8	2	-9	-2	-0.0173024	0.00736487	-2.34931	0.0207158	0.000188175	0.00524356	47460	-0.0173024	0.0207158	0.00736487	-2.34931	Albumin, urine (ug/mL)	biochemistry	liver/kidney	Dietary fiber (gm)	nutrients	dietary interview	8	0.966572	1	> BY & Bonf.	kidney	dietary interview	39177	1	Dietary Interview+Behavior	0.715518
expo	DR2TFOLA	URXUCR	-0.0545655	0.00699824	0.000107363	0.0114681	-7.79704	0.81385	5.69695	0	8	2	-9	-2	-0.0602417	0.00885391	-6.80397	6.88498e-10	0.002295	0.110364	47461	-0.0602417	6.88498e-10	0.00885391	-6.80397	Creatinine, urine (mg/dL)	biochemistry	kidney	Total Folate (mcg)	nutrients	dietary interview	8	3.64687e-07	8.52181e-05	Bonf.<0.05	kidney	dietary interview	39177	1	Dietary Interview+Behavior	3.14323e-08
expo	DR2TFOLA	URXUMA	-0.010235	0.00736483	0.207213	0.407286	-1.38971	1.79841	12.5888	0.443952	8	2	-9	-2	-0.0132888	0.00624109	-2.12925	0.0356171	0.000111676	0.00524395	47460	-0.0132888	0.0356171	0.00624109	-2.12925	Albumin, urine (ug/mL)	biochemistry	liver/kidney	Total Folate (mcg)	nutrients	dietary interview	8	1	1	> BY & Bonf.	kidney	dietary interview	39177	1	Dietary Interview+Behavior	1
expo	DR2TIRON	URXUCR	-0.0470891	0.00924948	0.0014136	0.0461392	-5.091	1.18641	8.3049	0.157124	8	2	-9	-2	-0.0533825	0.00984904	-5.42007	3.9414e-07	0.00162112	0.113253	47461	-0.0533825	3.9414e-07	0.00984904	-5.42007	Creatinine, urine (mg/dL)	biochemistry	kidney	Iron (mg)	nutrients	dietary interview	8	0.00010597	0.0487842	Bonf.<0.05	kidney	dietary interview	39177	1	Dietary Interview+Behavior	1.49132e-05
expo	DR2TIRON	URXUMA	-0.0111945	0.00797499	0.203182	0.541936	-1.4037	1.8049	12.6343	0.445952	8	2	-9	-2	-0.0149325	0.012724	-1.17357	0.243274	0.000126848	0.00531447	47460	-0.0149325	0.243274	0.012724	-1.17357	Albumin, urine (ug/mL)	biochemistry	liver/kidney	Iron (mg)	nutrients	dietary interview	8	1	1	> BY & Bonf.	kidney	dietary interview	39177	1	Dietary Interview+Behavior	1
expo	DR2TKCAL	URXUCR	-0.0696732	0.00922866	0.000131701	0.17044	-7.54965	0.268311	1.87818	0	8	2	-9	-2	-0.069021	0.0188685	-3.65801	0.000402583	0.0010603	0.114081	47461	-0.069021	0.000402583	0.0188685	-3.65801	Creatinine, urine (mg/dL)	biochemistry	kidney	Energy (kcal)	nutrients	dietary interview	8	0.0413901	1	BY<0.05	kidney	dietary interview	39177	1	Dietary Interview+Behavior	0.010118
expo	DR2TKCAL	URXUMA	0.00254591	0.004214	0.564799	0.609325	0.604156	0.889973	6.22981	0	8	2	3	2	-0.0306573	0.0200968	-1.52548	0.130204	0.000209186	0.00528464	47460	-0.0306573	0.130204	0.0200968	-1.52548	Albumin, urine (ug/mL)	biochemistry	liver/kidney	Energy (kcal)	nutrients	dietary interview	8	1	1	> BY & Bonf.	kidney	dietary interview	39177	1	Dietary Interview+Behavior	1
expo	DR2TLYCO	URXUCR	-0.0279964	0.00692155	0.00490288	0.117831	-4.04481	1.32651	9.28557	0.246142	8	2	-9	-2	-0.0257855	0.00613959	-4.19987	5.68826e-05	0.00062505	0.115343	47461	-0.0257855	5.68826e-05	0.00613959	-4.19987	Creatinine, urine (mg/dL)	biochemistry	kidney	Lycopene (mcg)	nutrients	dietary interview	8	0.007934	1	BY<0.05	kidney	dietary interview	39177	1	Dietary Interview+Behavior	0.00163215
expo	DR2TLYCO	URXUMA	0.00768746	0.00669934	0.288878	0.760292	1.1475	2.10799	14.7559	0.525615	8	2	5	0	0.0011022	0.00526483	0.209352	0.834587	1.14206e-06	0.00536593	47460	0.0011022	0.834587	0.00526483	0.209352	Albumin, urine (ug/mL)	biochemistry	liver/kidney	Lycopene (mcg)	nutrients	dietary interview	8	1	1	> BY & Bonf.	kidney	dietary interview	39177	1	Dietary Interview+Behavior	1
expo	DR2TLZ	URXUCR	-0.0778244	0.0100337	0.000110993	2.79841e-05	-7.75633	2.15335	15.0734	0.535607	8	2	-9	-2	-0.0877707	0.00742387	-11.8228	6.82702e-21	0.0066445	0.104202	47461	-0.0877707	6.82702e-21	0.00742387	-11.8228	Creatinine, urine (mg/dL)	biochemistry	kidney	Lutein + zeaxanthin (mcg)	nutrients	dietary interview	8	2.42343e-17	8.45008e-16	Bonf.<0.05	kidney	dietary interview	39177	1	Dietary Interview+Behavior	1.56712e-18
expo	DR2TLZ	URXUMA	-0.00736119	0.00284491	0.0360761	0.547707	-2.5875	0.402833	2.81983	0	8	2	-7	-2	-0.00957581	0.00545238	-1.75626	0.0820157	7.90879e-05	0.00534804	47460	-0.00957581	0.0820157	0.00545238	-1.75626	Albumin, urine (ug/mL)	biochemistry	liver/kidney	Lutein + zeaxanthin (mcg)	nutrients	dietary interview	8	1	1	> BY & Bonf.	kidney	dietary interview	39177	1	Dietary Interview+Behavior	1
expo	DR2TM161	URXUCR	0.00135048	0.00747682	0.861782	0.963641	0.180623	0.747793	5.23455	0	8	2	9	2	0.000986041	0.00977934	0.100829	0.919882	5.94147e-07	0.115525	47461	0.000986041	0.919882	0.00977934	0.100829	Creatinine, urine (mg/dL)	biochemistry	kidney	MFA 16:1 (Hexadecenoic) (gm)	nutrients	dietary interview	8	1	1	> BY & Bonf.	kidney	dietary interview	39177	1	Dietary Interview+Behavior	1
expo	DR2TM161	URXUMA	-0.0013196	0.00280623	0.652482	0.881218	-0.47024	0.205808	1.44065	0	8	2	1	0	-0.00591741	0.00948505	-0.623867	0.534094	2.13978e-05	0.00540051	47460	-0.00591741	0.534094	0.00948505	-0.623867	Albumin, urine (ug/mL)	biochemistry	liver/kidney	MFA 16:1 (Hexadecenoic) (gm)	nutrients	dietary interview	8	1	1	> BY & Bonf.	kidney	dietary interview	39177	1	Dietary Interview+Behavior	1
expo	DR2TM181	URXUCR	-0.00802945	0.0110874	0.492434	0.780543	-0.724195	0.907537	6.35276	0	8	2	-9	-2	-0.012784	0.0138278	-0.924512	0.357381	7.01961e-05	0.115206	47461	-0.012784	0.357381	0.0138278	-0.924512	Creatinine, urine (mg/dL)	biochemistry	kidney	MFA 18:1 (Octadecenoic) (gm)	nutrients	dietary interview	8	1	1	> BY & Bonf.	kidney	dietary interview	39177	1	Dietary Interview+Behavior	1
expo	DR2TM181	URXUMA	0.00734124	0.00418543	0.122874	0.875678	1.754	0.519699	3.63789	0	8	2	9	2	-0.00445935	0.00961958	-0.46357	0.643934	8.54124e-06	0.00538553	47460	-0.00445935	0.643934	0.00961958	-0.46357	Albumin, urine (ug/mL)	biochemistry	liver/kidney	MFA 18:1 (Octadecenoic) (gm)	nutrients	dietary interview	8	1	1	> BY & Bonf.	kidney	dietary interview	39177	1	Dietary Interview+Behavior	1
expo	DR2TM201	URXUCR	-0.0051188	0.0135886	0.717556	0.923266	-0.376699	3.58113	25.0679	0.720759	8	2	3	0	0.000551571	0.00825302	0.0668326	0.946844	1.91304e-07	0.11587	47461	0.000551571	0.946844	0.00825302	0.0668326	Creatinine, urine (mg/dL)	biochemistry	kidney	MFA 20:1 (Eicosenoic) (gm)	nutrients	dietary interview	8	1	1	> BY & Bonf.	kidney	dietary interview	39177	1	Dietary Interview+Behavior	1
expo	DR2TM201	URXUMA	0.00518764	0.00361971	0.194924	0.744048	1.43316	0.610687	4.27481	0	8	2	9	2	0.00194278	0.0057329	0.338884	0.735387	2.37338e-06	0.00538592	47460	0.00194278	0.735387	0.0057329	0.338884	Albumin, urine (ug/mL)	biochemistry	liver/kidney	MFA 20:1 (Eicosenoic) (gm)	nutrients	dietary interview	8	1	1	> BY & Bonf.	kidney	dietary interview	39177	1	Dietary Interview+Behavior	1
expo	DR2TM221	URXUCR	-0.0072164	0.00651349	0.304509	0.699715	-1.10791	1.27481	8.9237	0.215572	8	2	-1	0	-0.00498293	0.00647876	-0.769117	0.443584	2.39666e-05	0.115817	47461	-0.00498293	0.443584	0.00647876	-0.769117	Creatinine, urine (mg/dL)	biochemistry	kidney	MFA 22:1 (Docosenoic) (gm)	nutrients	dietary interview	8	1	1	> BY & Bonf.	kidney	dietary interview	39177	1	Dietary Interview+Behavior	1
expo	DR2TM221	URXUMA	0.00816543	0.00712989	0.289751	0.705286	1.14524	2.21809	15.5266	0.549162	8	2	9	2	0.00213998	0.0050254	0.425833	0.671118	4.42036e-06	0.00539188	47460	0.00213998	0.671118	0.0050254	0.425833	Albumin, urine (ug/mL)	biochemistry	liver/kidney	MFA 22:1 (Docosenoic) (gm)	nutrients	dietary interview	8	1	1	> BY & Bonf.	kidney	dietary interview	39177	1	Dietary Interview+Behavior	1
expo	DR2TMAGN	URXUCR	-0.152533	0.00706344	1.15137e-07	4.63483e-07	-21.5947	0.443835	3.10685	0	8	2	-9	-2	-0.152816	0.0115583	-13.2213	6.33054e-24	0.0109867	0.0971819	47461	-0.152816	6.33054e-24	0.0115583	-13.2213	Creatinine, urine (mg/dL)	biochemistry	kidney	Magnesium (mg)	nutrients	dietary interview	8	3.62422e-20	7.83556e-19	Bonf.<0.05	kidney	dietary interview	39177	1	Dietary Interview+Behavior	2.17973e-21
expo	DR2TMAGN	URXUMA	-0.0176485	0.0098613	0.116634	0.13613	-1.78967	3.18145	22.2702	0.685678	8	2	-9	-2	-0.0314445	0.0098713	-3.18545	0.00191286	0.000465155	0.00507452	47460	-0.0314445	0.00191286	0.0098713	-3.18545	Albumin, urine (ug/mL)	biochemistry	liver/kidney	Magnesium (mg)	nutrients	dietary interview	8	0.149476	1	> BY & Bonf.	kidney	dietary interview	39177	1	Dietary Interview+Behavior	0.120282
expo	DR2TMFAT	URXUCR	-0.012554	0.00932661	0.220249	0.712721	-1.34604	0.583531	4.08471	0	8	2	-9	-2	-0.014002	0.0142036	-0.985806	0.326538	8.29229e-05	0.115235	47461	-0.014002	0.326538	0.0142036	-0.985806	Creatinine, urine (mg/dL)	biochemistry	kidney	Total monounsaturated fatty acids (gm)	nutrients	dietary interview	8	1	1	> BY & Bonf.	kidney	dietary interview	39177	1	Dietary Interview+Behavior	1
expo	DR2TMFAT	URXUMA	0.00555523	0.00478435	0.283651	0.952179	1.16113	0.50224	3.51568	0	8	2	5	2	-0.0049849	0.010013	-0.497843	0.619656	1.05101e-05	0.00538421	47460	-0.0049849	0.619656	0.010013	-0.497843	Albumin, urine (ug/mL)	biochemistry	liver/kidney	Total monounsaturated fatty acids (gm)	nutrients	dietary interview	8	1	1	> BY & Bonf.	kidney	dietary interview	39177	1	Dietary Interview+Behavior	1
expo	DR2TMOIS	URXUCR	-0.147387	0.0115538	4.21422e-06	2.20737e-12	-12.7565	2.62822	18.3975	0.619514	8	2	-9	-2	-0.146395	0.00862605	-16.9712	1.32465e-31	0.0130913	0.109552	47461	-0.146395	1.32465e-31	0.00862605	-16.9712	Creatinine, urine (mg/dL)	biochemistry	kidney	Moisture (gm)	nutrients	dietary interview	8	1.99727e-27	1.63958e-26	Bonf.<0.05	kidney	dietary interview	39177	1	Dietary Interview+Behavior	9.1221e-29
expo	DR2TMOIS	URXUMA	-0.00750088	0.00693218	0.315096	0.5701	-1.08204	1.35991	9.51937	0.264657	8	2	-9	-2	-0.0141405	0.00754168	-1.87498	0.0636276	0.000122141	0.00522798	47460	-0.0141405	0.0636276	0.00754168	-1.87498	Albumin, urine (ug/mL)	biochemistry	liver/kidney	Moisture (gm)	nutrients	dietary interview	8	1	1	> BY & Bonf.	kidney	dietary interview	39177	1	Dietary Interview+Behavior	1
expo	DR2TNIAC	URXUCR	-0.0358546	0.00779825	0.00249073	0.144405	-4.59778	0.720174	5.04122	0	8	2	-9	-2	-0.0439295	0.0107677	-4.07976	8.90787e-05	0.00113919	0.116268	47461	-0.0439295	8.90787e-05	0.0107677	-4.07976	Creatinine, urine (mg/dL)	biochemistry	kidney	Niacin (mg)	nutrients	dietary interview	8	0.011646	1	BY<0.05	kidney	dietary interview	39177	1	Dietary Interview+Behavior	0.00245372
expo	DR2TNIAC	URXUMA	-0.00677018	0.004662	0.189748	0.561623	-1.45221	0.804877	5.63414	0	8	2	-9	-2	-0.015662	0.0116634	-1.34284	0.182276	0.000144804	0.00527811	47460	-0.015662	0.182276	0.0116634	-1.34284	Albumin, urine (ug/mL)	biochemistry	liver/kidney	Niacin (mg)	nutrients	dietary interview	8	1	1	> BY & Bonf.	kidney	dietary interview	39177	1	Dietary Interview+Behavior	1
expo	DR2TNUMF	URXUCR	-0.14952	0.00688578	1.10825e-07	1.95888e-15	-21.7143	1.20528	8.43696	0.170317	8	2	-9	-2	-0.143838	0.00764236	-18.8212	4.09801e-35	0.0141037	0.0765838	47461	-0.143838	4.09801e-35	0.00764236	-18.8212	Creatinine, urine (mg/dL)	biochemistry	kidney	Total number of foods reported in the individual foods file	nutrients	dietary interview	8	9.45551e-31	5.07227e-30	Bonf.<0.05	kidney	dietary interview	39177	1	Dietary Interview+Behavior	7.05514e-32
expo	DR2TNUMF	URXUMA	-0.0116071	0.00623745	0.105078	0.495127	-1.86087	0.796233	5.57363	0	8	2	-9	-2	-0.0164583	0.00901291	-1.82608	0.0707348	0.000184653	0.00534165	47460	-0.0164583	0.0707348	0.00901291	-1.82608	Albumin, urine (ug/mL)	biochemistry	liver/kidney	Total number of foods reported in the individual foods file	nutrients	dietary interview	8	1	1	> BY & Bonf.	kidney	dietary interview	39177	1	Dietary Interview+Behavior	1
expo	DR2TP182	URXUCR	-0.0201181	0.0105144	0.0972731	0.478199	-1.91338	1.28557	8.99901	0.222137	8	2	-9	-2	-0.018802	0.0107826	-1.74374	0.0841882	0.000184546	0.114211	47461	-0.018802	0.0841882	0.0107826	-1.74374	Creatinine, urine (mg/dL)	biochemistry	kidney	PFA 18:2 (Octadecadienoic) (gm)	nutrients	dietary interview	8	1	1	> BY & Bonf.	kidney	dietary interview	39177	1	Dietary Interview+Behavior	1
expo	DR2TP182	URXUMA	0.00258927	0.00446092	0.579819	0.916341	0.580434	0.652786	4.5695	0	8	2	3	2	-0.000829103	0.00629356	-0.131738	0.895448	3.58853e-07	0.00538644	47460	-0.000829103	0.895448	0.00629356	-0.131738	Albumin, urine (ug/mL)	biochemistry	liver/kidney	PFA 18:2 (Octadecadienoic) (gm)	nutrients	dietary interview	8	1	1	> BY & Bonf.	kidney	dietary interview	39177	1	Dietary Interview+Behavior	1
expo	DR2TP183	URXUCR	-0.0191919	0.00872915	0.0638634	0.36839	-2.19859	1.12332	7.86322	0.109779	8	2	-9	-2	-0.0227593	0.010166	-2.23877	0.0273219	0.000290233	0.112657	47461	-0.0227593	0.0273219	0.010166	-2.23877	Creatinine, urine (mg/dL)	biochemistry	kidney	PFA 18:3 (Octadecatrienoic) (gm)	nutrients	dietary interview	8	1	1	> BY & Bonf.	kidney	dietary interview	39177	1	Dietary Interview+Behavior	0.477537
expo	DR2TP183	URXUMA	0.0061606	0.00601736	0.340001	0.898878	1.0238	1.13401	7.9381	0.118177	8	2	7	2	-0.00213228	0.00662547	-0.32183	0.748234	2.54751e-06	0.00538491	47460	-0.00213228	0.748234	0.00662547	-0.32183	Albumin, urine (ug/mL)	biochemistry	liver/kidney	PFA 18:3 (Octadecatrienoic) (gm)	nutrients	dietary interview	8	1	1	> BY & Bonf.	kidney	dietary interview	39177	1	Dietary Interview+Behavior	1
expo	DR2TP184	URXUCR	-0.00811126	0.00949636	0.421291	0.66177	-0.854144	2.30674	16.1472	0.566488	8	2	-9	-2	-0.010581	0.00697658	-1.51665	0.132419	0.000103045	0.115935	47461	-0.010581	0.132419	0.00697658	-1.51665	Creatinine, urine (mg/dL)	biochemistry	kidney	PFA 18:4 (Octadecatetraenoic) (gm)	nutrients	dietary interview	8	1	1	> BY & Bonf.	kidney	dietary interview	39177	1	Dietary Interview+Behavior	1
expo	DR2TP184	URXUMA	0.00735341	0.00441842	0.140007	0.677762	1.66426	1.52033	10.6423	0.342248	8	2	9	2	0.00216096	0.00420364	0.514068	0.608306	4.29796e-06	0.00538005	47460	0.00216096	0.608306	0.00420364	0.514068	Albumin, urine (ug/mL)	biochemistry	liver/kidney	PFA 18:4 (Octadecatetraenoic) (gm)	nutrients	dietary interview	8	1	1	> BY & Bonf.	kidney	dietary interview	39177	1	Dietary Interview+Behavior	1
expo	DR2TP204	URXUCR	-0.0078426	0.00416294	0.101581	0.668742	-1.88391	0.389963	2.72974	0	8	2	5	0	-0.0081874	0.00786394	-1.04113	0.300252	5.49e-05	0.115753	47461	-0.0081874	0.300252	0.00786394	-1.04113	Creatinine, urine (mg/dL)	biochemistry	kidney	PFA 20:4 (Eicosatetraenoic) (gm)	nutrients	dietary interview	8	1	1	> BY & Bonf.	kidney	dietary interview	39177	1	Dietary Interview+Behavior	1
expo	DR2TP204	URXUMA	0.00729684	0.00444105	0.144375	0.634436	1.64305	1.0687	7.48091	0.0642849	8	2	9	2	0.00314078	0.0043943	0.71474	0.476386	8.07897e-06	0.00531984	47460	0.00314078	0.476386	0.0043943	0.71474	Albumin, urine (ug/mL)	biochemistry	liver/kidney	PFA 20:4 (Eicosatetraenoic) (gm)	nutrients	dietary interview	8	1	1	> BY & Bonf.	kidney	dietary interview	39177	1	Dietary Interview+Behavior	1
expo	DR2TP205	URXUCR	-0.00402521	0.00581404	0.511039	0.885399	-0.692325	0.804873	5.63411	0	8	2	5	0	-0.0016649	0.00693348	-0.240125	0.810711	2.62834e-06	0.115607	47461	-0.0016649	0.810711	0.00693348	-0.240125	Creatinine, urine (mg/dL)	biochemistry	kidney	PFA 20:5 (Eicosapentaenoic) (gm)	nutrients	dietary interview	8	1	1	> BY & Bonf.	kidney	dietary interview	39177	1	Dietary Interview+Behavior	1
expo	DR2TP205	URXUMA	0.00361772	0.00470377	0.466981	0.825011	0.76911	1.09445	7.66116	0.0863007	8	2	9	2	0.00605721	0.00591622	1.02383	0.308313	3.47898e-05	0.00538024	47460	0.00605721	0.308313	0.00591622	1.02383	Albumin, urine (ug/mL)	biochemistry	liver/kidney	PFA 20:5 (Eicosapentaenoic) (gm)	nutrients	dietary interview	8	1	1	> BY & Bonf.	kidney	dietary interview	39177	1	Dietary Interview+Behavior	1
expo	DR2TP225	URXUCR	0.00742701	0.00723434	0.338756	0.681342	1.02663	1.08227	7.57591	0.0760183	8	2	9	2	0.00687117	0.00733006	0.937397	0.350747	4.34884e-05	0.114471	47461	0.00687117	0.350747	0.00733006	0.937397	Creatinine, urine (mg/dL)	biochemistry	kidney	PFA 22:5 (Docosapentaenoic) (gm)	nutrients	dietary interview	8	1	1	> BY & Bonf.	kidney	dietary interview	39177	1	Dietary Interview+Behavior	1
expo	DR2TP225	URXUMA	0.00338629	0.00206121	0.144412	0.833225	1.64287	0.775824	5.43077	0	8	2	9	2	0.00108199	0.0033463	0.32334	0.747093	1.07835e-06	0.00537818	47460	0.00108199	0.747093	0.0033463	0.32334	Albumin, urine (ug/mL)	biochemistry	liver/kidney	PFA 22:5 (Docosapentaenoic) (gm)	nutrients	dietary interview	8	1	1	> BY & Bonf.	kidney	dietary interview	39177	1	Dietary Interview+Behavior	1
expo	DR2TP226	URXUCR	-0.0115179	0.00561305	0.0792988	0.54998	-2.05198	0.630152	4.41106	0	8	2	-9	-2	-0.0114808	0.00750937	-1.52887	0.129363	0.000123324	0.115942	47461	-0.0114808	0.129363	0.00750937	-1.52887	Creatinine, urine (mg/dL)	biochemistry	kidney	PFA 22:6 (Docosahexaenoic) (gm)	nutrients	dietary interview	8	1	1	> BY & Bonf.	kidney	dietary interview	39177	1	Dietary Interview+Behavior	1
expo	DR2TP226	URXUMA	0.00702495	0.00472922	0.181011	0.573051	1.48543	1.46583	10.2608	0.317793	8	2	9	2	0.00476685	0.00476912	0.999524	0.319883	2.12601e-05	0.00534632	47460	0.00476685	0.319883	0.00476912	0.999524	Albumin, urine (ug/mL)	biochemistry	liver/kidney	PFA 22:6 (Docosahexaenoic) (gm)	nutrients	dietary interview	8	1	1	> BY & Bonf.	kidney	dietary interview	39177	1	Dietary Interview+Behavior	1
expo	DR2TPFAT	URXUCR	-0.0241153	0.0114071	0.0723543	0.402753	-2.11405	1.56206	10.9344	0.359818	8	2	-9	-2	-0.0212592	0.0108777	-1.95439	0.0533663	0.00023063	0.114023	47461	-0.0212592	0.0533663	0.0108777	-1.95439	Creatinine, urine (mg/dL)	biochemistry	kidney	Total polyunsaturated fatty acids (gm)	nutrients	dietary interview	8	1	1	> BY & Bonf.	kidney	dietary interview	39177	1	Dietary Interview+Behavior	0.862531
expo	DR2TPFAT	URXUMA	0.0031261	0.0045348	0.512794	0.92147	0.689357	0.720579	5.04406	0	8	2	3	2	-0.0016532	0.00639982	-0.258319	0.796676	1.39467e-06	0.00538565	47460	-0.0016532	0.796676	0.00639982	-0.258319	Albumin, urine (ug/mL)	biochemistry	liver/kidney	Total polyunsaturated fatty acids (gm)	nutrients	dietary interview	8	1	1	> BY & Bonf.	kidney	dietary interview	39177	1	Dietary Interview+Behavior	1
expo	DR2TPHOS	URXUCR	-0.100063	0.00848258	7.13203e-06	0.00448913	-11.7963	0.499615	3.49731	0	8	2	-9	-2	-0.0936271	0.0141154	-6.63296	1.55622e-09	0.00383601	0.109122	47461	-0.0936271	1.55622e-09	0.0141154	-6.63296	Creatinine, urine (mg/dL)	biochemistry	kidney	Phosphorus (mg)	nutrients	dietary interview	8	7.62267e-07	0.00019262	Bonf.<0.05	kidney	dietary interview	39177	1	Dietary Interview+Behavior	6.95895e-08
expo	DR2TPHOS	URXUMA	-0.0157491	0.00744182	0.0721141	0.359789	-2.1163	0.995717	6.97002	0	8	2	-9	-2	-0.0217206	0.00860882	-2.52307	0.0131625	0.00020645	0.0051376	47460	-0.0217206	0.0131625	0.00860882	-2.52307	Albumin, urine (ug/mL)	biochemistry	liver/kidney	Phosphorus (mg)	nutrients	dietary interview	8	0.681322	1	> BY & Bonf.	kidney	dietary interview	39177	1	Dietary Interview+Behavior	0.531721
expo	DR2TPOTA	URXUCR	-0.133736	0.0104461	4.11343e-06	3.00852e-07	-12.8024	1.3261	9.28272	0.24591	8	2	-9	-2	-0.130843	0.0100141	-13.0658	1.36361e-23	0.00904486	0.0986033	47461	-0.130843	1.36361e-23	0.0100141	-13.0658	Creatinine, urine (mg/dL)	biochemistry	kidney	Potassium (mg)	nutrients	dietary interview	8	7.40889e-20	1.6878e-18	Bonf.<0.05	kidney	dietary interview	39177	1	Dietary Interview+Behavior	4.26835e-21
expo	DR2TPOTA	URXUMA	-0.0186155	0.00533627	0.0101494	0.248346	-3.48848	0.750509	5.25356	0	8	2	-9	-2	-0.0234707	0.00688776	-3.40759	0.000936172	0.000291037	0.0052722	47460	-0.0234707	0.000936172	0.00688776	-3.40759	Albumin, urine (ug/mL)	biochemistry	liver/kidney	Potassium (mg)	nutrients	dietary interview	8	0.0834736	1	> BY & Bonf.	kidney	dietary interview	39177	1	Dietary Interview+Behavior	0.0671963
expo	DR2TPROT	URXUCR	-0.0673098	0.00765593	4.96567e-05	0.045725	-8.79185	0.427718	2.99403	0	8	2	-9	-2	-0.0688673	0.01399	-4.9226	3.25738e-06	0.00227546	0.114694	47461	-0.0688673	3.25738e-06	0.01399	-4.9226	Creatinine, urine (mg/dL)	biochemistry	kidney	Protein (gm)	nutrients	dietary interview	8	0.000678067	0.403179	BY<0.05	kidney	dietary interview	39177	1	Dietary Interview+Behavior	0.000109959
expo	DR2TPROT	URXUMA	-0.0112289	0.00487372	0.0546709	0.590708	-2.30396	0.396553	2.77587	0	8	2	-9	-2	-0.0123189	0.00827266	-1.48911	0.139515	7.28087e-05	0.0053042	47460	-0.0123189	0.139515	0.00827266	-1.48911	Albumin, urine (ug/mL)	biochemistry	liver/kidney	Protein (gm)	nutrients	dietary interview	8	1	1	> BY & Bonf.	kidney	dietary interview	39177	1	Dietary Interview+Behavior	1
expo	DR2TRET	URXUCR	-0.0277689	0.00610772	0.00264706	0.243372	-4.54652	0.605497	4.23848	0	8	2	-9	-2	-0.0248998	0.00852131	-2.92207	0.00427412	0.00048277	0.111133	47461	-0.0248998	0.00427412	0.00852131	-2.92207	Creatinine, urine (mg/dL)	biochemistry	kidney	Retinol (mcg)	nutrients	dietary interview	8	0.283485	1	> BY & Bonf.	kidney	dietary interview	39177	1	Dietary Interview+Behavior	0.091979
expo	DR2TRET	URXUMA	-0.0110313	0.00571291	0.0947905	0.489308	-1.93094	1.13143	7.92001	0.116163	8	2	-9	-2	-0.00993623	0.00620048	-1.6025	0.112109	7.68759e-05	0.00531357	47460	-0.00993623	0.112109	0.00620048	-1.6025	Albumin, urine (ug/mL)	biochemistry	liver/kidney	Retinol (mcg)	nutrients	dietary interview	8	1	1	> BY & Bonf.	kidney	dietary interview	39177	1	Dietary Interview+Behavior	1
expo	DR2TS040	URXUCR	-0.00644074	0.0071796	0.399471	0.727448	-0.89709	1.13953	7.97669	0.122443	8	2	-9	-2	-0.00742656	0.00738167	-1.00608	0.316734	4.33778e-05	0.114296	47461	-0.00742656	0.316734	0.00738167	-1.00608	Creatinine, urine (mg/dL)	biochemistry	kidney	SFA 4:0 (Butanoic) (gm)	nutrients	dietary interview	8	1	1	> BY & Bonf.	kidney	dietary interview	39177	1	Dietary Interview+Behavior	1
expo	DR2TS040	URXUMA	-0.00581607	0.00625339	0.38329	0.535919	-0.930067	1.67068	11.6947	0.40144	8	2	-9	-2	-0.0103846	0.00497947	-2.08548	0.0394971	8.48141e-05	0.00521594	47460	-0.0103846	0.0394971	0.00497947	-2.08548	Albumin, urine (ug/mL)	biochemistry	liver/kidney	SFA 4:0 (Butanoic) (gm)	nutrients	dietary interview	8	1	1	> BY & Bonf.	kidney	dietary interview	39177	1	Dietary Interview+Behavior	1
expo	DR2TS060	URXUCR	-0.00777983	0.00579584	0.221394	0.685526	-1.34231	0.721026	5.04718	0	8	2	-9	-2	-0.00833127	0.00720348	-1.15656	0.250127	5.52055e-05	0.114501	47461	-0.00833127	0.250127	0.00720348	-1.15656	Creatinine, urine (mg/dL)	biochemistry	kidney	SFA 6:0 (Hexanoic) (gm)	nutrients	dietary interview	8	1	1	> BY & Bonf.	kidney	dietary interview	39177	1	Dietary Interview+Behavior	1
expo	DR2TS060	URXUMA	-0.00703021	0.00584216	0.267951	0.486981	-1.20336	1.57224	11.0057	0.363963	8	2	-9	-2	-0.0102239	0.00440017	-2.32353	0.0221154	8.31367e-05	0.00526945	47460	-0.0102239	0.0221154	0.00440017	-2.32353	Albumin, urine (ug/mL)	biochemistry	liver/kidney	SFA 6:0 (Hexanoic) (gm)	nutrients	dietary interview	8	1	1	> BY & Bonf.	kidney	dietary interview	39177	1	Dietary Interview+Behavior	0.752544
expo	DR2TS080	URXUCR	-0.0064309	0.00565347	0.292757	0.73216	-1.13751	0.66397	4.64779	0	8	2	-9	-2	-0.00746365	0.00738151	-1.01113	0.314325	4.33537e-05	0.11422	47461	-0.00746365	0.314325	0.00738151	-1.01113	Creatinine, urine (mg/dL)	biochemistry	kidney	SFA 8:0 (Octanoic) (gm)	nutrients	dietary interview	8	1	1	> BY & Bonf.	kidney	dietary interview	39177	1	Dietary Interview+Behavior	1
expo	DR2TS080	URXUMA	-0.00275641	0.00569372	0.643083	0.740289	-0.484115	1.42049	9.94346	0.29602	8	2	-9	-2	-0.0061225	0.00481007	-1.27285	0.205937	2.91728e-05	0.0052968	47460	-0.0061225	0.205937	0.00481007	-1.27285	Albumin, urine (ug/mL)	biochemistry	liver/kidney	SFA 8:0 (Octanoic) (gm)	nutrients	dietary interview	8	1	1	> BY & Bonf.	kidney	dietary interview	39177	1	Dietary Interview+Behavior	1
expo	DR2TS100	URXUCR	-0.0119104	0.00615781	0.0943376	0.599832	-1.9342	0.762467	5.33727	0	8	2	-9	-2	-0.00964763	0.00779178	-1.23818	0.218464	6.98465e-05	0.113659	47461	-0.00964763	0.218464	0.00779178	-1.23818	Creatinine, urine (mg/dL)	biochemistry	kidney	SFA 10:0 (Decanoic) (gm)	nutrients	dietary interview	8	1	1	> BY & Bonf.	kidney	dietary interview	39177	1	Dietary Interview+Behavior	1
expo	DR2TS100	URXUMA	-0.00547459	0.00649853	0.427387	0.661528	-0.842435	1.46229	10.236	0.316139	8	2	-9	-2	-0.00808333	0.00549322	-1.47151	0.144202	4.90323e-05	0.00525636	47460	-0.00808333	0.144202	0.00549322	-1.47151	Albumin, urine (ug/mL)	biochemistry	liver/kidney	SFA 10:0 (Decanoic) (gm)	nutrients	dietary interview	8	1	1	> BY & Bonf.	kidney	dietary interview	39177	1	Dietary Interview+Behavior	1
expo	DR2TS120	URXUCR	-0.0132523	0.00550493	0.0469561	0.556011	-2.40736	0.665463	4.65824	0	8	2	-9	-2	-0.00992611	0.00732556	-1.355	0.178383	7.53485e-05	0.113534	47461	-0.00992611	0.178383	0.00732556	-1.355	Creatinine, urine (mg/dL)	biochemistry	kidney	SFA 12:0 (Dodecanoic) (gm)	nutrients	dietary interview	8	1	1	> BY & Bonf.	kidney	dietary interview	39177	1	Dietary Interview+Behavior	1
expo	DR2TS120	URXUMA	-0.00513469	0.005249	0.360553	0.684322	-0.978222	0.883994	6.18796	0	8	2	-9	-2	-0.00784842	0.00696519	-1.12681	0.262443	4.71063e-05	0.00528672	47460	-0.00784842	0.262443	0.00696519	-1.12681	Albumin, urine (ug/mL)	biochemistry	liver/kidney	SFA 12:0 (Dodecanoic) (gm)	nutrients	dietary interview	8	1	1	> BY & Bonf.	kidney	dietary interview	39177	1	Dietary Interview+Behavior	1
expo	DR2TS140	URXUCR	-0.00505651	0.00562198	0.398313	0.878612	-0.899418	0.581853	4.07297	0	8	2	-9	-2	-0.00295968	0.00859324	-0.344419	0.731233	5.81401e-06	0.114993	47461	-0.00295968	0.731233	0.00859324	-0.344419	Creatinine, urine (mg/dL)	biochemistry	kidney	SFA 14:0 (Tetradecanoic) (gm)	nutrients	dietary interview	8	1	1	> BY & Bonf.	kidney	dietary interview	39177	1	Dietary Interview+Behavior	1
expo	DR2TS140	URXUMA	-0.00912817	0.00629596	0.190382	0.577673	-1.44985	1.00147	7.01031	0.00147006	8	2	-9	-2	-0.0146066	0.011481	-1.27225	0.206149	0.000141607	0.00522323	47460	-0.0146066	0.206149	0.011481	-1.27225	Albumin, urine (ug/mL)	biochemistry	liver/kidney	SFA 14:0 (Tetradecanoic) (gm)	nutrients	dietary interview	8	1	1	> BY & Bonf.	kidney	dietary interview	39177	1	Dietary Interview+Behavior	1
expo	DR2TS160	URXUCR	0.00154389	0.00933778	0.873351	0.976319	0.165338	0.654592	4.58214	0	8	2	-7	0	-0.00199497	0.0133046	-0.149947	0.8811	1.68334e-06	0.115623	47461	-0.00199497	0.8811	0.0133046	-0.149947	Creatinine, urine (mg/dL)	biochemistry	kidney	SFA 16:0 (Hexadecanoic) (gm)	nutrients	dietary interview	8	1	1	> BY & Bonf.	kidney	dietary interview	39177	1	Dietary Interview+Behavior	1
expo	DR2TS160	URXUMA	-0.000879119	0.00589874	0.885729	0.850915	-0.149035	0.60406	4.22842	0	8	2	-5	-2	-0.0112529	0.01379	-0.81602	0.416372	5.35582e-05	0.00537237	47460	-0.0112529	0.416372	0.01379	-0.81602	Albumin, urine (ug/mL)	biochemistry	liver/kidney	SFA 16:0 (Hexadecanoic) (gm)	nutrients	dietary interview	8	1	1	> BY & Bonf.	kidney	dietary interview	39177	1	Dietary Interview+Behavior	1
expo	DR2TS180	URXUCR	0.0120468	0.00751603	0.15301	0.658998	1.60281	0.530794	3.71556	0	8	2	-1	0	0.011319	0.012397	0.913045	0.363351	5.84648e-05	0.115874	47461	0.011319	0.363351	0.012397	0.913045	Creatinine, urine (mg/dL)	biochemistry	kidney	SFA 18:0 (Octadecanoic) (gm)	nutrients	dietary interview	8	1	1	> BY & Bonf.	kidney	dietary interview	39177	1	Dietary Interview+Behavior	1
expo	DR2TS180	URXUMA	0.00966986	0.00517833	0.104079	0.795806	1.86737	0.526855	3.68798	0	8	2	9	2	-0.00474918	0.013656	-0.347772	0.728721	1.02924e-05	0.00538376	47460	-0.00474918	0.728721	0.013656	-0.347772	Albumin, urine (ug/mL)	biochemistry	liver/kidney	SFA 18:0 (Octadecanoic) (gm)	nutrients	dietary interview	8	1	1	> BY & Bonf.	kidney	dietary interview	39177	1	Dietary Interview+Behavior	1
expo	DR2TSELE	URXUCR	-0.0434854	0.00809294	0.00103787	0.120608	-5.37326	0.577886	4.0452	0	8	2	-9	-2	-0.0543414	0.0129946	-4.18186	6.08719e-05	0.00162937	0.115181	47461	-0.0543414	6.08719e-05	0.0129946	-4.18186	Creatinine, urine (mg/dL)	biochemistry	kidney	Selenium (mcg)	nutrients	dietary interview	8	0.00838977	1	BY<0.05	kidney	dietary interview	39177	1	Dietary Interview+Behavior	0.00171799
expo	DR2TSELE	URXUMA	-0.00164217	0.00444044	0.722451	0.884068	-0.36982	0.721974	5.05382	0	8	2	-9	-2	-0.00498478	0.00574777	-0.867255	0.387818	1.37104e-05	0.00536796	47460	-0.00498478	0.387818	0.00574777	-0.867255	Albumin, urine (ug/mL)	biochemistry	liver/kidney	Selenium (mcg)	nutrients	dietary interview	8	1	1	> BY & Bonf.	kidney	dietary interview	39177	1	Dietary Interview+Behavior	1
expo	DR2TSFAT	URXUCR	-0.000857437	0.00756044	0.912889	0.988146	-0.113411	0.467138	3.26996	0	8	2	-9	-2	8.97161e-05	0.0123506	0.00726412	0.994218	3.62899e-09	0.115386	47461	8.97161e-05	0.994218	0.0123506	0.00726412	Creatinine, urine (mg/dL)	biochemistry	kidney	Total saturated fatty acids (gm)	nutrients	dietary interview	8	1	1	> BY & Bonf.	kidney	dietary interview	39177	1	Dietary Interview+Behavior	1
expo	DR2TSFAT	URXUMA	0.0005719	0.00611252	0.928079	0.881507	0.0935621	0.686294	4.80406	0	8	2	-3	0	-0.0110666	0.0138975	-0.796299	0.42769	5.52167e-05	0.00534467	47460	-0.0110666	0.42769	0.0138975	-0.796299	Albumin, urine (ug/mL)	biochemistry	liver/kidney	Total saturated fatty acids (gm)	nutrients	dietary interview	8	1	1	> BY & Bonf.	kidney	dietary interview	39177	1	Dietary Interview+Behavior	1
expo	DR2TSODI	URXUCR	-0.0641308	0.00788975	8.23283e-05	0.0153208	-8.12837	0.828988	5.80292	0	8	2	-9	-2	-0.0650282	0.0122186	-5.32208	6.0246e-07	0.00192755	0.115451	47461	-0.0650282	6.0246e-07	0.0122186	-5.32208	Creatinine, urine (mg/dL)	biochemistry	kidney	Sodium (mg) (adjusted for salt use in food preparation)	nutrients	dietary interview	8	0.000154168	0.0745689	BY<0.05	kidney	dietary interview	39177	1	Dietary Interview+Behavior	2.18357e-05
expo	DR2TSODI	URXUMA	0.000554306	0.00910076	0.953135	0.935136	0.0609077	1.19562	8.36931	0.163611	8	2	-7	0	-0.00932245	0.0164647	-0.566208	0.572484	3.96151e-05	0.00529242	47460	-0.00932245	0.572484	0.0164647	-0.566208	Albumin, urine (ug/mL)	biochemistry	liver/kidney	Sodium (mg) (adjusted for salt use in food preparation)	nutrients	dietary interview	8	1	1	> BY & Bonf.	kidney	dietary interview	39177	1	Dietary Interview+Behavior	1
expo	DR2TSUGR	URXUCR	0.0264983	0.00895993	0.0211825	0.302426	2.95742	1.19367	8.35568	0.162246	8	2	9	2	0.0232594	0.00889041	2.61624	0.0102269	0.000339023	0.116207	47461	0.0232594	0.0102269	0.00889041	2.61624	Creatinine, urine (mg/dL)	biochemistry	kidney	Total sugars (gm)	nutrients	dietary interview	8	0.561061	1	> BY & Bonf.	kidney	dietary interview	39177	1	Dietary Interview+Behavior	0.205729
expo	DR2TSUGR	URXUMA	-0.0127564	0.00654315	0.0922241	0.343663	-1.94958	1.29195	9.04366	0.225977	8	2	-9	-2	-0.0205914	0.00707235	-2.91154	0.00440936	0.000265705	0.00542234	47460	-0.0205914	0.00440936	0.00707235	-2.91154	Albumin, urine (ug/mL)	biochemistry	liver/kidney	Total sugars (gm)	nutrients	dietary interview	8	0.290683	1	> BY & Bonf.	kidney	dietary interview	39177	1	Dietary Interview+Behavior	0.230177
expo	DR2TTFAT	URXUCR	-0.00855178	0.0120461	0.50071	0.782658	-0.709923	1.01019	7.07132	0.0100864	8	2	-9	-2	-0.0126261	0.014123	-0.89401	0.373401	6.09766e-05	0.114866	47461	-0.0126261	0.373401	0.014123	-0.89401	Creatinine, urine (mg/dL)	biochemistry	kidney	Total fat (gm)	nutrients	dietary interview	8	1	1	> BY & Bonf.	kidney	dietary interview	39177	1	Dietary Interview+Behavior	1
expo	DR2TTFAT	URXUMA	0.00238802	0.00416789	0.584602	0.973641	0.572955	0.31016	2.17112	0	8	2	1	0	-0.00747945	0.0110546	-0.676591	0.500182	2.13974e-05	0.00537075	47460	-0.00747945	0.500182	0.0110546	-0.676591	Albumin, urine (ug/mL)	biochemistry	liver/kidney	Total fat (gm)	nutrients	dietary interview	8	1	1	> BY & Bonf.	kidney	dietary interview	39177	1	Dietary Interview+Behavior	1
expo	DR2TTHEO	URXUCR	-0.00393613	0.00948612	0.690611	0.638476	-0.414936	2.43153	17.0207	0.588736	8	2	-9	-2	-0.0109051	0.00684839	-1.59236	0.114368	0.000109652	0.112676	47461	-0.0109051	0.114368	0.00684839	-1.59236	Creatinine, urine (mg/dL)	biochemistry	kidney	Theobromine (mg)	nutrients	dietary interview	8	1	1	> BY & Bonf.	kidney	dietary interview	39177	1	Dietary Interview+Behavior	1
expo	DR2TTHEO	URXUMA	-0.0116298	0.00498733	0.0524696	0.446148	-2.33186	1.25829	8.808	0.205268	8	2	-9	-2	-0.00533958	0.00476081	-1.12157	0.264653	2.62884e-05	0.00528565	47460	-0.00533958	0.264653	0.00476081	-1.12157	Albumin, urine (ug/mL)	biochemistry	liver/kidney	Theobromine (mg)	nutrients	dietary interview	8	1	1	> BY & Bonf.	kidney	dietary interview	39177	1	Dietary Interview+Behavior	1
expo	DR2TVARA	URXUCR	-0.0671345	0.00612392	1.16366e-05	0.00286817	-10.9627	0.622333	4.35633	0	8	2	-9	-2	-0.0657714	0.00850176	-7.73621	7.23052e-12	0.00340285	0.103543	47461	-0.0657714	7.23052e-12	0.00850176	-7.73621	Creatinine, urine (mg/dL)	biochemistry	kidney	Vitamin A as retinol activity equivalents (mcg)	nutrients	dietary interview	8	5.79524e-09	8.9495e-07	Bonf.<0.05	kidney	dietary interview	39177	1	Dietary Interview+Behavior	3.83017e-10
expo	DR2TVARA	URXUMA	-0.00836879	0.00498044	0.136781	0.428007	-1.68033	1.26323	8.84261	0.208379	8	2	-9	-2	-0.0111325	0.00507499	-2.1936	0.0305122	9.74878e-05	0.00527532	47460	-0.0111325	0.0305122	0.00507499	-2.1936	Albumin, urine (ug/mL)	biochemistry	liver/kidney	Vitamin A as retinol activity equivalents (mcg)	nutrients	dietary interview	8	1	1	> BY & Bonf.	kidney	dietary interview	39177	1	Dietary Interview+Behavior	0.910171
expo	DR2TVB1	URXUCR	-0.0541879	0.00774894	0.000212887	0.0375276	-6.99294	0.726044	5.08231	0	8	2	-9	-2	-0.0565424	0.00976791	-5.78858	7.72832e-08	0.00175967	0.113443	47461	-0.0565424	7.72832e-08	0.00976791	-5.78858	Creatinine, urine (mg/dL)	biochemistry	kidney	Thiamin (Vitamin B1) (mg)	nutrients	dietary interview	8	2.50352e-05	0.00956565	Bonf.<0.05	kidney	dietary interview	39177	1	Dietary Interview+Behavior	3.02388e-06
expo	DR2TVB1	URXUMA	-0.00400203	0.00840026	0.648289	0.63953	-0.476418	2.23381	15.6367	0.552335	8	2	-9	-2	-0.0108995	0.00973731	-1.11935	0.265594	6.53874e-05	0.00531392	47460	-0.0108995	0.265594	0.00973731	-1.11935	Albumin, urine (ug/mL)	biochemistry	liver/kidney	Thiamin (Vitamin B1) (mg)	nutrients	dietary interview	8	1	1	> BY & Bonf.	kidney	dietary interview	39177	1	Dietary Interview+Behavior	1
expo	DR2TVB12	URXUCR	-0.00974313	0.00602675	0.149988	0.645908	-1.61665	0.509562	3.56693	0	8	2	-9	-2	-0.0115487	0.00877797	-1.31565	0.191214	0.00010214	0.11537	47461	-0.0115487	0.191214	0.00877797	-1.31565	Creatinine, urine (mg/dL)	biochemistry	kidney	Vitamin B12 (mcg)	nutrients	dietary interview	8	1	1	> BY & Bonf.	kidney	dietary interview	39177	1	Dietary Interview+Behavior	1
expo	DR2TVB12	URXUMA	-0.00325201	0.0047496	0.515562	0.592078	-0.68469	1.34883	9.44183	0.258619	8	2	-9	-2	-0.00755519	0.00433841	-1.74147	0.0845876	4.37141e-05	0.00536022	47460	-0.00755519	0.0845876	0.00433841	-1.74147	Albumin, urine (ug/mL)	biochemistry	liver/kidney	Vitamin B12 (mcg)	nutrients	dietary interview	8	1	1	> BY & Bonf.	kidney	dietary interview	39177	1	Dietary Interview+Behavior	1
expo	DR2TVB2	URXUCR	-0.0839191	0.00791626	1.45444e-05	0.00115783	-10.6009	0.744348	5.21043	0	8	2	-9	-2	-0.0871871	0.0102681	-8.49109	1.63486e-13	0.00425373	0.106683	47461	-0.0871871	1.63486e-13	0.0102681	-8.49109	Creatinine, urine (mg/dL)	biochemistry	kidney	Riboflavin (Vitamin B2) (mg)	nutrients	dietary interview	8	1.77451e-10	2.02353e-08	Bonf.<0.05	kidney	dietary interview	39177	1	Dietary Interview+Behavior	1.0621e-11
expo	DR2TVB2	URXUMA	-0.0130785	0.00731137	0.116784	0.375098	-1.78879	1.42559	9.97914	0.298537	8	2	-9	-2	-0.0223125	0.0120236	-1.85573	0.0663517	0.000278584	0.00512257	47460	-0.0223125	0.0663517	0.0120236	-1.85573	Albumin, urine (ug/mL)	biochemistry	liver/kidney	Riboflavin (Vitamin B2) (mg)	nutrients	dietary interview	8	1	1	> BY & Bonf.	kidney	dietary interview	39177	1	Dietary Interview+Behavior	1
expo	DR2TVB6	URXUCR	-0.048524	0.00865759	0.000811873	0.0150731	-5.60479	1.31099	9.17692	0.237217	8	2	-9	-2	-0.0580256	0.00841257	-6.89749	4.39446e-10	0.00227762	0.113862	47461	-0.0580256	4.39446e-10	0.00841257	-6.89749	Creatinine, urine (mg/dL)	biochemistry	kidney	Vitamin B6 (mg)	nutrients	dietary interview	8	2.4388e-07	5.4392e-05	Bonf.<0.05	kidney	dietary interview	39177	1	Dietary Interview+Behavior	2.04473e-08
expo	DR2TVB6	URXUMA	-0.0175544	0.0026206	0.000277792	0.203333	-6.69861	0.291697	2.04188	0	8	2	-9	-2	-0.0197581	0.00684452	-2.88671	0.00474387	0.000264078	0.00528798	47460	-0.0197581	0.00474387	0.00684452	-2.88671	Albumin, urine (ug/mL)	biochemistry	liver/kidney	Vitamin B6 (mg)	nutrients	dietary interview	8	0.308068	1	> BY & Bonf.	kidney	dietary interview	39177	1	Dietary Interview+Behavior	0.237369
expo	DR2TVC	URXUCR	-0.0525562	0.00774818	0.000257145	0.00221379	-6.78303	1.52623	10.6836	0.344792	8	2	-9	-2	-0.0583656	0.00688731	-8.47437	1.77918e-13	0.00299755	0.109866	47461	-0.0583656	1.77918e-13	0.00688731	-8.47437	Creatinine, urine (mg/dL)	biochemistry	kidney	Vitamin C (mg)	nutrients	dietary interview	8	1.91478e-10	2.20216e-08	Bonf.<0.05	kidney	dietary interview	39177	1	Dietary Interview+Behavior	1.13446e-11
expo	DR2TVC	URXUMA	-0.00343637	0.00388622	0.40591	0.746133	-0.884244	0.869419	6.08593	0	8	2	-7	-2	-0.00137551	0.00487977	-0.281881	0.778601	1.66487e-06	0.00539138	47460	-0.00137551	0.778601	0.00487977	-0.281881	Albumin, urine (ug/mL)	biochemistry	liver/kidney	Vitamin C (mg)	nutrients	dietary interview	8	1	1	> BY & Bonf.	kidney	dietary interview	39177	1	Dietary Interview+Behavior	1
expo	DR2TVK	URXUCR	-0.0643721	0.00794594	8.41078e-05	0.00167883	-8.10126	1.15538	8.08769	0.134487	8	2	-9	-2	-0.0704702	0.00821475	-8.5785	1.05004e-13	0.00386342	0.10552	47461	-0.0704702	1.05004e-13	0.00821475	-8.5785	Creatinine, urine (mg/dL)	biochemistry	kidney	Vitamin K (mcg)	nutrients	dietary interview	8	1.18361e-10	1.29968e-08	Bonf.<0.05	kidney	dietary interview	39177	1	Dietary Interview+Behavior	7.23101e-12
expo	DR2TVK	URXUMA	-0.00529165	0.00377498	0.203735	0.637683	-1.40177	0.598051	4.18636	0	8	2	-7	-2	-0.00713013	0.00596808	-1.19471	0.234944	3.95501e-05	0.00534989	47460	-0.00713013	0.234944	0.00596808	-1.19471	Albumin, urine (ug/mL)	biochemistry	liver/kidney	Vitamin K (mcg)	nutrients	dietary interview	8	1	1	> BY & Bonf.	kidney	dietary interview	39177	1	Dietary Interview+Behavior	1
expo	DR2TZINC	URXUCR	-0.0487143	0.0120562	0.00492909	0.0471871	-4.04061	1.74147	12.1903	0.425773	8	2	-9	-2	-0.05566	0.0104035	-5.35011	5.33805e-07	0.00171463	0.113567	47461	-0.05566	5.33805e-07	0.0104035	-5.35011	Creatinine, urine (mg/dL)	biochemistry	kidney	Zinc (mg)	nutrients	dietary interview	8	0.000138484	0.0660711	BY<0.05	kidney	dietary interview	39177	1	Dietary Interview+Behavior	1.97634e-05
expo	DR2TZINC	URXUMA	-0.0128117	0.0051763	0.0425163	0.502732	-2.47507	0.4838	3.3866	0	8	2	-9	-2	-0.0177416	0.0119551	-1.48403	0.140855	0.000174208	0.0052527	47460	-0.0177416	0.140855	0.0119551	-1.48403	Albumin, urine (ug/mL)	biochemistry	liver/kidney	Zinc (mg)	nutrients	dietary interview	8	1	1	> BY & Bonf.	kidney	dietary interview	39177	1	Dietary Interview+Behavior	1
expo	URX4TO	URXUMA	-0.000296167	0.00112905	0.817625	0.927602	-0.262316	0.251743	0.503487	0	3	2	-7	-2	1.97565e-06	0.00128363	0.00153911	0.998782	3.89833e-12	0.00607298	7305	1.97565e-06	0.998782	0.00128363	0.00153911	Albumin, urine (ug/mL)	biochemistry	liver/kidney	Urinary 4-tert-Octyl phenol	pollutant	phenols	3	1	1	> BY & Bonf.	kidney	phenols	2892	4	Consumables	1
expo	URXBP3	URXUMA	-0.00977688	0.00665461	0.192171	0.57944	-1.46919	0.751075	4.50645	0	7	2	-9	-2	-0.012803	0.00821311	-1.55885	0.122541	0.000147463	0.00642411	16677	-0.012803	0.122541	0.00821311	-1.55885	Albumin, urine (ug/mL)	biochemistry	liver/kidney	Urinary 2-Hydroxy-4-metoxybenzophenone (Benzophenone-3)	pollutant	phenols	7	1	1	> BY & Bonf.	kidney	phenols	2892	4	Consumables	1
expo	URXBPH	URXUMA	0.0292903	0.00848249	0.0135825	0.0469285	3.45303	2.28414	13.7048	0.562198	7	2	9	2	0.0286445	0.00648615	4.41626	2.78839e-05	0.000732717	0.00724493	16677	0.0286445	2.78839e-05	0.00648615	4.41626	Albumin, urine (ug/mL)	biochemistry	liver/kidney	Urinary Bisphenol A	pollutant	phenols	7	0.00429018	1	BY<0.05	kidney	phenols	2892	4	Consumables	0.00426975
expo	URXBUP	URXUMA	-0.00411393	0.00204008	0.0998086	0.825648	-2.01655	0.140431	0.702154	0	6	2	-9	-2	-0.00185617	0.00825259	-0.224919	0.822646	2.7016e-06	0.00670893	14291	-0.00185617	0.822646	0.00825259	-0.224919	Albumin, urine (ug/mL)	biochemistry	liver/kidney	Butyl paraben (ng/ml)	pollutant	phenols	6	1	1	> BY & Bonf.	kidney	phenols	2892	4	Consumables	1
expo	URXEPB	URXUMA	-0.00538216	0.00520106	0.348185	0.751298	-1.03482	0.556086	2.78043	0	6	2	-9	-2	-0.00646543	0.00758287	-0.852637	0.39654	3.75411e-05	0.00676965	14291	-0.00646543	0.39654	0.00758287	-0.852637	Albumin, urine (ug/mL)	biochemistry	liver/kidney	Ethyl paraben (ng/ml)	pollutant	phenols	6	1	1	> BY & Bonf.	kidney	phenols	2892	4	Consumables	1
expo	URXMPB	URXUMA	0.00308304	0.00561384	0.606503	0.958577	0.549186	0.65212	3.2606	0	6	2	5	2	-0.00219012	0.00986771	-0.221948	0.82495	3.91329e-06	0.00667485	14291	-0.00219012	0.82495	0.00986771	-0.221948	Albumin, urine (ug/mL)	biochemistry	liver/kidney	Methyl paraben (ng/ml)	pollutant	phenols	6	1	1	> BY & Bonf.	kidney	phenols	2892	4	Consumables	1
expo	URXPPB	URXUMA	-0.00443717	0.0063471	0.515673	0.682973	-0.699086	0.589138	2.94569	0	6	2	-3	-2	-0.014999	0.0106343	-1.41044	0.16249	0.000177758	0.00693811	14291	-0.014999	0.16249	0.0106343	-1.41044	Albumin, urine (ug/mL)	biochemistry	liver/kidney	Propyl paraben (ng/ml)	pollutant	phenols	6	1	1	> BY & Bonf.	kidney	phenols	2892	4	Consumables	1
expo	URXTRS	URXUMA	-0.0115971	0.00903267	0.25545	0.501547	-1.28391	1.59871	7.99353	0.374494	6	2	-9	-2	-0.0135644	0.00922152	-1.47095	0.145434	0.000173471	0.00653314	14291	-0.0135644	0.145434	0.00922152	-1.47095	Albumin, urine (ug/mL)	biochemistry	liver/kidney	Urinary 2,4,4'-Trichloro-2'-hydroxyphenyl ether (Triclosan)	pollutant	phenols	6	1	1	> BY & Bonf.	kidney	phenols	2892	4	Consumables	1
expo2	LBXHA	URXUCR	0.075583	0.010711	5.94303e-05	0.0434725	7.05655	0.905895	8.15305	0	10	2	9	2	0.0778664	0.0124274	6.26573	5.02962e-09	0.00117844	0.118543	66270	0.0778664	5.02962e-09	0.0124274	6.26573	Creatinine, urine (mg/dL)	biochemistry	kidney	Hepatitis A Antibody (Anti-HAV)	infection	NA	10	2.1978e-06	0.000622536	Bonf.<0.05	kidney	infection	7393	3	Infection	2.19215e-07
expo2	LBXHA	URXUMA	0.00408025	0.00804187	0.62409	0.906754	0.507376	0.981327	8.83194	0	10	2	-7	0	0.00221566	0.00848259	0.2612	0.794351	4.25773e-06	0.00591865	66270	0.00221566	0.794351	0.00848259	0.2612	Albumin, urine (ug/mL)	biochemistry	liver/kidney	Hepatitis A Antibody (Anti-HAV)	infection	NA	10	1	1	> BY & Bonf.	kidney	infection	7393	3	Infection	1
expo2	LBXHBS	URXUCR	0.0271155	0.00947897	0.0187622	0.475846	2.8606	0.731698	6.58528	0	10	2	1	0	0.0229491	0.0116077	1.97706	0.0501341	9.29971e-05	0.11987	66585	0.0229491	0.0501341	0.0116077	1.97706	Creatinine, urine (mg/dL)	biochemistry	kidney	Hepatitis B Surface Antibody (Anti-HBs)	infection	NA	10	1	1	> BY & Bonf.	kidney	infection	7393	3	Infection	0.829719
expo2	LBXHBS	URXUMA	0.00105021	0.0059157	0.863024	0.98035	0.177529	0.673513	6.06162	0	10	2	7	2	-0.00153345	0.0077491	-0.197887	0.84344	4.15215e-07	0.00616125	66585	-0.00153345	0.84344	0.0077491	-0.197887	Albumin, urine (ug/mL)	biochemistry	liver/kidney	Hepatitis B Surface Antibody (Anti-HBs)	infection	NA	10	1	1	> BY & Bonf.	kidney	infection	7393	3	Infection	1
expo2	LBDHBG	URXUCR	0.235866	0.0751107	0.0163735	0.345345	3.14025	1.25545	8.78813	0.203471	8	2	9	2	0.183028	0.0797316	2.29555	0.0232904	0.000109812	0.12367	55163	0.183028	0.0232904	0.0797316	2.29555	Creatinine, urine (mg/dL)	biochemistry	kidney	Hepatitis B surface antigen	infection	NA	8	1	1	> BY & Bonf.	kidney	infection	7393	3	Infection	0.413368
expo2	LBDHBG	URXUMA	0.131522	0.025703	0.00137333	0.388822	5.11699	0.922242	6.4557	0	8	2	9	2	-0.302531	0.338136	-0.894701	0.372588	0.000300023	0.00645642	55163	-0.302531	0.372588	0.338136	-0.894701	Albumin, urine (ug/mL)	biochemistry	liver/kidney	Hepatitis B surface antigen	infection	NA	8	1	1	> BY & Bonf.	kidney	infection	7393	3	Infection	1
expo2	LBXHBC	URXUCR	0.0766511	0.0127493	0.000199498	0.286856	6.01218	0.330762	2.97686	0	10	2	5	2	0.0707357	0.0233289	3.03211	0.00293209	0.000187671	0.120144	66617	0.0707357	0.00293209	0.0233289	3.03211	Creatinine, urine (mg/dL)	biochemistry	kidney	Hepatitis B core antibody	infection	NA	10	0.209916	1	> BY & Bonf.	kidney	infection	7393	3	Infection	0.065134
expo2	LBXHBC	URXUMA	-0.0443735	0.0210526	0.0643052	0.486162	-2.10774	0.722916	6.50625	0	10	2	-9	-2	-0.072983	0.0331668	-2.20048	0.029539	0.00020013	0.00571106	66617	-0.072983	0.029539	0.0331668	-2.20048	Albumin, urine (ug/mL)	biochemistry	liver/kidney	Hepatitis B core antibody	infection	NA	10	1	1	> BY & Bonf.	kidney	infection	7393	3	Infection	0.892734
expo2	LBDHCV	URXUCR	0.083593	0.051328	0.15452	0.545512	1.6286	1.06231	6.37384	0.0586515	7	2	-1	0	0.067877	0.0640777	1.05929	0.292366	9.17227e-05	0.125936	47472	0.067877	0.292366	0.0640777	1.05929	Creatinine, urine (mg/dL)	biochemistry	kidney	Hepatitis C antibody (confirmed)	infection	NA	7	1	1	> BY & Bonf.	kidney	infection	7393	3	Infection	1
expo5	LBDHCV	URXUCR	-0.179645	0.137921	0.240499	0.657701	-1.30251	3.03757	18.2254	0.67079	7	2	-9	-2	-0.0268971	0.103254	-0.260494	0.795091	9.17227e-05	0.125936	47472	-0.0268971	0.795091	0.103254	-0.260494	Creatinine, urine (mg/dL)	biochemistry	kidney	Hepatitis C antibody (confirmed)	infection	NA	7	1	1	> BY & Bonf.	kidney	infection	7393	3	Infection	1
expo2	LBDHCV	URXUMA	-0.0998865	0.0438775	0.0631032	0.437081	-2.27649	0.460977	2.76586	0	7	2	-9	-2	-0.209139	0.110438	-1.89372	0.0615476	0.0006143	0.00601674	47472	-0.209139	0.0615476	0.110438	-1.89372	Albumin, urine (ug/mL)	biochemistry	liver/kidney	Hepatitis C antibody (confirmed)	infection	NA	7	1	1	> BY & Bonf.	kidney	infection	7393	3	Infection	1
expo5	LBDHCV	URXUMA	-0.143261	0.0420356	0.0143524	0.434151	-3.40809	0.348474	2.09084	0	7	2	-9	-2	-0.213599	0.11342	-1.88326	0.0629679	0.0006143	0.00601674	47472	-0.213599	0.0629679	0.11342	-1.88326	Albumin, urine (ug/mL)	biochemistry	liver/kidney	Hepatitis C antibody (confirmed)	infection	NA	7	1	1	> BY & Bonf.	kidney	infection	7393	3	Infection	1
expo2	LBXS06MK	URXUCR	-0.0839416	0.00874355	0.0660735	0.14248	-9.60041	0.0478882	0.0478882	0	2	2	-7	-2	-0.0787965	0.0397945	-1.98009	0.0651595	0.000678799	0.141613	6438	-0.0787965	0.0651595	0.0397945	-1.98009	Creatinine, urine (mg/dL)	biochemistry	kidney	HPV 06 (Merck competitive Luminex assay)	infection	NA	2	1	1	> BY & Bonf.	kidney	infection	7393	3	Infection	1
expo2	LBXS06MK	URXUMA	0.0196722	0.0210953	0.522215	0.82564	0.932536	0.571938	0.571938	0	2	2	1	0	0.00349798	0.0357187	0.0979313	0.923203	1.33771e-06	0.00908514	6438	0.00349798	0.923203	0.0357187	0.0979313	Albumin, urine (ug/mL)	biochemistry	liver/kidney	HPV 06 (Merck competitive Luminex assay)	infection	NA	2	1	1	> BY & Bonf.	kidney	infection	7393	3	Infection	1
expo2	LBXS11MK	URXUCR	-0.0358438	0.0265147	0.40546	0.622105	-1.35185	0.196435	0.196435	0	2	2	-1	0	-0.0510307	0.0721093	-0.707686	0.489322	0.00011949	0.141086	6438	-0.0510307	0.489322	0.0721093	-0.707686	Creatinine, urine (mg/dL)	biochemistry	kidney	HPV 11(Merck competitive Luminex assay)	infection	NA	2	1	1	> BY & Bonf.	kidney	infection	7393	3	Infection	1
expo2	LBXS11MK	URXUMA	0.0479131	0.0232171	0.287259	0.450563	2.0637	0.595655	0.595655	0	2	2	9	2	0.0296691	0.0409666	0.724228	0.479383	4.03903e-05	0.00917871	6438	0.0296691	0.479383	0.0409666	0.724228	Albumin, urine (ug/mL)	biochemistry	liver/kidney	HPV 11(Merck competitive Luminex assay)	infection	NA	2	1	1	> BY & Bonf.	kidney	infection	7393	3	Infection	1
expo2	LBXS16MK	URXUCR	-0.0552748	0.0604593	0.528499	0.412802	-0.914249	2.03733	2.03733	0.509161	2	2	-1	0	-0.0434597	0.0442549	-0.982031	0.340702	0.00017764	0.140921	6438	-0.0434597	0.340702	0.0442549	-0.982031	Creatinine, urine (mg/dL)	biochemistry	kidney	HPV 16 (Merck competitive Luminex assay)	infection	NA	2	1	1	> BY & Bonf.	kidney	infection	7393	3	Infection	1
expo2	LBXS16MK	URXUMA	0.0362731	0.0494881	0.597332	0.758391	0.732966	5.06571	5.06571	0.802594	2	2	9	2	-0.0179004	0.0330074	-0.542314	0.595076	3.01365e-05	0.00913196	6438	-0.0179004	0.595076	0.0330074	-0.542314	Albumin, urine (ug/mL)	biochemistry	liver/kidney	HPV 16 (Merck competitive Luminex assay)	infection	NA	2	1	1	> BY & Bonf.	kidney	infection	7393	3	Infection	1
expo2	LBXS18MK	URXUCR	0.00245981	0.0162217	0.904195	0.956205	0.151637	0.0678276	0.0678276	0	2	2	1	2	0.0118666	0.0657148	0.180577	0.858967	5.30168e-06	0.140892	6438	0.0118666	0.858967	0.0657148	0.180577	Creatinine, urine (mg/dL)	biochemistry	kidney	HPV 18 (Merck competitive Luminex assay)	infection	NA	2	1	1	> BY & Bonf.	kidney	infection	7393	3	Infection	1
expo2	LBXS18MK	URXUMA	0.0575382	0.0103195	0.112977	0.251709	5.57568	0.0924809	0.0924809	0	2	2	9	2	0.055539	0.0356142	1.55946	0.138446	0.000116133	0.00924417	6438	0.055539	0.138446	0.0356142	1.55946	Albumin, urine (ug/mL)	biochemistry	liver/kidney	HPV 18 (Merck competitive Luminex assay)	infection	NA	2	1	1	> BY & Bonf.	kidney	infection	7393	3	Infection	1
expo2	LBDRPCR	URXUCR	-0.0769427	0.0127651	0.000313617	0.225743	-6.02759	0.400355	3.20284	0	9	2	-9	-2	-0.0628176	0.0232812	-2.69821	0.00832448	0.00095318	0.097662	11806	-0.0628176	0.00832448	0.0232812	-2.69821	Creatinine, urine (mg/dL)	biochemistry	kidney	Roche HPV linear array (LA) summary result	infection	NA	9	0.478337	1	> BY & Bonf.	kidney	infection	7393	3	Infection	0.171634
expo3	LBDRPCR	URXUCR	0.0213585	0.0384366	0.593624	0.954874	0.555682	0.331905	2.65524	0	9	2	-3	0	0.0441717	0.118347	0.37324	0.709847	0.00095318	0.097662	11806	0.0441717	0.709847	0.118347	0.37324	Creatinine, urine (mg/dL)	biochemistry	kidney	Roche HPV linear array (LA) summary result	infection	NA	9	1	1	> BY & Bonf.	kidney	infection	7393	3	Infection	1
expo2	LBDRPCR	URXUMA	-0.0249008	0.0152147	0.140345	0.605274	-1.63663	1.12317	8.98532	0.109659	9	2	-9	-2	-0.0181184	0.0158703	-1.14166	0.256626	0.000336793	0.00623316	11805	-0.0181184	0.256626	0.0158703	-1.14166	Albumin, urine (ug/mL)	biochemistry	liver/kidney	Roche HPV linear array (LA) summary result	infection	NA	9	1	1	> BY & Bonf.	kidney	infection	7393	3	Infection	1
expo3	LBDRPCR	URXUMA	-0.0658598	0.0295829	0.0566244	0.821182	-2.22628	1.35005	10.8004	0.259285	9	2	-9	-2	0.163208	0.126026	1.29503	0.198622	0.000336793	0.00623316	11805	0.163208	0.198622	0.126026	1.29503	Albumin, urine (ug/mL)	biochemistry	liver/kidney	Roche HPV linear array (LA) summary result	infection	NA	9	1	1	> BY & Bonf.	kidney	infection	7393	3	Infection	1
expo2	LBXHE1	URXUCR	-0.00167296	0.0177789	0.927345	0.979645	-0.0940979	1.55807	12.4646	0.358181	9	2	-1	0	0.00041097	0.0146676	0.0280188	0.977695	7.19548e-05	0.112828	30284	0.00041097	0.977695	0.0146676	0.0280188	Creatinine, urine (mg/dL)	biochemistry	kidney	Herpes Simplex Virus I	infection	NA	9	1	1	> BY & Bonf.	kidney	infection	7393	3	Infection	1
expo3	LBXHE1	URXUCR	-0.36692	0.0723176	0.000960561	0.0432372	-5.07373	5.0625	40.5	0.802469	9	2	-9	-2	-0.185494	0.180415	-1.02815	0.306018	7.19548e-05	0.112828	30284	-0.185494	0.306018	0.180415	-1.02815	Creatinine, urine (mg/dL)	biochemistry	kidney	Herpes Simplex Virus I	infection	NA	9	1	1	> BY & Bonf.	kidney	infection	7393	3	Infection	1
expo2	LBXHE1	URXUMA	0.00816661	0.0108339	0.472568	0.673511	0.753802	1.00955	8.07644	0.00946423	9	2	1	0	0.0258114	0.0140136	1.84188	0.0680465	0.000150707	0.00481496	30284	0.0258114	0.0680465	0.0140136	1.84188	Albumin, urine (ug/mL)	biochemistry	liver/kidney	Herpes Simplex Virus I	infection	NA	9	1	1	> BY & Bonf.	kidney	infection	7393	3	Infection	1
expo3	LBXHE1	URXUMA	-0.0615038	0.012428	0.00112255	0.393619	-4.94882	0.519832	4.15866	0	9	2	-9	-2	0.0765007	0.10503	0.728368	0.467856	0.000150707	0.00481496	30284	0.0765007	0.467856	0.10503	0.728368	Albumin, urine (ug/mL)	biochemistry	liver/kidney	Herpes Simplex Virus I	infection	NA	9	1	1	> BY & Bonf.	kidney	infection	7393	3	Infection	1
expo2	LBXHE2	URXUCR	-0.0521612	0.0197379	0.0295892	0.367093	-2.6427	1.07106	8.56851	0.0663484	9	2	-7	-2	-0.0504568	0.0211063	-2.39061	0.0184302	0.0003173	0.114915	23853	-0.0504568	0.0184302	0.0211063	-2.39061	Creatinine, urine (mg/dL)	biochemistry	kidney	Herpes Simplex Virus II	infection	NA	9	0.885039	1	> BY & Bonf.	kidney	infection	7393	3	Infection	0.337547
expo3	LBXHE2	URXUCR	0.0682974	0.100004	0.51393	0.994175	0.682943	1.43519	11.4815	0.303228	9	2	9	2	-0.09191	0.151804	-0.605451	0.546062	0.0003173	0.114915	23853	-0.09191	0.546062	0.151804	-0.605451	Creatinine, urine (mg/dL)	biochemistry	kidney	Herpes Simplex Virus II	infection	NA	9	1	1	> BY & Bonf.	kidney	infection	7393	3	Infection	1
expo2	LBXHE2	URXUMA	0.0185596	0.0236314	0.454861	0.944532	0.785376	1.91028	15.2822	0.476516	9	2	1	0	-0.0112984	0.0198152	-0.570188	0.569653	3.96508e-05	0.00501305	23853	-0.0112984	0.569653	0.0198152	-0.570188	Albumin, urine (ug/mL)	biochemistry	liver/kidney	Herpes Simplex Virus II	infection	NA	9	1	1	> BY & Bonf.	kidney	infection	7393	3	Infection	1
expo3	LBXHE2	URXUMA	-0.134803	0.0344819	0.00448493	0.121705	-3.90939	1.13383	9.07066	0.118036	9	2	-9	-2	-0.10811	0.0277684	-3.89326	0.000165673	3.96508e-05	0.00501305	23853	-0.10811	0.000165673	0.0277684	-3.89326	Albumin, urine (ug/mL)	biochemistry	liver/kidney	Herpes Simplex Virus II	infection	NA	9	0.0196032	1	BY<0.05	kidney	infection	7393	3	Infection	0.0165448
expo	LBXIHG	URXUCR	-0.00423683	0.00692626	0.555868	0.713703	-0.611706	2.29186	20.6267	0.563672	10	2	-9	-2	-0.00356732	0.0034376	-1.03774	0.301305	1.23185e-05	0.1136	51102	-0.00356732	0.301305	0.0034376	-1.03774	Creatinine, urine (mg/dL)	biochemistry	kidney	Mercury, inorganic (ug/L)	pollutant	heavy metals	10	1	1	> BY & Bonf.	kidney	heavy metals	7713	2	Smoking+Hydrocarbon+Metals	1
expo	LBXIHG	URXUMA	-0.00817434	0.00289961	0.0200758	0.391332	-2.81912	1.14631	10.3168	0.127639	10	2	-9	-2	-0.00509012	0.00176345	-2.88646	0.00455833	2.50801e-05	0.00680871	51101	-0.00509012	0.00455833	0.00176345	-2.88646	Albumin, urine (ug/mL)	biochemistry	liver/kidney	Mercury, inorganic (ug/L)	pollutant	heavy metals	10	0.298462	1	> BY & Bonf.	kidney	heavy metals	7713	2	Smoking+Hydrocarbon+Metals	0.232666
expo	URXOP1	URXUMA	0.00477462	0.0112128	0.683027	0.593261	0.425818	2.43748	17.0624	0.589741	8	2	9	2	0.00442095	0.00762014	0.580167	0.563081	1.87557e-05	0.0072526	17817	0.00442095	0.563081	0.00762014	0.580167	Albumin, urine (ug/mL)	biochemistry	liver/kidney	Dimethylphosphate (ug/L)	pollutant	diakyl	8	1	1	> BY & Bonf.	kidney	diakyl	2379	6	Pollutants	1
expo	URXOP2	URXUMA	0.0147884	0.0113159	0.23255	0.390102	1.30687	3.76345	26.3442	0.734286	8	2	9	2	0.00877474	0.00772168	1.13638	0.258462	6.59204e-05	0.00722869	17823	0.00877474	0.258462	0.00772168	1.13638	Albumin, urine (ug/mL)	biochemistry	liver/kidney	Diethylphosphate (ug/L)	pollutant	diakyl	8	1	1	> BY & Bonf.	kidney	diakyl	2379	6	Pollutants	1
expo	URXOP3	URXUMA	0.0178598	0.0110869	0.151238	0.284752	1.61089	2.02481	14.1737	0.506128	8	2	9	2	0.0211757	0.00967675	2.18831	0.0309291	0.000409202	0.00730512	17839	0.0211757	0.0309291	0.00967675	2.18831	Albumin, urine (ug/mL)	biochemistry	liver/kidney	Dimethylthiophosphate (ug/L)	pollutant	diakyl	8	1	1	> BY & Bonf.	kidney	diakyl	2379	6	Pollutants	0.910456
expo	URXOP4	URXUMA	0.0160911	0.0113103	0.197822	0.302579	1.4227	4.23808	29.6665	0.764044	8	2	9	2	0.0173215	0.00701343	2.46976	0.0151801	0.000253948	0.00710689	17748	0.0173215	0.0151801	0.00701343	2.46976	Albumin, urine (ug/mL)	biochemistry	liver/kidney	Diethylthiophosphate (ug/L)	pollutant	diakyl	8	0.760926	1	> BY & Bonf.	kidney	diakyl	2379	6	Pollutants	0.587475
expo	URXOP5	URXUMA	0.00137918	0.00570673	0.815958	0.765242	0.241676	1.22168	8.55177	0.181456	8	2	3	2	0.00898526	0.0109464	0.820838	0.413653	7.07091e-05	0.00724916	17799	0.00898526	0.413653	0.0109464	0.820838	Albumin, urine (ug/mL)	biochemistry	liver/kidney	Dimethyldithiophosphate (ug/L)	pollutant	diakyl	8	1	1	> BY & Bonf.	kidney	diakyl	2379	6	Pollutants	1
expo	URXOP6	URXUMA	-0.00222076	0.000771928	0.0237564	0.508813	-2.87691	0.582142	4.07499	0	8	2	-9	-2	-0.00207488	0.00188712	-1.09949	0.274142	4.19589e-06	0.00733703	17636	-0.00207488	0.274142	0.00188712	-1.09949	Albumin, urine (ug/mL)	biochemistry	liver/kidney	Diethyldithiophosphate (ug/L)	pollutant	diakyl	8	1	1	> BY & Bonf.	kidney	diakyl	2379	6	Pollutants	1
expo	URXP01	URXUMA	0.0414851	0.00738142	0.000798901	0.0522922	5.62021	0.854669	5.98268	0	8	2	9	2	0.047015	0.00892408	5.26833	7.48487e-07	0.00201228	0.00728318	19000	0.047015	7.48487e-07	0.00892408	5.26833	Albumin, urine (ug/mL)	biochemistry	liver/kidney	1-napthol (ng/L)	pollutant	hydrocarbon	8	0.000186674	0.0926432	BY<0.05	kidney	hydrocarbon	2413	2	Smoking+Hydrocarbon+Metals	0.000193937
expo	URXP02	URXUMA	0.0506467	0.00537172	3.14933e-05	0.0173169	9.42839	0.496962	3.47873	0	8	2	9	2	0.0542425	0.00942855	5.753	8.89653e-08	0.00253623	0.00781114	19126	0.0542425	8.89653e-08	0.00942855	5.753	Albumin, urine (ug/mL)	biochemistry	liver/kidney	2-napthol(ng/L)	pollutant	hydrocarbon	8	2.82722e-05	0.0110116	Bonf.<0.05	kidney	hydrocarbon	2413	2	Smoking+Hydrocarbon+Metals	3.14375e-05
expo	URXP03	URXUMA	0.0316084	0.00762671	0.00432507	0.116983	4.14444	1.08553	7.59868	0.0787877	8	2	9	2	0.034946	0.00943694	3.70311	0.000342908	0.00103003	0.00804034	19096	0.034946	0.000342908	0.00943694	3.70311	Albumin, urine (ug/mL)	biochemistry	liver/kidney	3-fluorene (ng/L)	pollutant	hydrocarbon	8	0.0361656	1	BY<0.05	kidney	hydrocarbon	2413	2	Smoking+Hydrocarbon+Metals	0.0286407
expo	URXP04	URXUMA	0.0500485	0.00697539	0.000181358	0.0116074	7.17501	0.983769	6.88638	0	8	2	9	2	0.0539288	0.00913412	5.9041	4.49801e-08	0.00244769	0.00783147	19161	0.0539288	4.49801e-08	0.00913412	5.9041	Albumin, urine (ug/mL)	biochemistry	liver/kidney	2-fluorene (ng/L)	pollutant	hydrocarbon	8	1.55712e-05	0.00556737	Bonf.<0.05	kidney	hydrocarbon	2413	2	Smoking+Hydrocarbon+Metals	1.72191e-05
expo	URXP05	URXUMA	0.0335846	0.00813157	0.0090837	0.0837451	4.13015	1.40913	7.04564	0.290341	6	2	9	2	0.0329759	0.0106188	3.10543	0.00267011	0.000955037	0.00653566	14336	0.0329759	0.00267011	0.0106188	3.10543	Albumin, urine (ug/mL)	biochemistry	liver/kidney	3-phenanthrene (ng/L)	pollutant	hydrocarbon	6	0.194835	1	> BY & Bonf.	kidney	hydrocarbon	2413	2	Smoking+Hydrocarbon+Metals	0.155264
expo	URXP06	URXUMA	0.0478092	0.0069626	0.000238397	0.0122719	6.86657	1.3718	9.60257	0.271028	8	2	9	2	0.0434403	0.00839555	5.17421	1.11943e-06	0.00175558	0.00830148	19170	0.0434403	1.11943e-06	0.00839555	5.17421	Albumin, urine (ug/mL)	biochemistry	liver/kidney	1-phenanthrene (ng/L)	pollutant	hydrocarbon	8	0.000265864	0.138557	BY<0.05	kidney	hydrocarbon	2413	2	Smoking+Hydrocarbon+Metals	0.000244877
expo	URXP07	URXUMA	0.0530113	0.00770071	0.000989959	0.0125894	6.88395	0.947864	4.73932	0	6	2	9	2	0.0489023	0.0110605	4.42135	3.21808e-05	0.00218859	0.00651819	14354	0.0489023	3.21808e-05	0.0110605	4.42135	Albumin, urine (ug/mL)	biochemistry	liver/kidney	2-phenanthrene (ng/L)	pollutant	hydrocarbon	6	0.00485356	1	BY<0.05	kidney	hydrocarbon	2413	2	Smoking+Hydrocarbon+Metals	0.00476875
expo	URXP10	URXUMA	0.0391614	0.00944133	0.00430656	0.0903734	4.14787	2.04307	14.3015	0.510542	8	2	9	2	0.0280531	0.00909277	3.08521	0.00260628	0.000652147	0.00846185	19127	0.0280531	0.00260628	0.00909277	3.08521	Albumin, urine (ug/mL)	biochemistry	liver/kidney	1-pyrene (ng/L)	pollutant	hydrocarbon	8	0.19111	1	> BY & Bonf.	kidney	hydrocarbon	2413	2	Smoking+Hydrocarbon+Metals	0.153496
expo	URXP17	URXUMA	0.0602719	0.00889965	0.00248059	0.00305523	6.77239	1.07269	4.29077	0.0677658	5	2	9	2	0.056882	0.0103393	5.50155	7.59913e-07	0.0028796	0.00612355	11818	0.056882	7.59913e-07	0.0103393	5.50155	Albumin, urine (ug/mL)	biochemistry	liver/kidney	9-fluorene (ng/L)	pollutant	hydrocarbon	5	0.000189158	0.0940575	BY<0.05	kidney	hydrocarbon	2413	2	Smoking+Hydrocarbon+Metals	0.000193937
expo	LBXBCD	URXUCR	-0.0167344	0.00534662	0.0121236	0.378391	-3.1299	0.921991	8.29792	0	10	2	-5	-2	-0.0130284	0.00645837	-2.01729	0.0457084	0.000126044	0.12003	61621	-0.0130284	0.0457084	0.00645837	-2.01729	Creatinine, urine (mg/dL)	biochemistry	kidney	Cadmium (ug/L)	pollutant	heavy metals	10	1	1	> BY & Bonf.	kidney	heavy metals	7713	2	Smoking+Hydrocarbon+Metals	0.767722
expo	LBXBCD	URXUMA	0.0117322	0.00317826	0.00498658	0.360277	3.6914	0.931508	8.38358	0	10	2	9	2	0.00799899	0.00423262	1.88984	0.0609884	4.75129e-05	0.00607706	61621	0.00799899	0.0609884	0.00423262	1.88984	Albumin, urine (ug/mL)	biochemistry	liver/kidney	Cadmium (ug/L)	pollutant	heavy metals	10	1	1	> BY & Bonf.	kidney	heavy metals	7713	2	Smoking+Hydrocarbon+Metals	1
expo	LBXBPB	URXUCR	-0.0706717	0.00343831	7.13359e-09	0.000166981	-20.5542	0.357128	3.21415	0	10	2	-7	-2	-0.0709939	0.00743544	-9.54804	1.01235e-16	0.00307845	0.122942	61621	-0.0709939	1.01235e-16	0.00743544	-9.54804	Creatinine, urine (mg/dL)	biochemistry	kidney	Lead (ug/dL)	pollutant	heavy metals	10	1.81158e-13	1.25303e-11	Bonf.<0.05	kidney	heavy metals	7713	2	Smoking+Hydrocarbon+Metals	9.17297e-15
expo	LBXBPB	URXUMA	0.00670796	0.00349106	0.0868524	0.689763	1.92147	0.404583	3.64124	0	10	2	9	2	0.00898984	0.00730698	1.23031	0.220786	4.93611e-05	0.00561475	61621	0.00898984	0.220786	0.00730698	1.23031	Albumin, urine (ug/mL)	biochemistry	liver/kidney	Lead (ug/dL)	pollutant	heavy metals	10	1	1	> BY & Bonf.	kidney	heavy metals	7713	2	Smoking+Hydrocarbon+Metals	1
expo	LBXTHG	URXUCR	-0.0394137	0.00568676	6.82887e-05	0.0396086	-6.93077	0.931691	8.38522	0	10	2	-9	-2	-0.0425715	0.00695092	-6.12459	9.88889e-09	0.00144785	0.112082	51305	-0.0425715	9.88889e-09	0.00695092	-6.12459	Creatinine, urine (mg/dL)	biochemistry	kidney	Mercury, total (ug/L)	pollutant	heavy metals	10	4.06457e-06	0.00122399	Bonf.<0.05	kidney	heavy metals	7713	2	Smoking+Hydrocarbon+Metals	4.25617e-07
expo	LBXTHG	URXUMA	-0.00773156	0.00307773	0.0331965	0.526226	-2.51209	0.680081	6.12073	0	10	2	-7	-2	-0.0056518	0.00441397	-1.28043	0.202655	2.55187e-05	0.0067366	51304	-0.0056518	0.202655	0.00441397	-1.28043	Albumin, urine (ug/mL)	biochemistry	liver/kidney	Mercury, total (ug/L)	pollutant	heavy metals	10	1	1	> BY & Bonf.	kidney	heavy metals	7713	2	Smoking+Hydrocarbon+Metals	1
expo	URXNO3	URXUMA	0.00372344	0.00717374	0.622315	0.974435	0.519038	1.0724	6.43438	0.0675099	7	2	1	0	-0.0157645	0.0129544	-1.21692	0.226815	0.000237428	0.00712254	25962	-0.0157645	0.226815	0.0129544	-1.21692	Albumin, urine (ug/mL)	biochemistry	liver/kidney	Urinary nitrate (ng/mL)	pollutant	diakyl	7	1	1	> BY & Bonf.	kidney	diakyl	2379	6	Pollutants	1
expo	URXSCN	URXUMA	-0.00987326	0.00955698	0.341392	0.527789	-1.03309	1.28532	7.71193	0.221984	7	2	-9	-2	-0.0377164	0.0183981	-2.05002	0.0432719	0.00125259	0.00753781	25954	-0.0377164	0.0432719	0.0183981	-2.05002	Albumin, urine (ug/mL)	biochemistry	liver/kidney	Urinary thiocyanate (ng/mL)	pollutant	diakyl	7	1	1	> BY & Bonf.	kidney	diakyl	2379	6	Pollutants	1
expo	URXUP8	URXUMA	0.0212655	0.00678212	0.0164821	0.273862	3.13552	1.6186	11.3302	0.382183	8	2	9	2	0.00536553	0.0086042	0.623594	0.534259	2.70315e-05	0.00752448	28352	0.00536553	0.534259	0.0086042	0.623594	Albumin, urine (ug/mL)	biochemistry	liver/kidney	Urinary Perchlorate	pollutant	diakyl	8	1	1	> BY & Bonf.	kidney	diakyl	2379	6	Pollutants	1
expo	LBXEPAH	URXUCR	0.00527409	0.004881	0.340702	0.737768	1.08053	0.578705	2.31482	0	5	2	3	0	0.00392106	0.0125478	0.31249	0.755717	8.97442e-06	0.140103	9510	0.00392106	0.755717	0.0125478	0.31249	Creatinine, urine (mg/dL)	biochemistry	kidney	2-(N-Ethyl-perfluorooctane sulfonamido) acetic acid	pollutant	hydrocarbon	5	1	1	> BY & Bonf.	kidney	hydrocarbon	2413	2	Smoking+Hydrocarbon+Metals	1
expo	LBXEPAH	URXUMA	-0.00879176	0.00284638	0.0366189	0.0660254	-3.08875	1.47727	5.90908	0.323076	5	2	-9	-2	-0.00767505	0.00249687	-3.07387	0.00313949	3.43845e-05	0.00698243	9510	-0.00767505	0.00313949	0.00249687	-3.07387	Albumin, urine (ug/mL)	biochemistry	liver/kidney	2-(N-Ethyl-perfluorooctane sulfonamido) acetic acid	pollutant	hydrocarbon	5	0.221741	1	> BY & Bonf.	kidney	hydrocarbon	2413	2	Smoking+Hydrocarbon+Metals	0.178051
expo	LBXMPAH	URXUCR	0.0102416	0.018755	0.601977	0.755663	0.546073	4.2392	29.6744	0.764106	8	2	7	2	0.00892707	0.0116333	0.76737	0.4446	5.28591e-05	0.129674	14877	0.00892707	0.4446	0.0116333	0.76737	Creatinine, urine (mg/dL)	biochemistry	kidney	2-(N-Methyl-perfluorooctane sulfonamido) acetic acid	pollutant	polyfluoro	8	1	1	> BY & Bonf.	kidney	polyfluoro	3198	4	Consumables	1
expo	LBXMPAH	URXUMA	-0.0142846	0.00436694	0.0136538	0.509789	-3.27109	0.412226	2.88558	0	8	2	-9	-2	-0.0128146	0.00789246	-1.62366	0.107477	0.000108922	0.00754579	14877	-0.0128146	0.107477	0.00789246	-1.62366	Albumin, urine (ug/mL)	biochemistry	liver/kidney	2-(N-Methyl-perfluorooctane sulfonamido) acetic acid	pollutant	polyfluoro	8	1	1	> BY & Bonf.	kidney	polyfluoro	3198	4	Consumables	1
expo	LBXPFBS	URXUCR	-0.01129	0.00938863	0.282998	0.199252	-1.20252	9.05886	45.2943	0.889611	6	2	-9	-2	0.0167042	0.0151311	1.10396	0.273092	7.39677e-05	0.135943	11456	0.0167042	0.273092	0.0151311	1.10396	Creatinine, urine (mg/dL)	biochemistry	kidney	Perfluorobutane sulfonic acid	pollutant	polyfluoro	6	1	1	> BY & Bonf.	kidney	polyfluoro	3198	4	Consumables	1
expo	LBXPFBS	URXUMA	-0.00575378	0.00123393	0.00551725	0.204792	-4.66299	0.662069	3.31035	0	6	2	-9	-2	-0.00639679	0.00361258	-1.7707	0.0806201	1.08471e-05	0.00691491	11456	-0.00639679	0.0806201	0.00361258	-1.7707	Albumin, urine (ug/mL)	biochemistry	liver/kidney	Perfluorobutane sulfonic acid	pollutant	polyfluoro	6	1	1	> BY & Bonf.	kidney	polyfluoro	3198	4	Consumables	1
expo	LBXPFDE	URXUCR	-0.0288455	0.00699077	0.0044249	0.294747	-4.12622	0.453493	3.17445	0	8	2	-9	-2	-0.0325521	0.0121227	-2.68523	0.0084372	0.000861577	0.12896	14877	-0.0325521	0.0084372	0.0121227	-2.68523	Creatinine, urine (mg/dL)	biochemistry	kidney	Pefluorodecanoic acid	pollutant	polyfluoro	8	0.48341	1	> BY & Bonf.	kidney	polyfluoro	3198	4	Consumables	0.172922
expo	LBXPFDE	URXUMA	-0.0482958	0.00537162	4.29383e-05	0.0629443	-8.99091	0.374706	2.62295	0	8	2	-9	-2	-0.0397069	0.0102784	-3.86314	0.000194913	0.00128193	0.00774966	14877	-0.0397069	0.000194913	0.0102784	-3.86314	Albumin, urine (ug/mL)	biochemistry	liver/kidney	Pefluorodecanoic acid	pollutant	polyfluoro	8	0.0224985	1	BY<0.05	kidney	polyfluoro	3198	4	Consumables	0.0182732
expo	LBXPFDO	URXUCR	0.00101392	0.00737444	0.89514	0.835479	0.137492	3.06784	18.407	0.674038	7	2	-3	0	-0.0355999	0.018953	-1.87833	0.0635741	0.000124098	0.131909	13226	-0.0355999	0.0635741	0.018953	-1.87833	Creatinine, urine (mg/dL)	biochemistry	kidney	Perfluorododecanoic acid	pollutant	polyfluoro	7	1	1	> BY & Bonf.	kidney	polyfluoro	3198	4	Consumables	1
expo	LBXPFDO	URXUMA	-0.0050597	0.00266278	0.106147	0.381412	-1.90016	1.69784	10.187	0.411016	7	2	-9	-2	-0.0142743	0.00845176	-1.68891	0.0946986	1.99514e-05	0.007737	13226	-0.0142743	0.0946986	0.00845176	-1.68891	Albumin, urine (ug/mL)	biochemistry	liver/kidney	Perfluorododecanoic acid	pollutant	polyfluoro	7	1	1	> BY & Bonf.	kidney	polyfluoro	3198	4	Consumables	1
expo	LBXPFHP	URXUCR	0.00983664	0.0125383	0.468253	0.757889	0.784526	1.34807	6.74037	0.258201	6	2	5	2	0.0234406	0.0176702	1.32656	0.188626	0.000426414	0.135079	11456	0.0234406	0.188626	0.0176702	1.32656	Creatinine, urine (mg/dL)	biochemistry	kidney	Perfluoroheptanoic acid	pollutant	polyfluoro	6	1	1	> BY & Bonf.	kidney	polyfluoro	3198	4	Consumables	1
expo	LBXPFHP	URXUMA	-0.00893585	0.00273793	0.0223532	0.32164	-3.26373	0.68984	3.4492	0	6	2	-9	-2	-0.00548419	0.00245588	-2.23308	0.0284866	2.33409e-05	0.00706893	11456	-0.00548419	0.0284866	0.00245588	-2.23308	Albumin, urine (ug/mL)	biochemistry	liver/kidney	Perfluoroheptanoic acid	pollutant	polyfluoro	6	1	1	> BY & Bonf.	kidney	polyfluoro	3198	4	Consumables	0.878263
expo	LBXPFHS	URXUCR	-0.00542489	0.0109543	0.635603	0.80787	-0.495231	1.05828	7.40799	0.055074	8	2	-1	0	-0.00786132	0.0117334	-0.669993	0.504347	5.04613e-05	0.128787	14877	-0.00786132	0.504347	0.0117334	-0.669993	Creatinine, urine (mg/dL)	biochemistry	kidney	Perfluorohexane sulfonic acid	pollutant	polyfluoro	8	1	1	> BY & Bonf.	kidney	polyfluoro	3198	4	Consumables	1
expo	LBXPFHS	URXUMA	-0.145376	0.0171704	6.33552e-05	0.00435356	-8.46666	1.02783	7.1948	0.0270751	8	2	-9	-2	-0.128093	0.0233251	-5.49165	2.83769e-07	0.0133974	0.00864587	14877	-0.128093	2.83769e-07	0.0233251	-5.49165	Albumin, urine (ug/mL)	biochemistry	liver/kidney	Perfluorohexane sulfonic acid	pollutant	polyfluoro	8	7.89145e-05	0.0351232	Bonf.<0.05	kidney	polyfluoro	3198	4	Consumables	9.31121e-05
expo	LBXPFNA	URXUCR	0.0138789	0.0143637	0.366109	0.641003	0.966246	1.89718	13.2802	0.472901	8	2	7	2	0.0157201	0.0121511	1.29371	0.198631	0.000178514	0.129832	14877	0.0157201	0.198631	0.0121511	1.29371	Creatinine, urine (mg/dL)	biochemistry	kidney	Perfluorononanoic acid	pollutant	polyfluoro	8	1	1	> BY & Bonf.	kidney	polyfluoro	3198	4	Consumables	1
expo	LBXPFNA	URXUMA	-0.0733602	0.0112355	0.000325059	0.0551551	-6.52933	0.631578	4.42104	0	8	2	-9	-2	-0.0875083	0.0204011	-4.28939	4.02224e-05	0.00553174	0.00902844	14877	-0.0875083	4.02224e-05	0.0204011	-4.28939	Albumin, urine (ug/mL)	biochemistry	liver/kidney	Perfluorononanoic acid	pollutant	polyfluoro	8	0.00589988	1	BY<0.05	kidney	polyfluoro	3198	4	Consumables	0.00577415
expo	LBXPFOA	URXUCR	0.0342697	0.0081405	0.0135886	0.235584	4.20978	0.449968	1.79987	0	5	2	7	2	0.0349599	0.0137993	2.53345	0.0138374	0.000941463	0.137125	9510	0.0349599	0.0138374	0.0137993	2.53345	Creatinine, urine (mg/dL)	biochemistry	kidney	Perfluorooctanoic acid	pollutant	polyfluoro	5	0.708026	1	> BY & Bonf.	kidney	polyfluoro	3198	4	Consumables	0.264695
expo	LBXPFOA	URXUMA	-0.183813	0.0130665	0.000148182	0.011392	-14.0675	0.166536	0.666145	0	5	2	-9	-2	-0.150923	0.0386787	-3.90197	0.000237614	0.0175459	0.010347	9510	-0.150923	0.000237614	0.0386787	-3.90197	Albumin, urine (ug/mL)	biochemistry	liver/kidney	Perfluorooctanoic acid	pollutant	polyfluoro	5	0.0265519	1	BY<0.05	kidney	polyfluoro	3198	4	Consumables	0.0205952
expo	LBXPFOS	URXUCR	0.0463837	0.00639447	0.00191775	0.129237	7.25372	0.233817	0.935268	0	5	2	7	2	0.0521289	0.0167723	3.10803	0.00284214	0.00171199	0.13632	9510	0.0521289	0.00284214	0.0167723	3.10803	Creatinine, urine (mg/dL)	biochemistry	kidney	Perfluorooctane sulfonic acid	pollutant	polyfluoro	5	0.204902	1	> BY & Bonf.	kidney	polyfluoro	3198	4	Consumables	0.0639612
expo	LBXPFOS	URXUMA	-0.142527	0.0214362	0.00265667	0.026336	-6.64892	0.559995	2.23998	0	5	2	-9	-2	-0.131632	0.0378452	-3.47818	0.000928948	0.0109162	0.0119289	9510	-0.131632	0.000928948	0.0378452	-3.47818	Albumin, urine (ug/mL)	biochemistry	liver/kidney	Perfluorooctane sulfonic acid	pollutant	polyfluoro	5	0.0829606	1	> BY & Bonf.	kidney	polyfluoro	3198	4	Consumables	0.0671963
expo	LBXPFSA	URXUCR	0.0306101	0.00640334	0.00877342	0.0185608	4.78033	3.34064	13.3626	0.700656	5	2	9	2	-0.0129251	0.0131635	-0.981888	0.329971	0.000148689	0.140389	9510	-0.0129251	0.329971	0.0131635	-0.981888	Creatinine, urine (mg/dL)	biochemistry	kidney	Perfluorooctane sulfonamide	pollutant	polyfluoro	5	1	1	> BY & Bonf.	kidney	polyfluoro	3198	4	Consumables	1
expo	LBXPFSA	URXUMA	0.00141457	0.00332013	0.691991	0.702149	0.426059	3.04185	12.1674	0.671253	5	2	9	2	-0.00708066	0.00333462	-2.12338	0.0377208	4.46233e-05	0.00697304	9510	-0.00708066	0.0377208	0.00333462	-2.12338	Albumin, urine (ug/mL)	biochemistry	liver/kidney	Perfluorooctane sulfonamide	pollutant	polyfluoro	5	1	1	> BY & Bonf.	kidney	polyfluoro	3198	4	Consumables	1
expo	LBXPFUA	URXUCR	-0.0514351	0.00960386	0.00105771	0.0511433	-5.35567	1.02874	7.2012	0.0279401	8	2	-9	-2	-0.0534259	0.0104432	-5.11586	1.43393e-06	0.00217304	0.128103	14877	-0.0534259	1.43393e-06	0.0104432	-5.11586	Creatinine, urine (mg/dL)	biochemistry	kidney	Perfluoroundecanoic acid	pollutant	polyfluoro	8	0.000329957	0.177483	BY<0.05	kidney	polyfluoro	3198	4	Consumables	4.93731e-05
expo	LBXPFUA	URXUMA	-0.032922	0.00528681	0.000433632	0.0770459	-6.2272	0.68304	4.78128	0	8	2	-9	-2	-0.0254073	0.00748996	-3.39218	0.000981694	0.00049145	0.00774239	14877	-0.0254073	0.000981694	0.00748996	-3.39218	Albumin, urine (ug/mL)	biochemistry	liver/kidney	Perfluoroundecanoic acid	pollutant	polyfluoro	8	0.0867452	1	> BY & Bonf.	kidney	polyfluoro	3198	4	Consumables	0.0693797
expo	URXCNP	URXUMA	0.0298898	0.00907664	0.0165508	0.14771	3.29305	1.32798	7.9679	0.246979	7	2	9	2	0.0335872	0.011542	2.90999	0.00455404	0.00101357	0.00631162	16370	0.0335872	0.00455404	0.011542	2.90999	Albumin, urine (ug/mL)	biochemistry	liver/kidney	Mono(carboxynonyl) phthalate (ng/mL)	pollutant	phthalates	7	0.298245	1	> BY & Bonf.	kidney	phthalates	4536	4	Consumables	0.232666
expo	URXCOP	URXUMA	0.0372924	0.00937894	0.00731503	0.0371581	3.97619	2.01382	12.0829	0.503432	7	2	9	2	0.0365485	0.00923142	3.95915	0.000150082	0.00109121	0.00652042	16370	0.0365485	0.000150082	0.00923142	3.95915	Albumin, urine (ug/mL)	biochemistry	liver/kidney	Mono(carboxyoctyl) phthalate(ng/mL)	pollutant	phthalates	7	0.0180417	1	BY<0.05	kidney	phthalates	4536	4	Consumables	0.0160336
expo	URXECP	URXUMA	0.0433647	0.00749067	0.000670935	0.0111524	5.78916	1.79734	12.5814	0.443623	8	2	9	2	0.0559585	0.0107523	5.20435	9.84458e-07	0.00229377	0.00669995	18828	0.0559585	9.84458e-07	0.0107523	5.20435	Albumin, urine (ug/mL)	biochemistry	liver/kidney	mono-2-ethyl-5-carboxypentyl phthalate (ng/mL)	pollutant	phthalates	8	0.000237322	0.12185	BY<0.05	kidney	phthalates	4536	4	Consumables	0.000226119
expo	URXMBP	URXUMA	0.0404019	0.0066765	0.000190171	0.000675839	6.05136	3.00692	27.0622	0.667433	10	2	9	2	0.0432438	0.0049927	8.6614	1.50156e-14	0.00158429	0.0062128	23652	0.0432438	1.50156e-14	0.0049927	8.6614	Albumin, urine (ug/mL)	biochemistry	liver/kidney	Mono-n-butyl phthalate (ng/mL)	pollutant	phthalates	10	1.94277e-11	1.85854e-09	Bonf.<0.05	kidney	phthalates	4536	4	Consumables	6.89781e-11
expo	URXMC1	URXUMA	0.0582738	0.00936209	0.000252619	0.00640585	6.22444	1.99601	15.9681	0.499001	9	2	9	2	0.0584414	0.00900139	6.49249	2.08397e-09	0.00294043	0.00702565	21444	0.0584414	2.08397e-09	0.00900139	6.49249	Albumin, urine (ug/mL)	biochemistry	liver/kidney	Mono-(3-carboxypropyl) phthalate (ng/mL)	pollutant	phthalates	9	9.94849e-07	0.000257942	Bonf.<0.05	kidney	phthalates	4536	4	Consumables	1.10205e-06
expo	URXMCP	URXUMA	-0.00308557	0.0026807	0.301773	0.819762	-1.15103	1.10804	5.54019	0.0975046	6	2	-9	-2	-0.00115184	0.00266497	-0.432213	0.66686	1.23396e-06	0.00798512	14587	-0.00115184	0.66686	0.00266497	-0.432213	Albumin, urine (ug/mL)	biochemistry	liver/kidney	Mono-cyclohexyl phthalate (ng/mL)	pollutant	phthalates	6	1	1	> BY & Bonf.	kidney	phthalates	4536	4	Consumables	1
expo	URXMEP	URXUMA	0.0216619	0.00689374	0.0118847	0.282422	3.14226	1.09087	9.81779	0.0832967	10	2	9	2	0.0220926	0.00916156	2.41144	0.0172763	0.000394221	0.00627407	23648	0.0220926	0.0172763	0.00916156	2.41144	Albumin, urine (ug/mL)	biochemistry	liver/kidney	Mono-ethyl phthalate (ng/mL)	pollutant	phthalates	10	0.842079	1	> BY & Bonf.	kidney	phthalates	4536	4	Consumables	0.640027
expo	URXMHH	URXUMA	0.0404449	0.00768879	0.000764279	0.00491036	5.26024	2.79655	22.3724	0.642416	9	2	9	2	0.049861	0.0077633	6.42265	2.93006e-09	0.00188006	0.00665937	21444	0.049861	2.93006e-09	0.0077633	6.42265	Albumin, urine (ug/mL)	biochemistry	liver/kidney	Mono-(2-ethyl-5-hydroxyhexyl) phthalate (ng/mL)	pollutant	phthalates	9	1.3583e-06	0.000362665	Bonf.<0.05	kidney	phthalates	4536	4	Consumables	1.346e-06
expo	URXMHP	URXUMA	0.00966918	0.0102518	0.370222	0.532296	0.94317	2.99226	26.9303	0.665805	10	2	7	2	0.0143647	0.00833085	1.72428	0.0870158	0.000168559	0.00677498	23652	0.0143647	0.0870158	0.00833085	1.72428	Albumin, urine (ug/mL)	biochemistry	liver/kidney	Mono-(2-ethyl)-hexyl phthalate (ng/mL)	pollutant	phthalates	10	1	1	> BY & Bonf.	kidney	phthalates	4536	4	Consumables	1
expo	URXMIB	URXUMA	0.0421091	0.00490369	2.61349e-05	0.0283913	8.58723	0.788601	6.30881	0	9	2	9	2	0.0318969	0.00828183	3.85143	0.000191355	0.000864014	0.00578165	21444	0.0318969	0.000191355	0.00828183	3.85143	Albumin, urine (ug/mL)	biochemistry	liver/kidney	Mono-isobutyl phthalate (ng/mL)	pollutant	phthalates	9	0.0221485	1	BY<0.05	kidney	phthalates	4536	4	Consumables	0.0182732
expo	URXMNM	URXUMA	0.0017957	0.0127339	0.893361	0.569618	0.141017	3.94942	19.7471	0.746798	6	2	9	2	0.0132395	0.00757711	1.7473	0.0846249	0.000168654	0.00702715	14643	0.0132395	0.0846249	0.00757711	1.7473	Albumin, urine (ug/mL)	biochemistry	liver/kidney	Mono-n-methyl phthalate (ng/mL)	pollutant	phthalates	6	1	1	> BY & Bonf.	kidney	phthalates	4536	4	Consumables	1
expo	URXMNP	URXUMA	0.00344732	0.00591136	0.5741	0.533081	0.583169	2.50431	22.5388	0.600688	10	2	1	0	0.0158279	0.0066432	2.38257	0.0186291	0.000238989	0.00691923	23652	0.0158279	0.0186291	0.0066432	2.38257	Albumin, urine (ug/mL)	biochemistry	liver/kidney	Mono-isononyl phthalate (ng/mL)	pollutant	phthalates	10	0.892449	1	> BY & Bonf.	kidney	phthalates	4536	4	Consumables	0.679189
expo	URXMOH	URXUMA	0.0437589	0.00797211	0.000581243	0.00296142	5.489	2.88002	23.0401	0.65278	9	2	9	2	0.0528468	0.00770023	6.86302	3.33123e-10	0.00211279	0.00672712	21444	0.0528468	3.33123e-10	0.00770023	6.86302	Albumin, urine (ug/mL)	biochemistry	liver/kidney	Mono-(2-ethyl-5-oxohexl) phthalate (ng/mL)	pollutant	phthalates	9	1.89714e-07	4.12319e-05	Bonf.<0.05	kidney	phthalates	4536	4	Consumables	2.18613e-07
expo	URXMOP	URXUMA	-0.00610276	0.00258617	0.0647698	0.122355	-2.35977	3.58203	17.9102	0.720829	6	2	-9	-2	-0.00846188	0.00260782	-3.24481	0.00177474	6.76641e-05	0.00807971	14587	-0.00846188	0.00177474	0.00260782	-3.24481	Albumin, urine (ug/mL)	biochemistry	liver/kidney	Mono-n-octyl phthalate (ng/mL)	pollutant	phthalates	6	0.140668	1	> BY & Bonf.	kidney	phthalates	4536	4	Consumables	0.114828
expo	URXMZP	URXUMA	0.0466564	0.00720445	0.000114603	0.00167444	6.47605	2.43163	21.8847	0.588753	10	2	9	2	0.0497206	0.00611359	8.13279	2.79628e-13	0.00199085	0.00653449	23652	0.0497206	2.79628e-13	0.00611359	8.13279	Albumin, urine (ug/mL)	biochemistry	liver/kidney	Mono-benzyl phthalate (ng/mL)	pollutant	phthalates	10	2.90669e-10	3.46106e-08	Bonf.<0.05	kidney	phthalates	4536	4	Consumables	6.23649e-10
expo	URXDAZ	URXUMA	0.0224001	0.00924326	0.0598659	0.0760679	2.4234	2.53208	12.6604	0.605067	6	2	9	2	0.0264876	0.00666027	3.97695	0.000162645	0.000686266	0.00955312	14457	0.0264876	0.000162645	0.00666027	3.97695	Albumin, urine (ug/mL)	biochemistry	liver/kidney	Daidzein (ng/mL)	nutrients	dietary biomarker	6	0.0193053	1	BY<0.05	kidney	dietary biomarker	8670	1	Dietary Interview+Behavior	0.0165448
expo	URXDMA	URXUMA	0.0188935	0.0100028	0.117538	0.176857	1.88882	2.33798	11.6899	0.57228	6	2	9	2	0.0241445	0.00828988	2.91252	0.00475381	0.000573579	0.00977915	14196	0.0241445	0.00475381	0.00828988	2.91252	Albumin, urine (ug/mL)	biochemistry	liver/kidney	o-Desmethylangolensin (O-DMA) (ng/mL)	nutrients	dietary biomarker	6	0.308555	1	> BY & Bonf.	kidney	dietary biomarker	8670	1	Dietary Interview+Behavior	0.237369
expo	URXEQU	URXUMA	0.00964488	0.00830926	0.29815	0.415993	1.16074	1.62689	8.13447	0.385332	6	2	3	0	0.0117729	0.00765081	1.53878	0.128182	0.000132924	0.0104213	14135	0.0117729	0.128182	0.00765081	1.53878	Albumin, urine (ug/mL)	biochemistry	liver/kidney	Equol (ng/mL)	nutrients	dietary biomarker	6	1	1	> BY & Bonf.	kidney	dietary biomarker	8670	1	Dietary Interview+Behavior	1
expo	URXETD	URXUMA	0.0204306	0.00389608	0.00334307	0.208953	5.24389	0.326859	1.63429	0	6	2	9	2	0.0200983	0.00760373	2.64321	0.0100446	0.000394316	0.0098975	14433	0.0200983	0.0100446	0.00760373	2.64321	Albumin, urine (ug/mL)	biochemistry	liver/kidney	Enterodiol (ng/mL)	nutrients	dietary biomarker	6	0.553506	1	> BY & Bonf.	kidney	dietary biomarker	8670	1	Dietary Interview+Behavior	0.427249
expo	URXETL	URXUMA	0.00419539	0.0109779	0.718041	0.867175	0.382168	1.65051	8.25257	0.394128	6	2	7	2	0.00243608	0.0104862	0.232314	0.816944	5.76403e-06	0.00964699	14454	0.00243608	0.816944	0.0104862	0.232314	Albumin, urine (ug/mL)	biochemistry	liver/kidney	Enterolactone (ng/mL)	nutrients	dietary biomarker	6	1	1	> BY & Bonf.	kidney	dietary biomarker	8670	1	Dietary Interview+Behavior	1
expo	URXGNS	URXUMA	0.0256166	0.00775505	0.0213997	0.0804152	3.30321	1.78145	8.90724	0.438659	6	2	9	2	0.02239	0.00591585	3.78474	0.000312925	0.00049351	0.00959443	14460	0.02239	0.000312925	0.00591585	3.78474	Albumin, urine (ug/mL)	biochemistry	liver/kidney	Genistein (ng/mL)	nutrients	dietary biomarker	6	0.0334224	1	BY<0.05	kidney	dietary biomarker	8670	1	Dietary Interview+Behavior	0.0266205
expo	URX14D	URXUMA	0.0291144	0.00933355	0.0206025	0.168327	3.11933	1.38044	8.28266	0.275595	7	2	9	2	0.0280321	0.007924	3.53762	0.000640815	0.000639753	0.00612604	16684	0.0280321	0.000640815	0.007924	3.53762	Albumin, urine (ug/mL)	biochemistry	liver/kidney	2,5-dichlorophenol (ug/L)	pollutant	phenols	7	0.0608506	1	> BY & Bonf.	kidney	phenols	2892	4	Consumables	0.0492435
expo	URX1TB	URXUMA	-0.00021704	0.00459331	0.965283	0.366635	-0.0472512	2.32669	6.98007	0.570205	4	2	-1	0	0.01587	0.0104595	1.51728	0.13604	0.000249481	0.0070078	9698	0.01587	0.13604	0.0104595	1.51728	Albumin, urine (ug/mL)	biochemistry	liver/kidney	2,4,5-trichlorophenol (ug/L) result	pollutant	priority pesticide	4	1	1	> BY & Bonf.	kidney	priority pesticide	2782	6	Pollutants	1
expo	URX3TB	URXUMA	0.0441492	0.00523001	0.00348893	0.00743765	8.44152	0.52574	1.57722	0	4	2	9	2	0.0428731	0.010394	4.12478	0.000153858	0.00178879	0.00640188	9698	0.0428731	0.000153858	0.010394	4.12478	Albumin, urine (ug/mL)	biochemistry	liver/kidney	2,4,6-trichlorophenol (ug/L) result	pollutant	priority pesticide	4	0.01842	1	BY<0.05	kidney	priority pesticide	2782	6	Pollutants	0.0160634
expo	URXDCB	URXUMA	0.0289044	0.00983894	0.0260235	0.102654	2.93775	1.91044	11.4626	0.47656	7	2	9	2	0.0299098	0.00699974	4.27298	4.78023e-05	0.000813391	0.00633929	16684	0.0299098	4.78023e-05	0.00699974	4.27298	Albumin, urine (ug/mL)	biochemistry	liver/kidney	2,4-dichlorophenol (ug/L)	pollutant	phenols	7	0.00684426	1	BY<0.05	kidney	phenols	2892	4	Consumables	0.00645862
expo	URXOPP	URXUMA	-0.000910593	0.0101779	0.934349	0.695075	-0.0894676	1.40191	4.20572	0.286686	4	2	1	0	0.0171748	0.0144834	1.18583	0.241778	0.000247317	0.00725803	9698	0.0171748	0.241778	0.0144834	1.18583	Albumin, urine (ug/mL)	biochemistry	liver/kidney	O-Phenyl phenol (ug/L) result	pollutant	priority pesticide	4	1	1	> BY & Bonf.	kidney	priority pesticide	2782	6	Pollutants	1
expo1	SMQ_current_ever_never	URXUCR	-0.0398806	0.0137458	0.0175583	0.34847	-2.9013	1.3888	12.4992	0.279952	10	2	-7	-2	-0.0301843	0.0122976	-2.45448	0.0154315	0.000162283	0.133551	47141	-0.0301843	0.0154315	0.0122976	-2.45448	Creatinine, urine (mg/dL)	biochemistry	kidney	Smoking: current, ever, never	smoking	smoking behavior	10	0.770789	1	> BY & Bonf.	kidney	smoking behavior	4704	2	Smoking+Hydrocarbon+Metals	0.288771
expo2	SMQ_current_ever_never	URXUCR	-0.028788	0.0143297	0.0754532	0.580805	-2.00897	0.855467	7.69921	0	10	2	5	0	-0.021132	0.0166844	-1.26657	0.207572	0.000162283	0.133551	47141	-0.021132	0.207572	0.0166844	-1.26657	Creatinine, urine (mg/dL)	biochemistry	kidney	Smoking: current, ever, never	smoking	smoking behavior	10	1	1	> BY & Bonf.	kidney	smoking behavior	4704	2	Smoking+Hydrocarbon+Metals	1
expo1	SMQ_current_ever_never	URXUMA	0.00566055	0.00891586	0.541305	0.760743	0.634886	1.06099	9.54895	0.0574885	10	2	3	2	0.00762931	0.00922283	0.82722	0.409628	9.33906e-06	0.00807154	47141	0.00762931	0.409628	0.00922283	0.82722	Albumin, urine (ug/mL)	biochemistry	liver/kidney	Smoking: current, ever, never	smoking	smoking behavior	10	1	1	> BY & Bonf.	kidney	smoking behavior	4704	2	Smoking+Hydrocarbon+Metals	1
expo2	SMQ_current_ever_never	URXUMA	0.00289139	0.0108723	0.796277	0.882584	0.265941	0.945159	8.50643	0	10	2	5	2	0.00372747	0.0130137	0.286426	0.775008	9.33906e-06	0.00807154	47141	0.00372747	0.775008	0.0130137	0.286426	Albumin, urine (ug/mL)	biochemistry	liver/kidney	Smoking: current, ever, never	smoking	smoking behavior	10	1	1	> BY & Bonf.	kidney	smoking behavior	4704	2	Smoking+Hydrocarbon+Metals	1
expo	SMQ_how_long_since_quit_years	URXUCR	-0.0497119	0.0127485	0.00362253	0.225872	-3.89943	1.06308	9.56772	0.0593369	10	2	-9	-2	-0.0465961	0.0141312	-3.29739	0.00125636	0.00151446	0.0902882	11390	-0.0465961	0.00125636	0.0141312	-3.29739	Creatinine, urine (mg/dL)	biochemistry	kidney	How long since quit	smoking	smoking behavior	10	0.106297	1	> BY & Bonf.	kidney	smoking behavior	4704	2	Smoking+Hydrocarbon+Metals	0.030041
expo	SMQ_how_long_since_quit_years	URXUMA	-0.0148974	0.00606217	0.0363104	0.556641	-2.45745	0.50616	4.55544	0	10	2	-1	0	-0.0118956	0.00879709	-1.35222	0.178635	9.87035e-05	0.0132416	11390	-0.0118956	0.178635	0.00879709	-1.35222	Albumin, urine (ug/mL)	biochemistry	liver/kidney	How long since quit	smoking	smoking behavior	10	1	1	> BY & Bonf.	kidney	smoking behavior	4704	2	Smoking+Hydrocarbon+Metals	1
expo2	SMD415	URXUCR	-0.0711229	0.02816	0.0449417	0.40628	-2.52567	1.00185	6.01112	0.00184948	7	2	-7	-2	-0.0589641	0.0315522	-1.86878	0.0649802	0.000703091	0.116233	9550	-0.0589641	0.0649802	0.0315522	-1.86878	Creatinine, urine (mg/dL)	biochemistry	kidney	Total number of smokers in home	smoking	smoking behavior	7	1	1	> BY & Bonf.	kidney	smoking behavior	4704	2	Smoking+Hydrocarbon+Metals	1
expo3	SMD415	URXUCR	-0.0300329	0.0442468	0.522596	0.820821	-0.678758	0.882995	5.29797	0	7	2	1	0	-0.0251191	0.0531391	-0.472705	0.637594	0.000703091	0.116233	9550	-0.0251191	0.637594	0.0531391	-0.472705	Creatinine, urine (mg/dL)	biochemistry	kidney	Total number of smokers in home	smoking	smoking behavior	7	1	1	> BY & Bonf.	kidney	smoking behavior	4704	2	Smoking+Hydrocarbon+Metals	1
expo2	SMD415	URXUMA	-0.0250308	0.0174897	0.202338	0.599156	-1.43117	1.1474	6.88437	0.128461	7	2	-9	-2	-0.0334819	0.0170811	-1.96017	0.0531399	0.000228742	0.00677166	9550	-0.0334819	0.0531399	0.0170811	-1.96017	Albumin, urine (ug/mL)	biochemistry	liver/kidney	Total number of smokers in home	smoking	smoking behavior	7	1	1	> BY & Bonf.	kidney	smoking behavior	4704	2	Smoking+Hydrocarbon+Metals	1
expo3	SMD415	URXUMA	-0.0359703	0.0192197	0.110445	0.70048	-1.87153	0.784041	4.70424	0	7	2	-9	-2	-0.0188604	0.0300482	-0.62767	0.531845	0.000228742	0.00677166	9550	-0.0188604	0.531845	0.0300482	-0.62767	Albumin, urine (ug/mL)	biochemistry	liver/kidney	Total number of smokers in home	smoking	smoking behavior	7	1	1	> BY & Bonf.	kidney	smoking behavior	4704	2	Smoking+Hydrocarbon+Metals	1
expo2	SMD415A	URXUCR	-0.0795871	0.0354976	0.066161	0.393295	-2.24204	1.574	9.44397	0.364674	7	2	-7	-2	-0.0622893	0.0327871	-1.89981	0.060733	0.000789416	0.116139	9208	-0.0622893	0.060733	0.0327871	-1.89981	Creatinine, urine (mg/dL)	biochemistry	kidney	Total # of cigarette smokers in home	smoking	smoking behavior	7	1	1	> BY & Bonf.	kidney	smoking behavior	4704	2	Smoking+Hydrocarbon+Metals	0.968128
expo3	SMD415A	URXUCR	-0.0225888	0.0478311	0.653428	0.864837	-0.472261	1.00774	6.04646	0.00768393	7	2	1	0	-0.0192277	0.0537288	-0.357865	0.721301	0.000789416	0.116139	9208	-0.0192277	0.721301	0.0537288	-0.357865	Creatinine, urine (mg/dL)	biochemistry	kidney	Total # of cigarette smokers in home	smoking	smoking behavior	7	1	1	> BY & Bonf.	kidney	smoking behavior	4704	2	Smoking+Hydrocarbon+Metals	1
expo2	SMD415A	URXUMA	-0.0268819	0.0160593	0.145172	0.616556	-1.67391	1.07573	6.45435	0.070395	7	2	-9	-2	-0.0290669	0.0167628	-1.73401	0.0864184	0.000171174	0.00725298	9208	-0.0290669	0.0864184	0.0167628	-1.73401	Albumin, urine (ug/mL)	biochemistry	liver/kidney	Total # of cigarette smokers in home	smoking	smoking behavior	7	1	1	> BY & Bonf.	kidney	smoking behavior	4704	2	Smoking+Hydrocarbon+Metals	1
expo3	SMD415A	URXUMA	-0.017956	0.0213466	0.432496	0.877391	-0.841163	1.0612	6.36721	0.057672	7	2	-9	-2	-0.0131554	0.0308222	-0.426814	0.670557	0.000171174	0.00725298	9208	-0.0131554	0.670557	0.0308222	-0.426814	Albumin, urine (ug/mL)	biochemistry	liver/kidney	Total # of cigarette smokers in home	smoking	smoking behavior	7	1	1	> BY & Bonf.	kidney	smoking behavior	4704	2	Smoking+Hydrocarbon+Metals	1
expo2	SMQ710	URXUCR	0.154485	0.0625754	0.0387843	0.41791	2.46878	1.15394	9.23149	0.133401	9	2	9	2	0.140505	0.0712168	1.97292	0.0509462	0.00316305	0.117429	9476	0.140505	0.0509462	0.0712168	1.97292	Creatinine, urine (mg/dL)	biochemistry	kidney	During the past 5 days {including today}, on how many days did {you/he/she}	smoking	smoking behavior	9	1	1	> BY & Bonf.	kidney	smoking behavior	4704	2	Smoking+Hydrocarbon+Metals	0.831364
expo3	SMQ710	URXUCR	0.171134	0.0826056	0.0720392	0.357058	2.07169	1.74261	13.9408	0.426147	9	2	9	2	0.175732	0.0707503	2.48383	0.0144652	0.00316305	0.117429	9476	0.175732	0.0144652	0.0707503	2.48383	Creatinine, urine (mg/dL)	biochemistry	kidney	During the past 5 days {including today}, on how many days did {you/he/she}	smoking	smoking behavior	9	0.73254	1	> BY & Bonf.	kidney	smoking behavior	4704	2	Smoking+Hydrocarbon+Metals	0.272166
expo4	SMQ710	URXUCR	0.129588	0.0806616	0.146817	0.408053	1.60656	2.33612	18.689	0.57194	9	2	9	2	0.124891	0.0599118	2.08459	0.0393598	0.00316305	0.117429	9476	0.124891	0.0393598	0.0599118	2.08459	Creatinine, urine (mg/dL)	biochemistry	kidney	During the past 5 days {including today}, on how many days did {you/he/she}	smoking	smoking behavior	9	1	1	> BY & Bonf.	kidney	smoking behavior	4704	2	Smoking+Hydrocarbon+Metals	0.671938
expo5	SMQ710	URXUCR	0.0396491	0.0511142	0.460241	0.763297	0.775698	1.30579	10.4463	0.234179	9	2	1	0	0.0354741	0.0483755	0.733308	0.464889	0.00316305	0.117429	9476	0.0354741	0.464889	0.0483755	0.733308	Creatinine, urine (mg/dL)	biochemistry	kidney	During the past 5 days {including today}, on how many days did {you/he/she}	smoking	smoking behavior	9	1	1	> BY & Bonf.	kidney	smoking behavior	4704	2	Smoking+Hydrocarbon+Metals	1
expo2	SMQ710	URXUMA	-0.00224912	0.0234098	0.925823	0.868005	-0.0960761	1.26603	10.1282	0.21013	9	2	-7	-2	-0.0440136	0.0540067	-0.814965	0.416807	0.000501413	0.00900851	9477	-0.0440136	0.416807	0.0540067	-0.814965	Albumin, urine (ug/mL)	biochemistry	liver/kidney	During the past 5 days {including today}, on how many days did {you/he/she}	smoking	smoking behavior	9	1	1	> BY & Bonf.	kidney	smoking behavior	4704	2	Smoking+Hydrocarbon+Metals	1
expo3	SMQ710	URXUMA	-0.0250993	0.0192805	0.229217	0.716437	-1.3018	0.899071	7.19257	0	9	2	-9	-2	-0.0356138	0.0636306	-0.559697	0.576794	0.000501413	0.00900851	9477	-0.0356138	0.576794	0.0636306	-0.559697	Albumin, urine (ug/mL)	biochemistry	liver/kidney	During the past 5 days {including today}, on how many days did {you/he/she}	smoking	smoking behavior	9	1	1	> BY & Bonf.	kidney	smoking behavior	4704	2	Smoking+Hydrocarbon+Metals	1
expo4	SMQ710	URXUMA	-0.0119981	0.020141	0.56784	0.649974	-0.595703	0.934514	7.47611	0	9	2	3	0	-0.0772669	0.0527377	-1.46512	0.145666	0.000501413	0.00900851	9477	-0.0772669	0.145666	0.0527377	-1.46512	Albumin, urine (ug/mL)	biochemistry	liver/kidney	During the past 5 days {including today}, on how many days did {you/he/she}	smoking	smoking behavior	9	1	1	> BY & Bonf.	kidney	smoking behavior	4704	2	Smoking+Hydrocarbon+Metals	1
expo5	SMQ710	URXUMA	0.0490942	0.0149581	0.0111527	0.591257	3.28211	0.646984	5.17587	0	9	2	9	2	-0.0115658	0.0468741	-0.246742	0.805556	0.000501413	0.00900851	9477	-0.0115658	0.805556	0.0468741	-0.246742	Albumin, urine (ug/mL)	biochemistry	liver/kidney	During the past 5 days {including today}, on how many days did {you/he/she}	smoking	smoking behavior	9	1	1	> BY & Bonf.	kidney	smoking behavior	4704	2	Smoking+Hydrocarbon+Metals	1
expo	SMQ720	URXUCR	0.00746653	0.0140019	0.608351	0.902755	0.533251	1.26751	10.1401	0.211054	9	2	-5	0	-0.00177085	0.0137627	-0.12867	0.897838	2.41345e-06	0.118972	9476	-0.00177085	0.897838	0.0137627	-0.12867	Creatinine, urine (mg/dL)	biochemistry	kidney	During the past 5 days, on the days {you/he/she} smoked, how many cigarette	smoking	smoking behavior	9	1	1	> BY & Bonf.	kidney	smoking behavior	4704	2	Smoking+Hydrocarbon+Metals	1
expo	SMQ720	URXUMA	0.0182468	0.0130741	0.200341	0.599337	1.39564	1.72842	13.8273	0.421436	9	2	7	2	0.0296247	0.0193935	1.52756	0.129299	0.000675419	0.0091576	9477	0.0296247	0.129299	0.0193935	1.52756	Albumin, urine (ug/mL)	biochemistry	liver/kidney	During the past 5 days, on the days {you/he/she} smoked, how many cigarette	smoking	smoking behavior	9	1	1	> BY & Bonf.	kidney	smoking behavior	4704	2	Smoking+Hydrocarbon+Metals	1
expo2	SMQ725	URXUCR	0.106136	0.0336692	0.0116939	0.187095	3.15231	1.84121	16.5709	0.45688	10	2	9	2	0.107868	0.0276707	3.89829	0.000155477	0.00192033	0.117324	10476	0.107868	0.000155477	0.0276707	3.89829	Creatinine, urine (mg/dL)	biochemistry	kidney	When did {you/he/she} smoke {your/his/her} last cigarette? Was it...	smoking	smoking behavior	10	0.018586	1	BY<0.05	kidney	smoking behavior	4704	2	Smoking+Hydrocarbon+Metals	0.0041499
expo3	SMQ725	URXUCR	0.0738097	0.0247447	0.0153784	0.536538	2.98285	0.366572	3.29914	0	10	2	9	2	0.0882408	0.0489214	1.80373	0.0736263	0.00192033	0.117324	10476	0.0882408	0.0736263	0.0489214	1.80373	Creatinine, urine (mg/dL)	biochemistry	kidney	When did {you/he/she} smoke {your/his/her} last cigarette? Was it...	smoking	smoking behavior	10	1	1	> BY & Bonf.	kidney	smoking behavior	4704	2	Smoking+Hydrocarbon+Metals	1
expo2	SMQ725	URXUMA	-0.0554101	0.0146255	0.00429201	0.290922	-3.78858	1.17981	10.6183	0.152409	10	2	-9	-2	-0.0316594	0.019145	-1.65366	0.100646	0.000208993	0.00887832	10477	-0.0316594	0.100646	0.019145	-1.65366	Albumin, urine (ug/mL)	biochemistry	liver/kidney	When did {you/he/she} smoke {your/his/her} last cigarette? Was it...	smoking	smoking behavior	10	1	1	> BY & Bonf.	kidney	smoking behavior	4704	2	Smoking+Hydrocarbon+Metals	1
expo3	SMQ725	URXUMA	-0.0826111	0.0107501	3.04767e-05	0.264653	-7.68468	0.398368	3.58531	0	10	2	-9	-2	-0.042446	0.0286568	-1.48119	0.141014	0.000208993	0.00887832	10477	-0.042446	0.141014	0.0286568	-1.48119	Albumin, urine (ug/mL)	biochemistry	liver/kidney	When did {you/he/she} smoke {your/his/her} last cigarette? Was it...	smoking	smoking behavior	10	1	1	> BY & Bonf.	kidney	smoking behavior	4704	2	Smoking+Hydrocarbon+Metals	1
expo	URXUAB	URXUMA	0.0103591	0.00515391	0.0843733	0.506764	2.00994	0.64529	4.51703	0	8	2	9	2	0.0123332	0.00651824	1.89211	0.0612578	0.000140777	0.00707999	19037	0.0123332	0.0612578	0.00651824	1.89211	Albumin, urine (ug/mL)	biochemistry	liver/kidney	Urinary Arsenobetaine (ug/L)	pollutant	heavy metals	8	1	1	> BY & Bonf.	kidney	heavy metals	7713	2	Smoking+Hydrocarbon+Metals	1
expo	URXUAC	URXUMA	-0.000108936	0.0032012	0.973803	0.642114	-0.0340299	1.23535	8.64748	0.190515	8	2	-5	-2	0.00248476	0.00251312	0.988715	0.325097	6.06027e-06	0.00719131	19038	0.00248476	0.325097	0.00251312	0.988715	Albumin, urine (ug/mL)	biochemistry	liver/kidney	Urinary Arsenocholine (ug/L)	pollutant	heavy metals	8	1	1	> BY & Bonf.	kidney	heavy metals	7713	2	Smoking+Hydrocarbon+Metals	1
expo	URXUAS	URXUMA	0.0364916	0.00508182	0.000180443	0.0214354	7.18082	0.797475	5.58232	0	8	2	9	2	0.034134	0.00641535	5.32068	5.97361e-07	0.00107733	0.00753497	18999	0.034134	5.97361e-07	0.00641535	5.32068	Albumin, urine (ug/mL)	biochemistry	liver/kidney	Urinary total Arsenic (ug/L)	pollutant	heavy metals	8	0.000153095	0.0739377	BY<0.05	kidney	heavy metals	7713	2	Smoking+Hydrocarbon+Metals	0.000171509
expo	URXUAS3	URXUMA	-0.00952642	0.00323756	0.0216371	0.40521	-2.94247	1.14641	8.02488	0.127713	8	2	-9	-2	-0.0208132	0.0101808	-2.04436	0.0434446	0.00020455	0.00691221	19038	-0.0208132	0.0434446	0.0101808	-2.04436	Albumin, urine (ug/mL)	biochemistry	liver/kidney	Urinary Arsenous acid (ug/L)	pollutant	heavy metals	8	1	1	> BY & Bonf.	kidney	heavy metals	7713	2	Smoking+Hydrocarbon+Metals	1
expo	URXUAS5	URXUMA	-0.00594645	0.00194302	0.0183128	0.534174	-3.06041	0.840187	5.88131	0	8	2	-9	-2	0.00243939	0.00669173	0.364538	0.716197	3.97686e-06	0.00714055	19020	0.00243939	0.716197	0.00669173	0.364538	Albumin, urine (ug/mL)	biochemistry	liver/kidney	Urinary Arsenic acid (ug/L)	pollutant	heavy metals	8	1	1	> BY & Bonf.	kidney	heavy metals	7713	2	Smoking+Hydrocarbon+Metals	1
expo	URXUDMA	URXUMA	0.049955	0.00777625	0.000358984	0.00178085	6.42405	2.59166	18.1416	0.614146	8	2	9	2	0.0369561	0.00732574	5.04469	1.93564e-06	0.00126586	0.00707192	19038	0.0369561	1.93564e-06	0.00732574	5.04469	Albumin, urine (ug/mL)	biochemistry	liver/kidney	Urinary Dimethylarsinic acid (ug/L)	pollutant	heavy metals	8	0.000428817	0.239582	BY<0.05	kidney	heavy metals	7713	2	Smoking+Hydrocarbon+Metals	0.000404178
expo	URXUMMA	URXUMA	0.0205169	0.00648431	0.015838	0.204926	3.16408	1.20689	8.44824	0.171426	8	2	9	2	0.0145315	0.00817741	1.77704	0.0784859	0.00013945	0.00732379	19037	0.0145315	0.0784859	0.00817741	1.77704	Albumin, urine (ug/mL)	biochemistry	liver/kidney	Urinary Monomethylarsonic acid (ug/L)	pollutant	heavy metals	8	1	1	> BY & Bonf.	kidney	heavy metals	7713	2	Smoking+Hydrocarbon+Metals	1
expo	URXUTM	URXUMA	-0.00398434	0.0015157	0.0582645	0.232999	-2.62872	1.08351	4.33405	0.0770756	5	2	-9	-2	-0.00193637	0.00123199	-1.57173	0.121102	3.46438e-06	0.00810331	12159	-0.00193637	0.121102	0.00123199	-1.57173	Albumin, urine (ug/mL)	biochemistry	liver/kidney	Urinary Trimethylarsine Oxide (ug/L)	pollutant	heavy metals	5	1	1	> BY & Bonf.	kidney	heavy metals	7713	2	Smoking+Hydrocarbon+Metals	1
expo	URXUHG	URXUMA	0.00597035	0.00532413	0.291155	0.610602	1.12138	1.18264	10.6437	0.154431	10	2	9	2	0.00720651	0.00546216	1.31935	0.189353	4.20769e-05	0.00765997	22393	0.00720651	0.189353	0.00546216	1.31935	Albumin, urine (ug/mL)	biochemistry	liver/kidney	Mercury, urine (ng/mL)	pollutant	heavy metals	10	1	1	> BY & Bonf.	kidney	heavy metals	7713	2	Smoking+Hydrocarbon+Metals	1
expo	URXUBA	URXUMA	-0.00925798	0.00870801	0.315403	0.51911	-1.06316	1.8698	16.8282	0.465183	10	2	-9	-2	-0.0206556	0.00841778	-2.4538	0.0154491	0.000400387	0.00634834	23421	-0.0206556	0.0154491	0.00841778	-2.4538	Albumin, urine (ug/mL)	biochemistry	liver/kidney	Barium, urine (ng/mL)	pollutant	heavy metals	10	0.77159	1	> BY & Bonf.	kidney	heavy metals	7713	2	Smoking+Hydrocarbon+Metals	0.591414
expo	URXUBE	URXUMA	-0.00206772	0.00199828	0.35924	0.7716	-1.03475	1.84453	7.37812	0.457856	5	2	-9	-2	0.0743274	0.0954703	0.77854	0.438767	0.000776598	0.00712594	14503	0.0743274	0.438767	0.0954703	0.77854	Albumin, urine (ug/mL)	biochemistry	liver/kidney	Beryllium, urine (ng/mL)	pollutant	heavy metals	5	1	1	> BY & Bonf.	kidney	heavy metals	7713	2	Smoking+Hydrocarbon+Metals	1
expo	URXUCD	URXUMA	0.072022	0.0156126	0.00244605	5.10574e-05	4.61308	5.17889	36.2522	0.806908	8	2	9	2	0.0742298	0.00894433	8.2991	4.07279e-13	0.00365413	0.00595837	19011	0.0742298	4.07279e-13	0.00894433	8.2991	Albumin, urine (ug/mL)	biochemistry	liver/kidney	Cadmium, urine (ng/mL).	pollutant	heavy metals	8	4.11561e-10	5.04105e-08	Bonf.<0.05	kidney	heavy metals	7713	2	Smoking+Hydrocarbon+Metals	6.23649e-10
expo	URXUCO	URXUMA	0.0304442	0.00656816	0.00122773	0.0446723	4.63512	1.64684	14.8216	0.392778	10	2	9	2	0.0293872	0.00601551	4.88524	2.96077e-06	0.000818565	0.00650301	23655	0.0293872	2.96077e-06	0.00601551	4.88524	Albumin, urine (ug/mL)	biochemistry	liver/kidney	Cobalt, urine (ng/mL)	pollutant	heavy metals	10	0.000623279	0.366467	BY<0.05	kidney	heavy metals	7713	2	Smoking+Hydrocarbon+Metals	0.000591353
expo	URXUCS	URXUMA	0.0221385	0.00710044	0.0123603	0.0692164	3.1179	2.76079	24.8471	0.637785	10	2	9	2	0.0187604	0.00522423	3.59104	0.00046447	0.000343072	0.00650371	23653	0.0187604	0.00046447	0.00522423	3.59104	Albumin, urine (ug/mL)	biochemistry	liver/kidney	Cesium, urine (ng/mL)	pollutant	heavy metals	10	0.0465707	1	BY<0.05	kidney	heavy metals	7713	2	Smoking+Hydrocarbon+Metals	0.0374329
expo	URXUMO	URXUMA	0.0471899	0.00597388	2.4487e-05	0.00240909	7.89937	1.58704	14.2834	0.369896	10	2	9	2	0.0365191	0.00515494	7.08429	7.70935e-11	0.00121558	0.00641796	23471	0.0365191	7.70935e-11	0.00515494	7.08429	Albumin, urine (ug/mL)	biochemistry	liver/kidney	Molybdenum, urine (ng/mL)	pollutant	heavy metals	10	5.01715e-08	9.54217e-06	Bonf.<0.05	kidney	heavy metals	7713	2	Smoking+Hydrocarbon+Metals	7.083e-08
expo	URXUPB	URXUMA	0.0221264	0.00539919	0.00268435	0.208426	4.09809	1.1478	10.3302	0.128767	10	2	9	2	0.017388	0.00631889	2.75174	0.00676841	0.000231272	0.00583144	23655	0.017388	0.00676841	0.00631889	2.75174	Albumin, urine (ug/mL)	biochemistry	liver/kidney	Lead, urine (ng/mL)	pollutant	heavy metals	10	0.406725	1	> BY & Bonf.	kidney	heavy metals	7713	2	Smoking+Hydrocarbon+Metals	0.301869
expo	URXUPT	URXUMA	-0.0031287	0.00150138	0.0916097	0.986154	-2.08388	1.51937	7.59683	0.341831	6	2	-9	-2	0.00300766	0.00561127	0.536003	0.593586	9.01679e-06	0.00679684	14502	0.00300766	0.593586	0.00561127	0.536003	Albumin, urine (ug/mL)	biochemistry	liver/kidney	Platinum, urine (ng/mL)	pollutant	heavy metals	6	1	1	> BY & Bonf.	kidney	heavy metals	7713	2	Smoking+Hydrocarbon+Metals	1
expo	URXUSB	URXUMA	0.0505868	0.00509693	3.80964e-06	0.00774702	9.92496	0.766164	6.89547	0	10	2	9	2	0.0504893	0.00784902	6.43256	2.15911e-09	0.0018709	0.00629307	23492	0.0504893	2.15911e-09	0.00784902	6.43256	Albumin, urine (ug/mL)	biochemistry	liver/kidney	Antimony, urine (ng/mL)	pollutant	heavy metals	10	1.02686e-06	0.000267242	Bonf.<0.05	kidney	heavy metals	7713	2	Smoking+Hydrocarbon+Metals	1.10205e-06
expo	URXUTL	URXUMA	0.0186549	0.00613886	0.0140445	0.275468	3.03883	1.33849	12.0464	0.252891	10	2	9	2	0.0106124	0.00613569	1.72962	0.0860541	0.000107229	0.00667286	23575	0.0106124	0.0860541	0.00613569	1.72962	Albumin, urine (ug/mL)	biochemistry	liver/kidney	Thallium, urine (ng/mL)	pollutant	heavy metals	10	1	1	> BY & Bonf.	kidney	heavy metals	7713	2	Smoking+Hydrocarbon+Metals	1
expo	URXUTU	URXUMA	0.0502952	0.00831416	0.00019064	0.00279771	6.04934	2.56566	23.091	0.610237	10	2	9	2	0.0426321	0.00612565	6.95961	1.47431e-10	0.00160951	0.00667294	23500	0.0426321	1.47431e-10	0.00612565	6.95961	Albumin, urine (ug/mL)	biochemistry	liver/kidney	Tungsten, urine (ng/mL)	pollutant	heavy metals	10	9.07497e-08	1.82481e-05	Bonf.<0.05	kidney	heavy metals	7713	2	Smoking+Hydrocarbon+Metals	1.12878e-07
expo	URXEMM	URXUMA	-0.00193996	0.000384827	0.124667	0.365575	-5.04113	0.0659454	0.0659454	0	2	2	-9	-2	-0.0014025	0.000771925	-1.81688	0.0789147	1.96035e-06	0.00912306	6936	-0.0014025	0.0789147	0.000771925	-1.81688	Albumin, urine (ug/mL)	biochemistry	liver/kidney	Ethametsulfuron methyl (ug/L)	pollutant	priority pesticide	2	1	1	> BY & Bonf.	kidney	priority pesticide	2782	6	Pollutants	1
expo	LBDVICSI	URXUCR	-0.0725597	0.00392738	0.00291682	2.02132e-05	-18.4754	0.16013	0.320261	0	3	2	-9	-2	-0.0738981	0.0098071	-7.53516	2.11633e-08	0.00488351	0.116535	19476	-0.0738981	2.11633e-08	0.0098071	-7.53516	Creatinine, urine (mg/dL)	biochemistry	kidney	Vitamin C (umol/L)	nutrients	dietary biomarker	3	8.04454e-06	0.00261946	Bonf.<0.05	kidney	dietary biomarker	8670	1	Dietary Interview+Behavior	8.67492e-07
expo	LBDVICSI	URXUMA	-0.0403462	0.0043722	0.0115405	0.014609	-9.2279	0.220871	0.441741	0	3	2	-9	-2	-0.0383684	0.0113142	-3.39117	0.0019688	0.00131648	0.0058235	19476	-0.0383684	0.0019688	0.0113142	-3.39117	Albumin, urine (ug/mL)	biochemistry	liver/kidney	Vitamin C (umol/L)	nutrients	dietary biomarker	3	0.15307	1	> BY & Bonf.	kidney	dietary biomarker	8670	1	Dietary Interview+Behavior	0.120282
expo	LBXVIC	URXUCR	-0.0725697	0.0039244	0.00291162	2.045e-05	-18.4919	0.159693	0.319386	0	3	2	-9	-2	-0.0738946	0.00981406	-7.52946	2.1485e-08	0.00488317	0.116534	19476	-0.0738946	2.1485e-08	0.00981406	-7.52946	Creatinine, urine (mg/dL)	biochemistry	kidney	Vitamin C (mg/dL)	nutrients	dietary biomarker	3	8.15105e-06	0.00265928	Bonf.<0.05	kidney	dietary biomarker	8670	1	Dietary Interview+Behavior	8.70319e-07
expo	LBXVIC	URXUMA	-0.0403229	0.00438676	0.0116294	0.0146239	-9.19196	0.222551	0.445103	0	3	2	-9	-2	-0.0383412	0.0113093	-3.39025	0.00197353	0.00131465	0.00582352	19476	-0.0383412	0.00197353	0.0113093	-3.39025	Albumin, urine (ug/mL)	biochemistry	liver/kidney	Vitamin C (mg/dL)	nutrients	dietary biomarker	3	0.15334	1	> BY & Bonf.	kidney	dietary biomarker	8670	1	Dietary Interview+Behavior	0.120282
expo	LBDVIDMS	URXUCR	-0.0659958	0.0128576	0.0359238	0.000704452	-5.13282	1.24418	2.48836	0.196257	3	2	-9	-2	-0.0713164	0.0123877	-5.75703	2.7546e-06	0.0039597	0.121857	21093	-0.0713164	2.7546e-06	0.0123877	-5.75703	Creatinine, urine (mg/dL)	biochemistry	kidney	Vitamin D (nmol/L)	nutrients	dietary biomarker	3	0.000584992	0.340948	BY<0.05	kidney	dietary biomarker	8670	1	Dietary Interview+Behavior	9.39073e-05
expo	LBDVIDMS	URXUMA	-0.0528465	0.00505398	0.00902246	0.0014616	-10.4564	0.281505	0.56301	0	3	2	-9	-2	-0.0486808	0.00946145	-5.14517	1.54608e-05	0.00184502	0.0040501	21094	-0.0486808	1.54608e-05	0.00946145	-5.14517	Albumin, urine (ug/mL)	biochemistry	liver/kidney	Vitamin D (nmol/L)	nutrients	dietary biomarker	3	0.00258872	1	BY<0.05	kidney	dietary biomarker	8670	1	Dietary Interview+Behavior	0.00255915
expo	LBX4PA	URXUCR	-0.10168	0.00608104	0.00355764	2.12975e-10	-16.7208	0.455118	0.910236	0	3	2	-9	-2	-0.100289	0.00927209	-10.8162	3.21319e-12	0.00833863	0.100262	20502	-0.100289	3.21319e-12	0.00927209	-10.8162	Creatinine, urine (mg/dL)	biochemistry	kidney	4-pyridoxic acid (nmol/L)	nutrients	dietary biomarker	3	2.77707e-09	3.97709e-07	Bonf.<0.05	kidney	dietary biomarker	8670	1	Dietary Interview+Behavior	1.78446e-10
expo	LBX4PA	URXUMA	0.026344	0.00328202	0.0151687	0.162923	8.02676	0.0906664	0.181333	0	3	2	9	2	0.0259083	0.0120096	2.1573	0.0385969	0.000556503	0.00580845	20502	0.0259083	0.0385969	0.0120096	2.1573	Albumin, urine (ug/mL)	biochemistry	liver/kidney	4-pyridoxic acid (nmol/L)	nutrients	dietary biomarker	3	1	1	> BY & Bonf.	kidney	dietary biomarker	8670	1	Dietary Interview+Behavior	1
expo	LBXPLP	URXUCR	-0.109852	0.00712272	0.00417782	2.97376e-12	-15.4227	0.689404	1.37881	0	3	2	-9	-2	-0.105632	0.00958376	-11.0219	1.99008e-12	0.0103211	0.116408	20505	-0.105632	1.99008e-12	0.00958376	-11.0219	Creatinine, urine (mg/dL)	biochemistry	kidney	Pyridoxal 5'-phosphate (nmol/L)	nutrients	dietary biomarker	3	1.7848e-09	2.4632e-07	Bonf.<0.05	kidney	dietary biomarker	8670	1	Dietary Interview+Behavior	1.1614e-10
expo	LBXPLP	URXUMA	-0.0512089	0.00231382	0.00203536	5.47415e-05	-22.1317	0.111128	0.222256	0	3	2	-9	-2	-0.0503262	0.0109964	-4.5766	6.772e-05	0.00234275	0.00438612	20505	-0.0503262	6.772e-05	0.0109964	-4.5766	Albumin, urine (ug/mL)	biochemistry	liver/kidney	Pyridoxal 5'-phosphate (nmol/L)	nutrients	dietary biomarker	3	0.00918645	1	BY<0.05	kidney	dietary biomarker	8670	1	Dietary Interview+Behavior	0.0081866
expo	LBXALC	URXUCR	-0.132529	0.00738102	0.000376753	9.12199e-13	-17.9554	0.646088	1.93826	0	4	2	-9	-2	-0.137921	0.010508	-13.1253	8.14132e-17	0.0160661	0.0988042	26352	-0.137921	8.14132e-17	0.010508	-13.1253	Creatinine, urine (mg/dL)	biochemistry	kidney	a-carotene(ug/dL)	nutrients	dietary biomarker	4	1.49014e-13	1.00768e-11	Bonf.<0.05	kidney	dietary biomarker	8670	1	Dietary Interview+Behavior	8.00919e-15
expo	LBXALC	URXUMA	-0.0209982	0.00896769	0.10108	0.0394945	-2.34154	2.32665	6.97995	0.570198	4	2	-9	-2	-0.0290596	0.00719065	-4.0413	0.000210279	0.000713234	0.00533145	26353	-0.0290596	0.000210279	0.00719065	-4.0413	Albumin, urine (ug/mL)	biochemistry	liver/kidney	a-carotene(ug/dL)	nutrients	dietary biomarker	4	0.0239579	1	BY<0.05	kidney	dietary biomarker	8670	1	Dietary Interview+Behavior	0.0185764
expo	LBXBEC	URXUCR	-0.144267	0.00299446	1.96904e-05	7.86791e-13	-48.1779	0.0915544	0.274663	0	4	2	-9	-2	-0.143787	0.0106129	-13.5483	2.64339e-17	0.0177013	0.0946737	26618	-0.143787	2.64339e-17	0.0106129	-13.5483	Creatinine, urine (mg/dL)	biochemistry	kidney	trans-b-carotene(ug/dL)	nutrients	dietary biomarker	4	5.25518e-14	3.27183e-12	Bonf.<0.05	kidney	dietary biomarker	8670	1	Dietary Interview+Behavior	3.13852e-15
expo	LBXBEC	URXUMA	-0.0300285	0.00965936	0.0529329	0.0121867	-3.10875	2.44491	7.33473	0.590987	4	2	-9	-2	-0.0313096	0.00774084	-4.04473	0.000208052	0.000839313	0.00547152	26619	-0.0313096	0.000208052	0.00774084	-4.04473	Albumin, urine (ug/mL)	biochemistry	liver/kidney	trans-b-carotene(ug/dL)	nutrients	dietary biomarker	4	0.0237558	1	BY<0.05	kidney	dietary biomarker	8670	1	Dietary Interview+Behavior	0.0185764
expo	LBXCBC	URXUCR	-0.133256	0.00471217	9.7078e-05	3.50509e-11	-28.2791	0.221013	0.663038	0	4	2	-9	-2	-0.135224	0.0106696	-12.6737	2.77168e-16	0.0155319	0.0987531	25694	-0.135224	2.77168e-16	0.0106696	-12.6737	Creatinine, urine (mg/dL)	biochemistry	kidney	cis-b-carotene(ug/dL)	nutrients	dietary biomarker	4	4.7213e-13	3.43062e-11	Bonf.<0.05	kidney	dietary biomarker	8670	1	Dietary Interview+Behavior	2.38586e-14
expo	LBXCBC	URXUMA	-0.0187577	0.00734322	0.0836199	0.051038	-2.55442	2.22742	6.68227	0.551051	4	2	-9	-2	-0.0162833	0.00526343	-3.09367	0.00342949	0.000225222	0.00533422	25695	-0.0162833	0.00342949	0.00526343	-3.09367	Albumin, urine (ug/mL)	biochemistry	liver/kidney	cis-b-carotene(ug/dL)	nutrients	dietary biomarker	4	0.238104	1	> BY & Bonf.	kidney	dietary biomarker	8670	1	Dietary Interview+Behavior	0.187551
expo	LBXCRY	URXUCR	-0.113409	0.00948313	0.00125763	1.0363e-09	-11.9591	1.10379	3.31138	0.0940338	4	2	-9	-2	-0.112201	0.00987247	-11.3651	1.11707e-14	0.0110034	0.126887	26431	-0.112201	1.11707e-14	0.00987247	-11.3651	Creatinine, urine (mg/dL)	biochemistry	kidney	b-cryptoxanthin(ug/dL)	nutrients	dietary biomarker	4	1.47796e-11	1.38265e-09	Bonf.<0.05	kidney	dietary biomarker	8670	1	Dietary Interview+Behavior	8.01313e-13
expo	LBXCRY	URXUMA	-0.0168363	0.0141959	0.320997	0.0635535	-1.186	5.31741	15.9522	0.811938	4	2	-9	-2	-0.0268352	0.0071687	-3.74338	0.000523322	0.0006294	0.00561031	26432	-0.0268352	0.000523322	0.0071687	-3.74338	Albumin, urine (ug/mL)	biochemistry	liver/kidney	b-cryptoxanthin(ug/dL)	nutrients	dietary biomarker	4	0.0514951	1	> BY & Bonf.	kidney	dietary biomarker	8670	1	Dietary Interview+Behavior	0.0414487
expo	LBXGTC	URXUCR	0.0499837	0.00362013	0.000159477	0.00348725	13.8072	0.256691	1.02676	0	5	2	9	2	0.0473595	0.00835733	5.66683	5.019e-07	0.0020456	0.124492	31894	0.0473595	5.019e-07	0.00835733	5.66683	Creatinine, urine (mg/dL)	biochemistry	kidney	g-tocopherol(ug/dL)	nutrients	dietary biomarker	5	0.000131258	0.0621221	BY<0.05	kidney	dietary biomarker	8670	1	Dietary Interview+Behavior	1.87841e-05
expo	LBXGTC	URXUMA	0.0400238	0.00199235	3.62406e-05	0.00357148	20.0888	0.105092	0.420367	0	5	2	9	2	0.0408582	0.00643786	6.34655	3.86927e-08	0.00152255	0.00545471	31895	0.0408582	3.86927e-08	0.00643786	6.34655	Albumin, urine (ug/mL)	biochemistry	liver/kidney	g-tocopherol(ug/dL)	nutrients	dietary biomarker	5	1.36586e-05	0.00478915	Bonf.<0.05	kidney	dietary biomarker	8670	1	Dietary Interview+Behavior	1.61587e-05
expo	LBXLUZ	URXUCR	-0.1284	0.00745565	0.000426565	1.67841e-14	-17.2218	0.817328	2.45198	0	4	2	-9	-2	-0.138422	0.0105268	-13.1495	7.62851e-17	0.0164812	0.119781	26522	-0.138422	7.62851e-17	0.0105268	-13.1495	Creatinine, urine (mg/dL)	biochemistry	kidney	Combined Lutein/zeaxanthin(ug/dL)	nutrients	dietary biomarker	4	1.40133e-13	9.44211e-12	Bonf.<0.05	kidney	dietary biomarker	8670	1	Dietary Interview+Behavior	7.95954e-15
expo	LBXLUZ	URXUMA	-0.0177443	0.00714793	0.0890779	0.124266	-2.48243	1.37324	4.11973	0.271796	4	2	-9	-2	-0.0187002	0.00647947	-2.88608	0.00602329	0.000300794	0.00564453	26523	-0.0187002	0.00602329	0.00647947	-2.88608	Albumin, urine (ug/mL)	biochemistry	liver/kidney	Combined Lutein/zeaxanthin(ug/dL)	nutrients	dietary biomarker	4	0.37095	1	> BY & Bonf.	kidney	dietary biomarker	8670	1	Dietary Interview+Behavior	0.279492
expo	LBXLYC	URXUCR	-0.0335999	0.00396818	0.00345814	0.0290068	-8.46733	0.264255	0.792765	0	4	2	-1	0	-0.0351515	0.00861966	-4.07806	0.000187564	0.00112426	0.128984	26506	-0.0351515	0.000187564	0.00861966	-4.07806	Creatinine, urine (mg/dL)	biochemistry	kidney	trans-lycopene(ug/dL)	nutrients	dietary biomarker	4	0.0217873	1	BY<0.05	kidney	dietary biomarker	8670	1	Dietary Interview+Behavior	0.00492993
expo	LBXLYC	URXUMA	-0.0114868	0.00934332	0.306547	0.329522	-1.22941	1.74614	5.23841	0.427308	4	2	-9	-2	-0.0157073	0.00750035	-2.0942	0.0420354	0.000224482	0.00495532	26507	-0.0157073	0.0420354	0.00750035	-2.0942	Albumin, urine (ug/mL)	biochemistry	liver/kidney	trans-lycopene(ug/dL)	nutrients	dietary biomarker	4	1	1	> BY & Bonf.	kidney	dietary biomarker	8670	1	Dietary Interview+Behavior	1
expo	LBXRPL	URXUCR	-0.107182	0.01625	0.00273709	6.18753e-10	-6.59583	4.89141	19.5656	0.79556	5	2	-9	-2	-0.10647	0.00810806	-13.1314	7.00618e-19	0.00894404	0.128208	30572	-0.10647	7.00618e-19	0.00810806	-13.1314	Creatinine, urine (mg/dL)	biochemistry	kidney	Retinyl palmitate(ug/dL)	nutrients	dietary biomarker	5	1.8491e-15	8.67183e-14	Bonf.<0.05	kidney	dietary biomarker	8670	1	Dietary Interview+Behavior	1.14875e-16
expo	LBXRPL	URXUMA	0.0117338	0.00704708	0.171232	0.324745	1.66506	1.75683	7.02732	0.430793	5	2	9	2	0.0113033	0.00600933	1.88096	0.0650891	0.000100807	0.00526963	30573	0.0113033	0.0650891	0.00600933	1.88096	Albumin, urine (ug/mL)	biochemistry	liver/kidney	Retinyl palmitate(ug/dL)	nutrients	dietary biomarker	5	1	1	> BY & Bonf.	kidney	dietary biomarker	8670	1	Dietary Interview+Behavior	1
expo	LBXRST	URXUCR	-0.0787874	0.0224693	0.0247514	4.22223e-06	-3.50644	10.1044	40.4176	0.901033	5	2	-9	-2	-0.0914739	0.00716495	-12.7669	2.33602e-18	0.00609197	0.123811	29039	-0.0914739	2.33602e-18	0.00716495	-12.7669	Creatinine, urine (mg/dL)	biochemistry	kidney	Retinyl stearate(ug/dL)	nutrients	dietary biomarker	5	5.66464e-15	2.89138e-13	Bonf.<0.05	kidney	dietary biomarker	8670	1	Dietary Interview+Behavior	3.23877e-16
expo	LBXRST	URXUMA	-0.000408639	0.00354525	0.913791	0.85924	-0.115264	0.510715	2.04286	0	5	2	-1	0	0.00423287	0.00589844	0.717625	0.475919	1.30447e-05	0.00533168	29040	0.00423287	0.475919	0.00589844	0.717625	Albumin, urine (ug/mL)	biochemistry	liver/kidney	Retinyl stearate(ug/dL)	nutrients	dietary biomarker	5	1	1	> BY & Bonf.	kidney	dietary biomarker	8670	1	Dietary Interview+Behavior	1
expo	LBXVIA	URXUCR	-0.0136386	0.00776037	0.153671	0.622313	-1.75746	1.07433	4.2973	0.0691836	5	2	-7	-2	-0.00641109	0.00933191	-0.687007	0.494864	2.84739e-05	0.129376	32868	-0.00641109	0.494864	0.00933191	-0.687007	Creatinine, urine (mg/dL)	biochemistry	kidney	Retinol(ug/dL)	nutrients	dietary biomarker	5	1	1	> BY & Bonf.	kidney	dietary biomarker	8670	1	Dietary Interview+Behavior	1
expo	LBXVIA	URXUMA	0.0563292	0.0135735	0.014261	0.0429198	4.14993	1.21645	4.86578	0.177933	5	2	9	2	0.062082	0.0156451	3.96815	0.000204987	0.00267004	0.00639339	32869	0.062082	0.000204987	0.0156451	3.96815	Albumin, urine (ug/mL)	biochemistry	liver/kidney	Retinol(ug/dL)	nutrients	dietary biomarker	5	0.0234809	1	BY<0.05	kidney	dietary biomarker	8670	1	Dietary Interview+Behavior	0.0185764
expo	LBXVIE	URXUCR	-0.0868146	0.00980047	0.00303291	1.5808e-05	-8.85821	0.959208	2.87762	0	4	2	-9	-2	-0.0895627	0.0107331	-8.3445	1.54983e-10	0.00529949	0.104598	25934	-0.0895627	1.54983e-10	0.0107331	-8.3445	Creatinine, urine (mg/dL)	biochemistry	kidney	Vitamin E (ug/dL)	nutrients	dietary biomarker	4	9.48945e-08	1.91829e-05	Bonf.<0.05	kidney	dietary biomarker	8670	1	Dietary Interview+Behavior	7.62338e-09
expo	LBXVIE	URXUMA	0.0124347	0.00693593	0.170909	0.409913	1.7928	0.865738	2.59721	0	4	2	5	2	0.0126159	0.00902658	1.39764	0.16939	0.000105152	0.00500704	25935	0.0126159	0.16939	0.00902658	1.39764	Albumin, urine (ug/mL)	biochemistry	liver/kidney	Vitamin E (ug/dL)	nutrients	dietary biomarker	4	1	1	> BY & Bonf.	kidney	dietary biomarker	8670	1	Dietary Interview+Behavior	1
expo	URXMTO	URXUMA	0.00186534	0.00120565	0.365293	0.448535	1.54716	2.89296	2.89296	0.654334	2	2	5	0	-0.00345445	0.00229692	-1.50395	0.142716	8.1178e-06	0.00911969	7167	-0.00345445	0.142716	0.00229692	-1.50395	Albumin, urine (ug/mL)	biochemistry	liver/kidney	Dimethoate (ug/L)	pollutant	organophosphate	2	1	1	> BY & Bonf.	kidney	organophosphate	474	6	Pollutants	1
expo	URXPTU	URXUMA	-0.00408964	0.00112542	0.170959	0.0653379	-3.63387	0.484317	0.484317	0	2	2	-9	-2	-0.00637907	0.00280574	-2.27358	0.0300696	1.49247e-05	0.00884919	7165	-0.00637907	0.0300696	0.00280574	-2.27358	Albumin, urine (ug/mL)	biochemistry	liver/kidney	Propylenethio urea (ug/L)	pollutant	organophosphate	2	1	1	> BY & Bonf.	kidney	organophosphate	474	6	Pollutants	0.902831
expo	URXNAL	URXUCR	0.156219	0.00726633	0.000220214	1.0202e-14	21.499	0.537816	1.61345	0	4	2	9	2	0.16048	0.0113657	14.1197	1.03159e-18	0.0204158	0.0902926	27789	0.16048	1.03159e-18	0.0113657	14.1197	Creatinine, urine (mg/dL)	biochemistry	kidney	NNAL , urine (ng/mL)	smoking	smoking biomarker	4	2.66263e-15	1.27684e-13	Bonf.<0.05	kidney	smoking biomarker	1440	2	Smoking+Hydrocarbon+Metals	1.61453e-16
expo	URXNAL	URXUMA	0.0150021	0.00235883	0.00786575	0.0715025	6.35999	0.325252	0.975756	0	4	2	9	2	0.0177765	0.00582488	3.05183	0.00370032	0.000250511	0.00695092	27788	0.0177765	0.00370032	0.00582488	3.05183	Albumin, urine (ug/mL)	biochemistry	liver/kidney	NNAL , urine (ng/mL)	smoking	smoking biomarker	4	0.252884	1	> BY & Bonf.	kidney	smoking biomarker	1440	2	Smoking+Hydrocarbon+Metals	0.197657
expo	URXDEA	URXUMA	0.0086115	0.00320117	0.054652	0.539465	2.69011	0.203167	0.812666	0	5	2	9	2	0.0135255	0.00900533	1.50195	0.138187	0.000172881	0.00838477	11712	0.0135255	0.138187	0.00900533	1.50195	Albumin, urine (ug/mL)	biochemistry	liver/kidney	DEET acid (ug/L)	pollutant	deet	5	1	1	> BY & Bonf.	kidney	amine/amide	1195	6	Pollutants	1
expo	URXDEE	URXUMA	-0.0109586	0.00232714	0.00529408	0.0955661	-4.70906	1.02109	5.10545	0.0206544	6	2	-9	-2	-0.0037349	0.00858887	-0.434854	0.664917	1.30801e-05	0.00674041	13589	-0.0037349	0.664917	0.00858887	-0.434854	Albumin, urine (ug/mL)	biochemistry	liver/kidney	DEET (ug/L)	pollutant	deet	6	1	1	> BY & Bonf.	kidney	amine/amide	1195	6	Pollutants	1
expo	URXDHD	URXUMA	-0.0115732	0.00376481	0.0543888	0.37181	-3.07406	0.641226	1.92368	0	4	2	-9	-2	0.00758473	0.0158661	0.478045	0.634788	5.64725e-05	0.00854122	9481	0.00758473	0.634788	0.0158661	0.478045	Albumin, urine (ug/mL)	biochemistry	liver/kidney	Desethyl hydroxy DEET (ug/L)	pollutant	deet	4	1	1	> BY & Bonf.	kidney	amine/amide	1195	6	Pollutants	1
expo	DR1TVD	URXUCR	-0.0415561	0.00238087	1.1315e-05	0.0311782	-17.4542	0.0924261	0.46213	0	6	2	-9	-2	-0.0434413	0.00893249	-4.86329	6.20303e-06	0.00163857	0.111971	39548	-0.0434413	6.20303e-06	0.00893249	-4.86329	Creatinine, urine (mg/dL)	biochemistry	kidney	Vitamin D (D2 + D3) (mcg)	nutrients	dietary interview	6	0.00118478	0.767773	BY<0.05	kidney	dietary interview	39177	1	Dietary Interview+Behavior	0.000207362
expo	DR1TVD	URXUMA	-0.00293444	0.00396471	0.492483	0.940016	-0.74014	0.965121	4.8256	0	6	2	-7	-2	0.000959251	0.00486446	0.197196	0.844208	7.98945e-07	0.00589286	39547	0.000959251	0.844208	0.00486446	0.197196	Albumin, urine (ug/mL)	biochemistry	liver/kidney	Vitamin D (D2 + D3) (mcg)	nutrients	dietary interview	6	1	1	> BY & Bonf.	kidney	dietary interview	39177	1	Dietary Interview+Behavior	1
expo	DR2TVD	URXUCR	-0.025754	0.01168	0.078601	0.21329	-2.20496	2.20141	11.0071	0.545746	6	2	-9	-2	-0.0220472	0.00869165	-2.53659	0.0132726	0.000413879	0.109192	34444	-0.0220472	0.0132726	0.00869165	-2.53659	Creatinine, urine (mg/dL)	biochemistry	kidney	Vitamin D (D2 + D3) (mcg)	nutrients	dietary interview	6	0.685689	1	> BY & Bonf.	kidney	dietary interview	39177	1	Dietary Interview+Behavior	0.255308
expo	DR2TVD	URXUMA	-0.000761812	0.00833245	0.930703	0.685887	-0.0914271	3.33891	16.6945	0.700501	6	2	-1	0	-0.0111491	0.00578159	-1.92837	0.0575939	0.000105837	0.00551822	34443	-0.0111491	0.0575939	0.00578159	-1.92837	Albumin, urine (ug/mL)	biochemistry	liver/kidney	Vitamin D (D2 + D3) (mcg)	nutrients	dietary interview	6	1	1	> BY & Bonf.	kidney	dietary interview	39177	1	Dietary Interview+Behavior	1
expo	DS1DSCNT	URXUCR	-0.0662444	0.00887278	0.000680463	0.000110622	-7.46602	1.76922	8.84612	0.43478	6	2	-9	-2	-0.0616097	0.00752873	-8.18328	4.90616e-12	0.0031	0.0985134	39488	-0.0616097	4.90616e-12	0.00752873	-8.18328	Creatinine, urine (mg/dL)	biochemistry	kidney	Number of dietary supplements reported	nutrients	supplements	6	4.08596e-09	6.07255e-07	Bonf.<0.05	kidney	supplements	14620	1	Dietary Interview+Behavior	2.63951e-10
expo	DS1DSCNT	URXUMA	-0.0201796	0.00166761	6.80683e-05	0.0197055	-12.1009	0.246853	1.23426	0	6	2	-9	-2	-0.0175277	0.00404949	-4.32837	4.52198e-05	0.000250906	0.00628606	39487	-0.0175277	4.52198e-05	0.00404949	-4.32837	Albumin, urine (ug/mL)	biochemistry	liver/kidney	Number of dietary supplements reported	nutrients	supplements	6	0.00652913	1	BY<0.05	kidney	supplements	14620	1	Dietary Interview+Behavior	0.00629484
expo	DS1TCALC	URXUCR	0.0126727	0.0363759	0.741743	0.836868	0.348381	7.60521	38.026	0.868511	6	2	-1	0	5.71122e-05	0.0151019	0.00378179	0.996992	2.73597e-09	0.0973784	8371	5.71122e-05	0.996992	0.0151019	0.00378179	Creatinine, urine (mg/dL)	biochemistry	kidney	Calcium (mg)	nutrients	supplements	6	1	1	> BY & Bonf.	kidney	supplements	14620	1	Dietary Interview+Behavior	1
expo	DS1TCALC	URXUMA	-0.0162182	0.0091295	0.135812	0.464564	-1.77647	0.896519	4.48259	0	6	2	-9	-2	-0.0267364	0.0106814	-2.50307	0.0144587	0.000599598	0.0144542	8371	-0.0267364	0.0144587	0.0106814	-2.50307	Albumin, urine (ug/mL)	biochemistry	liver/kidney	Calcium (mg)	nutrients	supplements	6	0.732311	1	> BY & Bonf.	kidney	supplements	14620	1	Dietary Interview+Behavior	0.572587
expo	DS1TCARB	URXUCR	0.0428215	0.0288795	0.198242	0.645962	1.48276	2.22381	11.1191	0.550322	6	2	9	2	0.00160932	0.0267019	0.0602697	0.952099	2.51326e-06	0.0856368	3668	0.00160932	0.952099	0.0267019	0.0602697	Creatinine, urine (mg/dL)	biochemistry	kidney	Carbohydrate (gm)	nutrients	supplements	6	1	1	> BY & Bonf.	kidney	supplements	14620	1	Dietary Interview+Behavior	1
expo	DS1TCARB	URXUMA	-0.0019694	0.0172084	0.91334	0.903223	-0.114444	0.831854	4.15927	0	6	2	-9	-2	0.00511866	0.0302185	0.169388	0.865941	2.54254e-05	0.00875791	3668	0.00511866	0.865941	0.0302185	0.169388	Albumin, urine (ug/mL)	biochemistry	liver/kidney	Carbohydrate (gm)	nutrients	supplements	6	1	1	> BY & Bonf.	kidney	supplements	14620	1	Dietary Interview+Behavior	1
expo	DS1TCOPP	URXUCR	0.0232259	0.00740816	0.0258062	0.576317	3.13518	0.265966	1.32983	0	6	2	9	2	0.0120782	0.0182148	0.663097	0.509275	0.000133387	0.116247	5748	0.0120782	0.509275	0.0182148	0.663097	Creatinine, urine (mg/dL)	biochemistry	kidney	Copper (mg)	nutrients	supplements	6	1	1	> BY & Bonf.	kidney	supplements	14620	1	Dietary Interview+Behavior	1
expo	DS1TCOPP	URXUMA	-0.0155146	0.00929126	0.155825	0.561992	-1.66981	1.01279	5.06394	0.0126258	6	2	-9	-2	-0.000733687	0.0206391	-0.0355484	0.971736	4.92192e-07	0.0156376	5748	-0.000733687	0.971736	0.0206391	-0.0355484	Albumin, urine (ug/mL)	biochemistry	liver/kidney	Copper (mg)	nutrients	supplements	6	1	1	> BY & Bonf.	kidney	supplements	14620	1	Dietary Interview+Behavior	1
expo	DS1TFA	URXUCR	-0.026229	0.0169012	0.181388	0.56552	-1.5519	1.46719	7.33595	0.318425	6	2	-9	-2	-0.0163405	0.0170184	-0.960168	0.340015	0.000242311	0.101715	7750	-0.0163405	0.340015	0.0170184	-0.960168	Creatinine, urine (mg/dL)	biochemistry	kidney	Folic acid (mcg)	nutrients	supplements	6	1	1	> BY & Bonf.	kidney	supplements	14620	1	Dietary Interview+Behavior	1
expo	DS1TFA	URXUMA	0.00947506	0.0047298	0.101515	0.606814	2.00327	0.457099	2.28549	0	6	2	9	2	0.00863889	0.0113735	0.759565	0.449864	6.77262e-05	0.0126971	7750	0.00863889	0.449864	0.0113735	0.759565	Albumin, urine (ug/mL)	biochemistry	liver/kidney	Folic acid (mcg)	nutrients	supplements	6	1	1	> BY & Bonf.	kidney	supplements	14620	1	Dietary Interview+Behavior	1
expo	DS1TFDFE	URXUCR	-0.0261159	0.0168832	0.182568	0.56694	-1.54686	1.46544	7.3272	0.317611	6	2	-9	-2	-0.0163178	0.0170197	-0.95876	0.34072	0.000241645	0.101715	7750	-0.0163178	0.34072	0.0170197	-0.95876	Creatinine, urine (mg/dL)	biochemistry	kidney	Folate, DFE (mcg)	nutrients	supplements	6	1	1	> BY & Bonf.	kidney	supplements	14620	1	Dietary Interview+Behavior	1
expo	DS1TFDFE	URXUMA	0.00949139	0.00472658	0.100892	0.606138	2.00809	0.456588	2.28294	0	6	2	9	2	0.00863862	0.0113743	0.759489	0.44991	6.77243e-05	0.0126971	7750	0.00863862	0.44991	0.0113743	0.759489	Albumin, urine (ug/mL)	biochemistry	liver/kidney	Folate, DFE (mcg)	nutrients	supplements	6	1	1	> BY & Bonf.	kidney	supplements	14620	1	Dietary Interview+Behavior	1
expo	DS1TIRON	URXUCR	0.0214903	0.0126884	0.151101	0.63816	1.69369	0.510294	2.55147	0	6	2	9	2	0.0203801	0.0186747	1.09132	0.278578	0.000396211	0.0931011	4189	0.0203801	0.278578	0.0186747	1.09132	Creatinine, urine (mg/dL)	biochemistry	kidney	Iron (mg)	nutrients	supplements	6	1	1	> BY & Bonf.	kidney	supplements	14620	1	Dietary Interview+Behavior	1
expo	DS1TIRON	URXUMA	0.0525228	0.00581874	0.00027876	0.0764019	9.02649	0.23131	1.15655	0	6	2	9	2	0.0461435	0.0111803	4.1272	9.31673e-05	0.00203112	0.0146276	4189	0.0461435	9.31673e-05	0.0111803	4.1272	Albumin, urine (ug/mL)	biochemistry	liver/kidney	Iron (mg)	nutrients	supplements	6	0.0120779	1	BY<0.05	kidney	supplements	14620	1	Dietary Interview+Behavior	0.0106997
expo	DS1TKCAL	URXUCR	-0.0363278	0.033736	0.330748	0.472058	-1.07682	3.82546	19.1273	0.738593	6	2	-9	-2	-0.0262271	0.0194837	-1.3461	0.182271	0.000674764	0.0926175	5405	-0.0262271	0.182271	0.0194837	-1.3461	Creatinine, urine (mg/dL)	biochemistry	kidney	Energy (kcal)	nutrients	supplements	6	1	1	> BY & Bonf.	kidney	supplements	14620	1	Dietary Interview+Behavior	1
expo	DS1TKCAL	URXUMA	-0.00913042	0.0113787	0.458737	0.899193	-0.802416	0.98767	4.93835	0	6	2	-9	-2	-0.00649254	0.0211338	-0.307211	0.759523	4.13506e-05	0.0116442	5405	-0.00649254	0.759523	0.0211338	-0.307211	Albumin, urine (ug/mL)	biochemistry	liver/kidney	Energy (kcal)	nutrients	supplements	6	1	1	> BY & Bonf.	kidney	supplements	14620	1	Dietary Interview+Behavior	1
expo	DS1TLYCO	URXUCR	0.0276181	0.0263103	0.484565	0.616813	1.04971	0.581315	0.581315	0	2	2	9	2	0.00969883	0.0272171	0.35635	0.722566	8.90385e-05	0.149649	2826	0.00969883	0.722566	0.0272171	0.35635	Creatinine, urine (mg/dL)	biochemistry	kidney	Lycopene (mcg)	nutrients	supplements	2	1	1	> BY & Bonf.	kidney	supplements	14620	1	Dietary Interview+Behavior	1
expo	DS1TLYCO	URXUMA	-0.0188283	0.000836177	0.0282542	0.268333	-22.5171	0.00504337	0.00504337	0	2	2	-9	-2	-0.0149845	0.0123818	-1.21021	0.229949	0.000212533	0.0217586	2826	-0.0149845	0.229949	0.0123818	-1.21021	Albumin, urine (ug/mL)	biochemistry	liver/kidney	Lycopene (mcg)	nutrients	supplements	2	1	1	> BY & Bonf.	kidney	supplements	14620	1	Dietary Interview+Behavior	1
expo	DS1TLZ	URXUCR	0.0168125	0.00747644	0.266383	0.681781	2.24873	0.0572158	0.0572158	0	2	2	1	0	0.00952321	0.0208437	0.456888	0.649055	8.60191e-05	0.143898	2758	0.00952321	0.649055	0.0208437	0.456888	Creatinine, urine (mg/dL)	biochemistry	kidney	Lutein + zeaxanthin (mcg)	nutrients	supplements	2	1	1	> BY & Bonf.	kidney	supplements	14620	1	Dietary Interview+Behavior	1
expo	DS1TLZ	URXUMA	-0.000700294	0.0124313	0.964175	0.816608	-0.0563331	0.607713	0.607713	0	2	2	-9	-2	0.0425794	0.0306984	1.38702	0.169489	0.0017196	0.022981	2758	0.0425794	0.169489	0.0306984	1.38702	Albumin, urine (ug/mL)	biochemistry	liver/kidney	Lutein + zeaxanthin (mcg)	nutrients	supplements	2	1	1	> BY & Bonf.	kidney	supplements	14620	1	Dietary Interview+Behavior	1
expo	DS1TMAGN	URXUCR	0.0103774	0.0193936	0.615516	0.718076	0.535096	1.46206	7.31032	0.316036	6	2	7	2	0.0204701	0.0191359	1.06972	0.28813	0.000378992	0.112126	6214	0.0204701	0.28813	0.0191359	1.06972	Creatinine, urine (mg/dL)	biochemistry	kidney	Magnesium (mg)	nutrients	supplements	6	1	1	> BY & Bonf.	kidney	supplements	14620	1	Dietary Interview+Behavior	1
expo	DS1TMAGN	URXUMA	-0.0111411	0.00968623	0.302083	0.557682	-1.1502	1.81757	9.08784	0.449814	6	2	-9	-2	-0.00749023	0.00917085	-0.816743	0.416628	5.07435e-05	0.0131924	6214	-0.00749023	0.416628	0.00917085	-0.816743	Albumin, urine (ug/mL)	biochemistry	liver/kidney	Magnesium (mg)	nutrients	supplements	6	1	1	> BY & Bonf.	kidney	supplements	14620	1	Dietary Interview+Behavior	1
expo	DS1TNIAC	URXUCR	0.000528415	0.0159082	0.974787	0.820714	0.0332165	1.27881	6.39407	0.218026	6	2	3	2	0.0130427	0.0151451	0.861188	0.391844	0.000163016	0.109518	6967	0.0130427	0.391844	0.0151451	0.861188	Creatinine, urine (mg/dL)	biochemistry	kidney	Niacin (mg)	nutrients	supplements	6	1	1	> BY & Bonf.	kidney	supplements	14620	1	Dietary Interview+Behavior	1
expo	DS1TNIAC	URXUMA	-0.0096579	0.00430174	0.0747335	0.621717	-2.24511	0.292064	1.46032	0	6	2	-9	-2	-0.00962927	0.00866982	-1.11066	0.270214	8.88545e-05	0.0132005	6967	-0.00962927	0.270214	0.00866982	-1.11066	Albumin, urine (ug/mL)	biochemistry	liver/kidney	Niacin (mg)	nutrients	supplements	6	1	1	> BY & Bonf.	kidney	supplements	14620	1	Dietary Interview+Behavior	1
expo	DS1TPHOS	URXUCR	0.0223199	0.0314345	0.528893	0.757021	0.710045	2.35756	7.07268	0.575833	4	2	9	2	-0.00668774	0.0239405	-0.279349	0.780736	3.43819e-05	0.124803	3606	-0.00668774	0.780736	0.0239405	-0.279349	Creatinine, urine (mg/dL)	biochemistry	kidney	Phosphorus (mg)	nutrients	supplements	4	1	1	> BY & Bonf.	kidney	supplements	14620	1	Dietary Interview+Behavior	1
expo	DS1TPHOS	URXUMA	-0.0111117	0.00715872	0.218423	0.56133	-1.55219	0.483039	1.44912	0	4	2	-9	-2	-0.0120708	0.0145289	-0.830809	0.408684	0.000112006	0.017333	3606	-0.0120708	0.408684	0.0145289	-0.830809	Albumin, urine (ug/mL)	biochemistry	liver/kidney	Phosphorus (mg)	nutrients	supplements	4	1	1	> BY & Bonf.	kidney	supplements	14620	1	Dietary Interview+Behavior	1
expo	DS1TPOTA	URXUCR	0.0248104	0.0200023	0.269866	0.713526	1.24037	2.52777	12.6388	0.604394	6	2	9	2	-0.00343775	0.016684	-0.206051	0.837302	1.12267e-05	0.132707	4167	-0.00343775	0.837302	0.016684	-0.206051	Creatinine, urine (mg/dL)	biochemistry	kidney	Potassium (mg)	nutrients	supplements	6	1	1	> BY & Bonf.	kidney	supplements	14620	1	Dietary Interview+Behavior	1
expo	DS1TPOTA	URXUMA	0.00804393	0.00565255	0.214002	0.540217	1.42306	0.876374	4.38187	0	6	2	9	2	0.0115324	0.00955943	1.20639	0.231409	0.00012634	0.0161621	4167	0.0115324	0.231409	0.00955943	1.20639	Albumin, urine (ug/mL)	biochemistry	liver/kidney	Potassium (mg)	nutrients	supplements	6	1	1	> BY & Bonf.	kidney	supplements	14620	1	Dietary Interview+Behavior	1
expo	DS1TSELE	URXUCR	0.00110052	0.0172849	0.9517	0.968531	0.0636698	0.993133	4.96567	0	6	2	3	2	-0.00202516	0.0197971	-0.102296	0.918791	3.67972e-06	0.122769	5238	-0.00202516	0.918791	0.0197971	-0.102296	Creatinine, urine (mg/dL)	biochemistry	kidney	Selenium (mcg)	nutrients	supplements	6	1	1	> BY & Bonf.	kidney	supplements	14620	1	Dietary Interview+Behavior	1
expo	DS1TSELE	URXUMA	-0.0127878	0.00338355	0.0128978	0.579264	-3.77941	0.146752	0.733762	0	6	2	-7	-2	-0.0109736	0.0124962	-0.878151	0.38263	0.000108042	0.0180395	5238	-0.0109736	0.38263	0.0124962	-0.878151	Albumin, urine (ug/mL)	biochemistry	liver/kidney	Selenium (mcg)	nutrients	supplements	6	1	1	> BY & Bonf.	kidney	supplements	14620	1	Dietary Interview+Behavior	1
expo	DS1TVB1	URXUCR	0.0233947	0.0082447	0.0363512	0.534553	2.83754	0.249725	1.24863	0	6	2	9	2	0.0258252	0.0186705	1.38321	0.17065	0.000654149	0.116818	6606	0.0258252	0.17065	0.0186705	1.38321	Creatinine, urine (mg/dL)	biochemistry	kidney	Thiamin (Vitamin B1) (mg)	nutrients	supplements	6	1	1	> BY & Bonf.	kidney	supplements	14620	1	Dietary Interview+Behavior	1
expo	DS1TVB1	URXUMA	-0.00472415	0.00505736	0.393125	0.844424	-0.934114	0.331963	1.65982	0	6	2	-9	-2	-0.00437101	0.00959626	-0.455491	0.650055	1.87392e-05	0.0131794	6606	-0.00437101	0.650055	0.00959626	-0.455491	Albumin, urine (ug/mL)	biochemistry	liver/kidney	Thiamin (Vitamin B1) (mg)	nutrients	supplements	6	1	1	> BY & Bonf.	kidney	supplements	14620	1	Dietary Interview+Behavior	1
expo	DS1TVB12	URXUCR	0.00972816	0.0138735	0.514457	0.590715	0.701207	1.44022	7.2011	0.305661	6	2	1	0	0.0156911	0.0130859	1.19908	0.23422	0.000214687	0.105177	8180	0.0156911	0.23422	0.0130859	1.19908	Creatinine, urine (mg/dL)	biochemistry	kidney	Vitamin B12 (mcg)	nutrients	supplements	6	1	1	> BY & Bonf.	kidney	supplements	14620	1	Dietary Interview+Behavior	1
expo	DS1TVB12	URXUMA	-0.0147147	0.00638756	0.0694552	0.448422	-2.30365	0.866998	4.33499	0	6	2	-9	-2	-0.00846857	0.00951613	-0.889918	0.376318	6.25344e-05	0.0129628	8180	-0.00846857	0.376318	0.00951613	-0.889918	Albumin, urine (ug/mL)	biochemistry	liver/kidney	Vitamin B12 (mcg)	nutrients	supplements	6	1	1	> BY & Bonf.	kidney	supplements	14620	1	Dietary Interview+Behavior	1
expo	DS1TVB2	URXUCR	0.0178362	0.0110673	0.167964	0.612138	1.61161	0.488381	2.44191	0	6	2	9	2	0.0223517	0.0188735	1.18429	0.239989	0.000490496	0.118738	6605	0.0223517	0.239989	0.0188735	1.18429	Creatinine, urine (mg/dL)	biochemistry	kidney	Riboflavin (Vitamin B2) (mg)	nutrients	supplements	6	1	1	> BY & Bonf.	kidney	supplements	14620	1	Dietary Interview+Behavior	1
expo	DS1TVB2	URXUMA	-0.0136982	0.00704037	0.109274	0.693543	-1.94567	0.860278	4.30139	0	6	2	-9	-2	0.00607279	0.0127899	0.474811	0.636283	3.62067e-05	0.0149923	6605	0.00607279	0.636283	0.0127899	0.474811	Albumin, urine (ug/mL)	biochemistry	liver/kidney	Riboflavin (Vitamin B2) (mg)	nutrients	supplements	6	1	1	> BY & Bonf.	kidney	supplements	14620	1	Dietary Interview+Behavior	1
expo	DS1TVB6	URXUCR	0.00593348	0.00866433	0.523907	0.853295	0.684817	0.30727	1.53635	0	6	2	9	2	0.00768914	0.0172285	0.446304	0.656647	5.51942e-05	0.100671	7816	0.00768914	0.656647	0.0172285	0.446304	Creatinine, urine (mg/dL)	biochemistry	kidney	Vitamin B6 (mg)	nutrients	supplements	6	1	1	> BY & Bonf.	kidney	supplements	14620	1	Dietary Interview+Behavior	1
expo	DS1TVB6	URXUMA	0.0051278	0.00414683	0.271165	0.771624	1.23656	0.186458	0.932288	0	6	2	5	0	0.00802107	0.0105664	0.759111	0.450134	6.00622e-05	0.0127768	7816	0.00802107	0.450134	0.0105664	0.759111	Albumin, urine (ug/mL)	biochemistry	liver/kidney	Vitamin B6 (mg)	nutrients	supplements	6	1	1	> BY & Bonf.	kidney	supplements	14620	1	Dietary Interview+Behavior	1
expo	DS1TVC	URXUCR	-0.0110942	0.0129744	0.431559	0.825748	-0.855085	0.922695	4.61348	0	6	2	-7	-2	-0.00562939	0.0142712	-0.394457	0.694349	2.91842e-05	0.101641	8627	-0.00562939	0.694349	0.0142712	-0.394457	Creatinine, urine (mg/dL)	biochemistry	kidney	Vitamin C (mg)	nutrients	supplements	6	1	1	> BY & Bonf.	kidney	supplements	14620	1	Dietary Interview+Behavior	1
expo	DS1TVC	URXUMA	0.00622204	0.00811842	0.478036	0.695239	0.766409	0.605226	3.02613	0	6	2	1	0	0.0112689	0.0122815	0.917552	0.361756	0.000116947	0.0119347	8627	0.0112689	0.361756	0.0122815	0.917552	Albumin, urine (ug/mL)	biochemistry	liver/kidney	Vitamin C (mg)	nutrients	supplements	6	1	1	> BY & Bonf.	kidney	supplements	14620	1	Dietary Interview+Behavior	1
expo	DS1TVD	URXUCR	0.00184388	0.00831491	0.833276	0.940896	0.221756	0.401774	2.00887	0	6	2	-5	0	0.000358015	0.0158458	0.0225937	0.982034	9.85392e-08	0.0997173	9260	0.000358015	0.982034	0.0158458	0.0225937	Creatinine, urine (mg/dL)	biochemistry	kidney	Vitamin D (D2 + D3) (mcg)	nutrients	supplements	6	1	1	> BY & Bonf.	kidney	supplements	14620	1	Dietary Interview+Behavior	1
expo	DS1TVD	URXUMA	-0.00292358	0.0135532	0.837736	0.818345	-0.215712	4.88413	24.4207	0.795255	6	2	-9	-2	0.0265745	0.0120994	2.19635	0.0311164	0.000542671	0.0108516	9259	0.0265745	0.0311164	0.0120994	2.19635	Albumin, urine (ug/mL)	biochemistry	liver/kidney	Vitamin D (D2 + D3) (mcg)	nutrients	supplements	6	1	1	> BY & Bonf.	kidney	supplements	14620	1	Dietary Interview+Behavior	0.910456
expo	DS1TVK	URXUCR	0.000799857	0.0109736	0.94472	0.978273	0.0728894	0.374161	1.8708	0	6	2	-3	0	0.00281039	0.022158	0.126834	0.899407	7.24485e-06	0.123823	4874	0.00281039	0.899407	0.022158	0.126834	Creatinine, urine (mg/dL)	biochemistry	kidney	Vitamin K (mcg)	nutrients	supplements	6	1	1	> BY & Bonf.	kidney	supplements	14620	1	Dietary Interview+Behavior	1
expo	DS1TVK	URXUMA	-0.00284164	0.00995025	0.786649	0.881508	-0.285584	1.6748	8.37399	0.402913	6	2	-9	-2	0.0274177	0.0343773	0.797554	0.427614	0.000689539	0.0128287	4874	0.0274177	0.427614	0.0343773	0.797554	Albumin, urine (ug/mL)	biochemistry	liver/kidney	Vitamin K (mcg)	nutrients	supplements	6	1	1	> BY & Bonf.	kidney	supplements	14620	1	Dietary Interview+Behavior	1
expo	DS1TZINC	URXUCR	0.0111397	0.0164576	0.528529	0.765083	0.676874	1.12472	5.62362	0.110893	6	2	7	2	0.0128515	0.0174269	0.737451	0.463119	0.000137085	0.106014	7235	0.0128515	0.463119	0.0174269	0.737451	Creatinine, urine (mg/dL)	biochemistry	kidney	Zinc (mg)	nutrients	supplements	6	1	1	> BY & Bonf.	kidney	supplements	14620	1	Dietary Interview+Behavior	1
expo	DS1TZINC	URXUMA	0.0116805	0.00717023	0.164235	0.680664	1.62903	0.93639	4.68195	0	6	2	9	2	0.0101789	0.0173493	0.586705	0.559141	8.59975e-05	0.0134934	7235	0.0101789	0.559141	0.0173493	0.586705	Albumin, urine (ug/mL)	biochemistry	liver/kidney	Zinc (mg)	nutrients	supplements	6	1	1	> BY & Bonf.	kidney	supplements	14620	1	Dietary Interview+Behavior	1
expo2	DS2AN	URXUCR	-0.0188312	0.0387134	0.647235	0.902124	-0.486427	0.945603	4.72801	0	6	2	3	0	-0.0107185	0.0510766	-0.209852	0.834345	2.81716e-06	0.11627	34400	-0.0107185	0.834345	0.0510766	-0.209852	Creatinine, urine (mg/dL)	biochemistry	kidney	Any Antacids Taken?	nutrients	supplements	6	1	1	> BY & Bonf.	kidney	supplements	14620	1	Dietary Interview+Behavior	1
expo2	DS2AN	URXUMA	0.0425781	0.0151118	0.0372167	0.523594	2.81753	1.01335	5.06675	0.0131749	6	2	9	2	-0.0187168	0.0347561	-0.538519	0.591793	8.59041e-06	0.00568716	34399	-0.0187168	0.591793	0.0347561	-0.538519	Albumin, urine (ug/mL)	biochemistry	liver/kidney	Any Antacids Taken?	nutrients	supplements	6	1	1	> BY & Bonf.	kidney	supplements	14620	1	Dietary Interview+Behavior	1
expo	DS2ANCNT	URXUCR	0.00377383	0.00611729	0.564297	0.872629	0.616912	0.975965	4.87982	0	6	2	-3	0	0.00237013	0.00785051	0.301908	0.763547	5.55626e-06	0.116346	34406	0.00237013	0.763547	0.00785051	0.301908	Creatinine, urine (mg/dL)	biochemistry	kidney	Number of Antacids Reported	nutrients	supplements	6	1	1	> BY & Bonf.	kidney	supplements	14620	1	Dietary Interview+Behavior	1
expo	DS2ANCNT	URXUMA	-0.00674646	0.00211282	0.024181	0.503328	-3.1931	0.898592	4.49296	0	6	2	-9	-2	0.00277815	0.00535174	0.519111	0.605192	7.63396e-06	0.00568589	34405	0.00277815	0.605192	0.00535174	0.519111	Albumin, urine (ug/mL)	biochemistry	liver/kidney	Number of Antacids Reported	nutrients	supplements	6	1	1	> BY & Bonf.	kidney	supplements	14620	1	Dietary Interview+Behavior	1
expo2	DS2DS	URXUCR	0.12479	0.0124185	0.000167014	0.00728575	10.0486	0.437231	2.18615	0	6	2	9	2	0.123279	0.0197627	6.23797	2.30124e-08	0.00305079	0.0996708	34396	0.123279	2.30124e-08	0.0197627	6.23797	Creatinine, urine (mg/dL)	biochemistry	kidney	Any Dietary Supplements taken in the past 24 hour?	nutrients	supplements	6	8.6572e-06	0.00284834	Bonf.<0.05	kidney	supplements	14620	1	Dietary Interview+Behavior	9.21353e-07
expo2	DS2DS	URXUMA	0.0205549	0.0150544	0.230355	0.511708	1.36538	1.30903	6.54515	0.236076	6	2	5	2	0.0208794	0.0124478	1.67736	0.0975802	8.75139e-05	0.00574647	34395	0.0208794	0.0975802	0.0124478	1.67736	Albumin, urine (ug/mL)	biochemistry	liver/kidney	Any Dietary Supplements taken in the past 24 hour?	nutrients	supplements	6	1	1	> BY & Bonf.	kidney	supplements	14620	1	Dietary Interview+Behavior	1
expo	DS2DSCNT	URXUCR	-0.0599203	0.00941495	0.0014158	0.000634136	-6.36437	1.83322	9.1661	0.454512	6	2	-9	-2	-0.0570362	0.00772651	-7.38188	1.66335e-10	0.00260941	0.0997327	34399	-0.0570362	1.66335e-10	0.00772651	-7.38188	Creatinine, urine (mg/dL)	biochemistry	kidney	Number of dietary supplements reported	nutrients	supplements	6	1.01119e-07	2.0588e-05	Bonf.<0.05	kidney	supplements	14620	1	Dietary Interview+Behavior	8.06656e-09
expo	DS2DSCNT	URXUMA	-0.0192101	0.00186902	0.00014985	0.0568165	-10.2782	0.234924	1.17462	0	6	2	-7	-2	-0.0166556	0.00495759	-3.35962	0.0012229	0.000222518	0.00582527	34398	-0.0166556	0.0012229	0.00495759	-3.35962	Albumin, urine (ug/mL)	biochemistry	liver/kidney	Number of dietary supplements reported	nutrients	supplements	6	0.103927	1	> BY & Bonf.	kidney	supplements	14620	1	Dietary Interview+Behavior	0.082614
expo	DS2TCALC	URXUCR	0.00472681	0.0276795	0.871101	0.974555	0.170769	5.10517	25.5258	0.80412	6	2	-3	0	-0.00784848	0.0147787	-0.531068	0.59692	5.09073e-05	0.0911358	8185	-0.00784848	0.59692	0.0147787	-0.531068	Creatinine, urine (mg/dL)	biochemistry	kidney	Calcium (mg)	nutrients	supplements	6	1	1	> BY & Bonf.	kidney	supplements	14620	1	Dietary Interview+Behavior	1
expo	DS2TCALC	URXUMA	-0.0224986	0.00818331	0.0403425	0.244464	-2.74933	0.8433	4.2165	0	6	2	-9	-2	-0.0388466	0.012031	-3.22887	0.0018362	0.00124714	0.0124993	8185	-0.0388466	0.0018362	0.012031	-3.22887	Albumin, urine (ug/mL)	biochemistry	liver/kidney	Calcium (mg)	nutrients	supplements	6	0.144651	1	> BY & Bonf.	kidney	supplements	14620	1	Dietary Interview+Behavior	0.117154
expo	DS2TCARB	URXUCR	-0.00906239	0.022402	0.702544	0.891126	-0.404535	1.05294	5.26469	0.0502762	6	2	-3	0	-0.00285528	0.0295489	-0.096629	0.923275	7.9263e-06	0.0908333	3678	-0.00285528	0.923275	0.0295489	-0.096629	Creatinine, urine (mg/dL)	biochemistry	kidney	Carbohydrate (gm)	nutrients	supplements	6	1	1	> BY & Bonf.	kidney	supplements	14620	1	Dietary Interview+Behavior	1
expo	DS2TCARB	URXUMA	-0.0251928	0.0137182	0.125721	0.607812	-1.83645	0.742598	3.71299	0	6	2	-9	-2	-0.0406094	0.0284165	-1.42908	0.15708	0.00160334	0.00652971	3678	-0.0406094	0.15708	0.0284165	-1.42908	Albumin, urine (ug/mL)	biochemistry	liver/kidney	Carbohydrate (gm)	nutrients	supplements	6	1	1	> BY & Bonf.	kidney	supplements	14620	1	Dietary Interview+Behavior	1
expo	DS2TCOPP	URXUCR	0.0193223	0.00931198	0.0926497	0.730509	2.07499	0.309333	1.54666	0	6	2	9	2	0.000564625	0.0191572	0.0294732	0.976564	2.90902e-07	0.112936	5909	0.000564625	0.976564	0.0191572	0.0294732	Creatinine, urine (mg/dL)	biochemistry	kidney	Copper (mg)	nutrients	supplements	6	1	1	> BY & Bonf.	kidney	supplements	14620	1	Dietary Interview+Behavior	1
expo	DS2TCOPP	URXUMA	-0.0211885	0.00949421	0.0760002	0.583763	-2.23172	0.674461	3.37231	0	6	2	-9	-2	-0.009777	0.0192572	-0.507706	0.61313	8.72246e-05	0.0135095	5909	-0.009777	0.61313	0.0192572	-0.507706	Albumin, urine (ug/mL)	biochemistry	liver/kidney	Copper (mg)	nutrients	supplements	6	1	1	> BY & Bonf.	kidney	supplements	14620	1	Dietary Interview+Behavior	1
expo	DS2TFA	URXUCR	0.000574318	0.0131513	0.966858	0.971649	0.0436701	0.946724	4.73362	0	6	2	-1	0	0.000540873	0.0161458	0.0334993	0.973364	2.60432e-07	0.0957421	7939	0.000540873	0.973364	0.0161458	0.0334993	Creatinine, urine (mg/dL)	biochemistry	kidney	Folic acid (mcg)	nutrients	supplements	6	1	1	> BY & Bonf.	kidney	supplements	14620	1	Dietary Interview+Behavior	1
expo	DS2TFA	URXUMA	0.0116358	0.00968716	0.283481	0.458305	1.20115	0.895308	4.47654	0	6	2	9	2	0.032357	0.0167221	1.93499	0.056713	0.00093205	0.010774	7939	0.032357	0.056713	0.0167221	1.93499	Albumin, urine (ug/mL)	biochemistry	liver/kidney	Folic acid (mcg)	nutrients	supplements	6	1	1	> BY & Bonf.	kidney	supplements	14620	1	Dietary Interview+Behavior	1
expo	DS2TFDFE	URXUCR	0.00055679	0.0131383	0.967837	0.971777	0.0423792	0.945499	4.7275	0	6	2	-1	0	0.000521455	0.0161418	0.0323045	0.974314	2.42069e-07	0.0957407	7939	0.000521455	0.974314	0.0161418	0.0323045	Creatinine, urine (mg/dL)	biochemistry	kidney	Folate, DFE (mcg)	nutrients	supplements	6	1	1	> BY & Bonf.	kidney	supplements	14620	1	Dietary Interview+Behavior	1
expo	DS2TFDFE	URXUMA	0.0116646	0.00967795	0.28202	0.458178	1.20528	0.893454	4.46727	0	6	2	9	2	0.0323428	0.0167205	1.93432	0.0567958	0.000931236	0.0107738	7939	0.0323428	0.0567958	0.0167205	1.93432	Albumin, urine (ug/mL)	biochemistry	liver/kidney	Folate, DFE (mcg)	nutrients	supplements	6	1	1	> BY & Bonf.	kidney	supplements	14620	1	Dietary Interview+Behavior	1
expo	DS2TIRON	URXUCR	0.0250862	0.017018	0.200459	0.672528	1.4741	0.904657	4.52329	0	6	2	9	2	0.0173928	0.0196217	0.886407	0.378195	0.000291998	0.0834636	4343	0.0173928	0.378195	0.0196217	0.886407	Creatinine, urine (mg/dL)	biochemistry	kidney	Iron (mg)	nutrients	supplements	6	1	1	> BY & Bonf.	kidney	supplements	14620	1	Dietary Interview+Behavior	1
expo	DS2TIRON	URXUMA	0.0507232	0.0109796	0.00573664	0.0623782	4.61976	0.82558	4.1279	0	6	2	9	2	0.0687849	0.0168339	4.0861	0.000107749	0.00456695	0.0127706	4343	0.0687849	0.000107749	0.0168339	4.0861	Albumin, urine (ug/mL)	biochemistry	liver/kidney	Iron (mg)	nutrients	supplements	6	0.0136567	1	BY<0.05	kidney	supplements	14620	1	Dietary Interview+Behavior	0.0117851
expo	DS2TKCAL	URXUCR	-0.0399687	0.020868	0.11361	0.448933	-1.91531	1.566	7.83	0.361431	6	2	-9	-2	-0.0151925	0.0195557	-0.776881	0.43964	0.000227435	0.0878147	5235	-0.0151925	0.43964	0.0195557	-0.776881	Creatinine, urine (mg/dL)	biochemistry	kidney	Energy (kcal)	nutrients	supplements	6	1	1	> BY & Bonf.	kidney	supplements	14620	1	Dietary Interview+Behavior	1
expo	DS2TKCAL	URXUMA	-0.00500524	0.0161484	0.769099	0.737724	-0.309953	1.3727	6.86349	0.271508	6	2	-7	-2	-0.0354869	0.0247713	-1.43258	0.156077	0.0012409	0.00790949	5235	-0.0354869	0.156077	0.0247713	-1.43258	Albumin, urine (ug/mL)	biochemistry	liver/kidney	Energy (kcal)	nutrients	supplements	6	1	1	> BY & Bonf.	kidney	supplements	14620	1	Dietary Interview+Behavior	1
expo	DS2TLYCO	URXUCR	0.00341686	0.0405006	0.946418	0.912666	0.0843658	1.71025	1.71025	0.415292	2	2	9	2	-0.00815614	0.0237845	-0.342918	0.732607	6.28909e-05	0.147464	2859	-0.00815614	0.732607	0.0237845	-0.342918	Creatinine, urine (mg/dL)	biochemistry	kidney	Lycopene (mcg)	nutrients	supplements	2	1	1	> BY & Bonf.	kidney	supplements	14620	1	Dietary Interview+Behavior	1
expo	DS2TLYCO	URXUMA	-0.0218326	0.00166118	0.0483454	0.20962	-13.1428	0.0183787	0.0183787	0	2	2	-9	-2	-0.0162026	0.013515	-1.19886	0.234306	0.000248193	0.0249519	2859	-0.0162026	0.234306	0.013515	-1.19886	Albumin, urine (ug/mL)	biochemistry	liver/kidney	Lycopene (mcg)	nutrients	supplements	2	1	1	> BY & Bonf.	kidney	supplements	14620	1	Dietary Interview+Behavior	1
expo	DS2TLZ	URXUCR	-0.0303578	0.0275113	0.384836	0.539036	-1.10347	1.11037	2.22075	0.099403	3	2	-9	-2	-0.00947005	0.022335	-0.424001	0.672763	8.53418e-05	0.132476	2806	-0.00947005	0.672763	0.022335	-0.424001	Creatinine, urine (mg/dL)	biochemistry	kidney	Lutein + zeaxanthin (mcg)	nutrients	supplements	3	1	1	> BY & Bonf.	kidney	supplements	14620	1	Dietary Interview+Behavior	1
expo	DS2TLZ	URXUMA	-0.0154702	0.0136129	0.373602	0.615638	-1.13644	0.847806	1.69561	0	3	2	-9	-2	0.0249671	0.0297362	0.839618	0.403756	0.000593189	0.0199866	2806	0.0249671	0.403756	0.0297362	0.839618	Albumin, urine (ug/mL)	biochemistry	liver/kidney	Lutein + zeaxanthin (mcg)	nutrients	supplements	3	1	1	> BY & Bonf.	kidney	supplements	14620	1	Dietary Interview+Behavior	1
expo	DS2TMAGN	URXUCR	0.00545564	0.0197534	0.793456	0.625645	0.276188	1.81346	9.06732	0.448569	6	2	7	2	0.0288391	0.0199041	1.4489	0.151479	0.000732577	0.108908	6272	0.0288391	0.151479	0.0199041	1.4489	Creatinine, urine (mg/dL)	biochemistry	kidney	Magnesium (mg)	nutrients	supplements	6	1	1	> BY & Bonf.	kidney	supplements	14620	1	Dietary Interview+Behavior	1
expo	DS2TMAGN	URXUMA	-0.00968577	0.0107959	0.410742	0.808471	-0.897171	1.15037	5.75184	0.130713	6	2	-9	-2	-0.0040211	0.0118536	-0.33923	0.735372	1.42423e-05	0.0124177	6272	-0.0040211	0.735372	0.0118536	-0.33923	Albumin, urine (ug/mL)	biochemistry	liver/kidney	Magnesium (mg)	nutrients	supplements	6	1	1	> BY & Bonf.	kidney	supplements	14620	1	Dietary Interview+Behavior	1
expo	DS2TNIAC	URXUCR	-0.00405717	0.0207439	0.852636	0.976094	-0.195584	2.3243	11.6215	0.569763	6	2	1	0	0.0109344	0.016511	0.66225	0.509814	0.000113903	0.101649	7112	0.0109344	0.509814	0.016511	0.66225	Creatinine, urine (mg/dL)	biochemistry	kidney	Niacin (mg)	nutrients	supplements	6	1	1	> BY & Bonf.	kidney	supplements	14620	1	Dietary Interview+Behavior	1
expo	DS2TNIAC	URXUMA	-0.00716151	0.00362519	0.105184	0.822293	-1.97549	0.240693	1.20347	0	6	2	-7	-2	0.00419827	0.0113365	0.370334	0.712164	1.67913e-05	0.0109427	7112	0.00419827	0.712164	0.0113365	0.370334	Albumin, urine (ug/mL)	biochemistry	liver/kidney	Niacin (mg)	nutrients	supplements	6	1	1	> BY & Bonf.	kidney	supplements	14620	1	Dietary Interview+Behavior	1
expo	DS2TPHOS	URXUCR	-0.0124684	0.0194351	0.556085	0.836307	-0.641543	0.763122	3.05249	0	5	2	-9	-2	-0.031166	0.0258077	-1.20762	0.230937	0.0007607	0.114395	3724	-0.031166	0.230937	0.0258077	-1.20762	Creatinine, urine (mg/dL)	biochemistry	kidney	Phosphorus (mg)	nutrients	supplements	5	1	1	> BY & Bonf.	kidney	supplements	14620	1	Dietary Interview+Behavior	1
expo	DS2TPHOS	URXUMA	-0.00983755	0.00620113	0.187833	0.494814	-1.58641	0.511621	2.04648	0	5	2	-9	-2	-0.0229586	0.0148809	-1.54283	0.127026	0.000412804	0.0135887	3724	-0.0229586	0.127026	0.0148809	-1.54283	Albumin, urine (ug/mL)	biochemistry	liver/kidney	Phosphorus (mg)	nutrients	supplements	5	1	1	> BY & Bonf.	kidney	supplements	14620	1	Dietary Interview+Behavior	1
expo	DS2TPOTA	URXUCR	0.00442099	0.0196192	0.830635	0.912069	0.22534	1.30852	6.54259	0.235776	6	2	7	2	-0.0151533	0.0220073	-0.688558	0.493198	0.000220364	0.127287	4221	-0.0151533	0.493198	0.0220073	-0.688558	Creatinine, urine (mg/dL)	biochemistry	kidney	Potassium (mg)	nutrients	supplements	6	1	1	> BY & Bonf.	kidney	supplements	14620	1	Dietary Interview+Behavior	1
expo	DS2TPOTA	URXUMA	0.0133254	0.00820346	0.165226	0.441563	1.62437	0.872564	4.36282	0	6	2	9	2	0.0200566	0.0117234	1.71082	0.0911939	0.000386049	0.0118198	4221	0.0200566	0.0911939	0.0117234	1.71082	Albumin, urine (ug/mL)	biochemistry	liver/kidney	Potassium (mg)	nutrients	supplements	6	1	1	> BY & Bonf.	kidney	supplements	14620	1	Dietary Interview+Behavior	1
expo	DS2TSELE	URXUCR	-0.00436779	0.0185832	0.8235	0.858909	-0.23504	1.19189	5.95945	0.160997	6	2	-1	0	-0.0114575	0.0181214	-0.632265	0.529111	0.000117978	0.125775	5347	-0.0114575	0.529111	0.0181214	-0.632265	Creatinine, urine (mg/dL)	biochemistry	kidney	Selenium (mcg)	nutrients	supplements	6	1	1	> BY & Bonf.	kidney	supplements	14620	1	Dietary Interview+Behavior	1
expo	DS2TSELE	URXUMA	-0.00916886	0.00671385	0.230271	0.651891	-1.36566	0.695269	3.47635	0	6	2	-7	-2	-0.0145039	0.0121147	-1.19721	0.234946	0.000189055	0.0153161	5347	-0.0145039	0.234946	0.0121147	-1.19721	Albumin, urine (ug/mL)	biochemistry	liver/kidney	Selenium (mcg)	nutrients	supplements	6	1	1	> BY & Bonf.	kidney	supplements	14620	1	Dietary Interview+Behavior	1
expo	DS2TVB1	URXUCR	0.0103446	0.0193771	0.616312	0.718514	0.533857	1.47757	7.38785	0.323213	6	2	9	2	0.0226667	0.0196359	1.15435	0.251973	0.000500253	0.101334	6763	0.0226667	0.251973	0.0196359	1.15435	Creatinine, urine (mg/dL)	biochemistry	kidney	Thiamin (Vitamin B1) (mg)	nutrients	supplements	6	1	1	> BY & Bonf.	kidney	supplements	14620	1	Dietary Interview+Behavior	1
expo	DS2TVB1	URXUMA	-0.00550097	0.00370031	0.197263	0.922405	-1.48662	0.208939	1.0447	0	6	2	-9	-2	0.00961606	0.0167014	0.575763	0.566476	9.00344e-05	0.0109547	6763	0.00961606	0.566476	0.0167014	0.575763	Albumin, urine (ug/mL)	biochemistry	liver/kidney	Thiamin (Vitamin B1) (mg)	nutrients	supplements	6	1	1	> BY & Bonf.	kidney	supplements	14620	1	Dietary Interview+Behavior	1
expo	DS2TVB12	URXUCR	0.0172684	0.0109324	0.175042	0.5675	1.57956	0.589921	2.94961	0	6	2	1	0	0.0256195	0.0168103	1.52403	0.131651	0.000560078	0.0928622	8359	0.0256195	0.131651	0.0168103	1.52403	Creatinine, urine (mg/dL)	biochemistry	kidney	Vitamin B12 (mcg)	nutrients	supplements	6	1	1	> BY & Bonf.	kidney	supplements	14620	1	Dietary Interview+Behavior	1
expo	DS2TVB12	URXUMA	-0.0051492	0.00800809	0.548547	0.746096	-0.643	0.824251	4.12125	0	6	2	-1	0	-0.00728215	0.0118928	-0.612316	0.542156	4.52508e-05	0.0107985	8359	-0.00728215	0.542156	0.0118928	-0.612316	Albumin, urine (ug/mL)	biochemistry	liver/kidney	Vitamin B12 (mcg)	nutrients	supplements	6	1	1	> BY & Bonf.	kidney	supplements	14620	1	Dietary Interview+Behavior	1
expo	DS2TVB2	URXUCR	0.0100494	0.0139196	0.50266	0.790944	0.72196	1.12133	5.60664	0.1082	6	2	9	2	0.00850317	0.0149045	0.570511	0.570014	7.05652e-05	0.108375	6771	0.00850317	0.570014	0.0149045	0.570511	Creatinine, urine (mg/dL)	biochemistry	kidney	Riboflavin (Vitamin B2) (mg)	nutrients	supplements	6	1	1	> BY & Bonf.	kidney	supplements	14620	1	Dietary Interview+Behavior	1
expo	DS2TVB2	URXUMA	-0.0108083	0.00691198	0.178654	0.84095	-1.5637	0.688719	3.44359	0	6	2	-9	-2	0.00837094	0.0140034	0.597779	0.551764	6.83876e-05	0.0123953	6771	0.00837094	0.551764	0.0140034	0.597779	Albumin, urine (ug/mL)	biochemistry	liver/kidney	Riboflavin (Vitamin B2) (mg)	nutrients	supplements	6	1	1	> BY & Bonf.	kidney	supplements	14620	1	Dietary Interview+Behavior	1
expo	DS2TVB6	URXUCR	-2.2425e-05	0.00976177	0.998256	0.933703	-0.00229723	0.481604	2.40802	0	6	2	1	0	-0.00400461	0.0152709	-0.262238	0.793848	1.47265e-05	0.0930179	8002	-0.00400461	0.793848	0.0152709	-0.262238	Creatinine, urine (mg/dL)	biochemistry	kidney	Vitamin B6 (mg)	nutrients	supplements	6	1	1	> BY & Bonf.	kidney	supplements	14620	1	Dietary Interview+Behavior	1
expo	DS2TVB6	URXUMA	0.00879166	0.00684551	0.255324	0.675743	1.2843	0.441022	2.20511	0	6	2	9	2	0.01531	0.0130689	1.17148	0.245065	0.000215244	0.0113263	8002	0.01531	0.245065	0.0130689	1.17148	Albumin, urine (ug/mL)	biochemistry	liver/kidney	Vitamin B6 (mg)	nutrients	supplements	6	1	1	> BY & Bonf.	kidney	supplements	14620	1	Dietary Interview+Behavior	1
expo	DS2TVC	URXUCR	-0.0132746	0.0124825	0.336216	0.800926	-1.06345	1.28196	6.4098	0.219944	6	2	-5	-2	-0.00175181	0.0142333	-0.123078	0.90237	2.79403e-06	0.0994479	8736	-0.00175181	0.90237	0.0142333	-0.123078	Creatinine, urine (mg/dL)	biochemistry	kidney	Vitamin C (mg)	nutrients	supplements	6	1	1	> BY & Bonf.	kidney	supplements	14620	1	Dietary Interview+Behavior	1
expo	DS2TVC	URXUMA	8.73619e-05	0.0106656	0.993781	0.744987	0.00819102	0.935702	4.67851	0	6	2	9	2	0.0163991	0.0136121	1.20474	0.232041	0.000244847	0.0100509	8736	0.0163991	0.232041	0.0136121	1.20474	Albumin, urine (ug/mL)	biochemistry	liver/kidney	Vitamin C (mg)	nutrients	supplements	6	1	1	> BY & Bonf.	kidney	supplements	14620	1	Dietary Interview+Behavior	1
expo	DS2TVD	URXUCR	-0.0217682	0.00821079	0.0453628	0.505153	-2.65117	0.503084	2.51542	0	6	2	-9	-2	-0.0191527	0.0138929	-1.3786	0.172064	0.000278377	0.0930735	9388	-0.0191527	0.172064	0.0138929	-1.3786	Creatinine, urine (mg/dL)	biochemistry	kidney	Vitamin D (D2 + D3) (mcg)	nutrients	supplements	6	1	1	> BY & Bonf.	kidney	supplements	14620	1	Dietary Interview+Behavior	1
expo	DS2TVD	URXUMA	-0.000390359	0.0172693	0.98284	0.826124	-0.0226042	4.62693	23.1347	0.783874	6	2	-9	-2	0.023356	0.0133804	1.74554	0.0849317	0.000413972	0.0112162	9388	0.023356	0.0849317	0.0133804	1.74554	Albumin, urine (ug/mL)	biochemistry	liver/kidney	Vitamin D (D2 + D3) (mcg)	nutrients	supplements	6	1	1	> BY & Bonf.	kidney	supplements	14620	1	Dietary Interview+Behavior	1
expo	DS2TVK	URXUCR	0.00392732	0.0143283	0.794975	0.936139	0.274094	0.668793	3.34397	0	6	2	-3	0	-0.00479876	0.0213628	-0.224632	0.822869	2.12297e-05	0.120794	4964	-0.00479876	0.822869	0.0213628	-0.224632	Creatinine, urine (mg/dL)	biochemistry	kidney	Vitamin K (mcg)	nutrients	supplements	6	1	1	> BY & Bonf.	kidney	supplements	14620	1	Dietary Interview+Behavior	1
expo	DS2TVK	URXUMA	-0.00911505	0.00995694	0.40195	0.675157	-0.915447	1.88511	9.42554	0.469526	6	2	-9	-2	0.021713	0.0341339	0.63611	0.526616	0.000434634	0.0117187	4964	0.021713	0.526616	0.0341339	0.63611	Albumin, urine (ug/mL)	biochemistry	liver/kidney	Vitamin K (mcg)	nutrients	supplements	6	1	1	> BY & Bonf.	kidney	supplements	14620	1	Dietary Interview+Behavior	1
expo	DS2TZINC	URXUCR	0.0262687	0.00731028	0.0156521	0.524572	3.59338	0.271202	1.35601	0	6	2	9	2	0.0192838	0.0187844	1.02659	0.30787	0.000297972	0.105668	7400	0.0192838	0.30787	0.0187844	1.02659	Creatinine, urine (mg/dL)	biochemistry	kidney	Zinc (mg)	nutrients	supplements	6	1	1	> BY & Bonf.	kidney	supplements	14620	1	Dietary Interview+Behavior	1
expo	DS2TZINC	URXUMA	-0.00356662	0.00847286	0.691275	0.836106	-0.420947	0.808831	4.04416	0	6	2	-7	-2	0.000549684	0.0137728	0.0399108	0.968269	2.42112e-07	0.0120867	7400	0.000549684	0.968269	0.0137728	0.0399108	Albumin, urine (ug/mL)	biochemistry	liver/kidney	Zinc (mg)	nutrients	supplements	6	1	1	> BY & Bonf.	kidney	supplements	14620	1	Dietary Interview+Behavior	1
expo	DSQTCALC	URXUCR	-0.0221236	0.01688	0.246951	0.440205	-1.31063	2.32495	11.6247	0.569883	6	2	-9	-2	-0.0228031	0.0131014	-1.74051	0.0858176	0.00043463	0.0947308	12943	-0.0228031	0.0858176	0.0131014	-1.74051	Creatinine, urine (mg/dL)	biochemistry	kidney	Calcium (mg)	nutrients	supplements	6	1	1	> BY & Bonf.	kidney	supplements	14620	1	Dietary Interview+Behavior	1
expo	DSQTCALC	URXUMA	0.000641546	0.00727938	0.933193	0.961461	0.0881319	1.29949	6.49746	0.230468	6	2	-1	0	-0.00407435	0.00747253	-0.545243	0.587183	1.38754e-05	0.010124	12943	-0.00407435	0.587183	0.00747253	-0.545243	Albumin, urine (ug/mL)	biochemistry	liver/kidney	Calcium (mg)	nutrients	supplements	6	1	1	> BY & Bonf.	kidney	supplements	14620	1	Dietary Interview+Behavior	1
expo	DSQTCARB	URXUCR	-0.0234038	0.0118442	0.105119	0.575571	-1.97597	0.469961	2.34981	0	6	2	-9	-2	-0.0241107	0.019246	-1.25276	0.214133	0.000565103	0.0882338	5622	-0.0241107	0.214133	0.019246	-1.25276	Creatinine, urine (mg/dL)	biochemistry	kidney	Carbohydrate (gm)	nutrients	supplements	6	1	1	> BY & Bonf.	kidney	supplements	14620	1	Dietary Interview+Behavior	1
expo	DSQTCARB	URXUMA	-0.00839595	0.0110375	0.481163	0.848289	-0.760675	1.27017	6.35083	0.212701	6	2	-9	-2	-0.00983074	0.0130022	-0.756082	0.451937	9.39462e-05	0.00966273	5622	-0.00983074	0.451937	0.0130022	-0.756082	Albumin, urine (ug/mL)	biochemistry	liver/kidney	Carbohydrate (gm)	nutrients	supplements	6	1	1	> BY & Bonf.	kidney	supplements	14620	1	Dietary Interview+Behavior	1
expo	DSQTCOPP	URXUCR	-0.00741827	0.00986488	0.485929	0.849897	-0.751988	0.605935	3.02967	0	6	2	-9	-2	-0.0123685	0.0136795	-0.904164	0.368766	0.000148669	0.115033	8113	-0.0123685	0.368766	0.0136795	-0.904164	Creatinine, urine (mg/dL)	biochemistry	kidney	Copper (mg)	nutrients	supplements	6	1	1	> BY & Bonf.	kidney	supplements	14620	1	Dietary Interview+Behavior	1
expo	DSQTCOPP	URXUMA	0.00196163	0.0082432	0.821349	0.888619	0.23797	1.15434	5.77168	0.133701	6	2	7	2	0.00103205	0.00882514	0.116944	0.907213	1.0351e-06	0.0136809	8113	0.00103205	0.907213	0.00882514	0.116944	Albumin, urine (ug/mL)	biochemistry	liver/kidney	Copper (mg)	nutrients	supplements	6	1	1	> BY & Bonf.	kidney	supplements	14620	1	Dietary Interview+Behavior	1
expo	DSQTFA	URXUCR	-0.0160671	0.0147131	0.324625	0.573684	-1.09202	1.34896	6.7448	0.258688	6	2	-9	-2	-0.0165932	0.0132452	-1.25277	0.21413	0.000245896	0.0980131	11340	-0.0165932	0.21413	0.0132452	-1.25277	Creatinine, urine (mg/dL)	biochemistry	kidney	Folic acid (mcg)	nutrients	supplements	6	1	1	> BY & Bonf.	kidney	supplements	14620	1	Dietary Interview+Behavior	1
expo	DSQTFA	URXUMA	0.0068801	0.0059184	0.2975	0.533084	1.16249	1.20156	6.0078	0.167749	6	2	9	2	0.00910796	0.00694359	1.31171	0.193567	7.40853e-05	0.0101225	11340	0.00910796	0.193567	0.00694359	1.31171	Albumin, urine (ug/mL)	biochemistry	liver/kidney	Folic acid (mcg)	nutrients	supplements	6	1	1	> BY & Bonf.	kidney	supplements	14620	1	Dietary Interview+Behavior	1
expo	DSQTFDFE	URXUCR	-0.0160947	0.0147212	0.324115	0.572882	-1.0933	1.34793	6.73964	0.25812	6	2	-9	-2	-0.0166901	0.0132544	-1.25921	0.211807	0.000248768	0.098006	11340	-0.0166901	0.211807	0.0132544	-1.25921	Creatinine, urine (mg/dL)	biochemistry	kidney	Folate, DFE (mcg)	nutrients	supplements	6	1	1	> BY & Bonf.	kidney	supplements	14620	1	Dietary Interview+Behavior	1
expo	DSQTFDFE	URXUMA	0.00688161	0.00590092	0.296132	0.532324	1.16619	1.19429	5.97145	0.162683	6	2	9	2	0.00915855	0.00694099	1.31949	0.190967	7.49081e-05	0.0101223	11340	0.00915855	0.190967	0.00694099	1.31949	Albumin, urine (ug/mL)	biochemistry	liver/kidney	Folate, DFE (mcg)	nutrients	supplements	6	1	1	> BY & Bonf.	kidney	supplements	14620	1	Dietary Interview+Behavior	1
expo	DSQTIRON	URXUCR	-0.00861487	0.0189014	0.66766	0.91631	-0.455779	2.42347	12.1173	0.587368	6	2	-9	-2	-0.00256267	0.013288	-0.192855	0.847587	6.35946e-06	0.0971197	5880	-0.00256267	0.847587	0.013288	-0.192855	Creatinine, urine (mg/dL)	biochemistry	kidney	Iron (mg)	nutrients	supplements	6	1	1	> BY & Bonf.	kidney	supplements	14620	1	Dietary Interview+Behavior	1
expo	DSQTIRON	URXUMA	0.0212447	0.0123554	0.146161	0.358179	1.71947	1.14486	5.72432	0.126534	6	2	9	2	0.0364434	0.0151335	2.40813	0.0184588	0.0012861	0.013857	5880	0.0364434	0.0184588	0.0151335	2.40813	Albumin, urine (ug/mL)	biochemistry	liver/kidney	Iron (mg)	nutrients	supplements	6	0.886104	1	> BY & Bonf.	kidney	supplements	14620	1	Dietary Interview+Behavior	0.678365
expo	DSQTKCAL	URXUCR	-0.0500411	0.0190688	0.0468578	0.165936	-2.62423	1.72595	8.62975	0.420609	6	2	-9	-2	-0.0493161	0.0163992	-3.00723	0.00357284	0.00221329	0.0858753	8462	-0.0493161	0.00357284	0.0163992	-3.00723	Creatinine, urine (mg/dL)	biochemistry	kidney	Energy (kcal)	nutrients	supplements	6	0.246016	1	> BY & Bonf.	kidney	supplements	14620	1	Dietary Interview+Behavior	0.0783567
expo	DSQTKCAL	URXUMA	-0.00577342	0.0104463	0.604281	0.817697	-0.552679	1.26435	6.32177	0.209082	6	2	-7	-2	-0.004219	0.0122555	-0.344253	0.731607	1.61987e-05	0.00865752	8462	-0.004219	0.731607	0.0122555	-0.344253	Albumin, urine (ug/mL)	biochemistry	liver/kidney	Energy (kcal)	nutrients	supplements	6	1	1	> BY & Bonf.	kidney	supplements	14620	1	Dietary Interview+Behavior	1
expo	DSQTLYCO	URXUCR	0.00669957	0.0167835	0.706243	0.935075	0.399175	1.11385	5.56923	0.10221	6	2	5	0	-0.00536431	0.0175768	-0.305192	0.761054	2.8006e-05	0.151651	3832	-0.00536431	0.761054	0.0175768	-0.305192	Creatinine, urine (mg/dL)	biochemistry	kidney	Lycopene (mcg)	nutrients	supplements	6	1	1	> BY & Bonf.	kidney	supplements	14620	1	Dietary Interview+Behavior	1
expo	DSQTLYCO	URXUMA	0.00554188	0.004955	0.314213	0.791788	1.11844	0.498169	2.49084	0	6	2	1	0	0.00632945	0.0122658	0.516023	0.607337	3.89903e-05	0.0168791	3832	0.00632945	0.607337	0.0122658	0.516023	Albumin, urine (ug/mL)	biochemistry	liver/kidney	Lycopene (mcg)	nutrients	supplements	6	1	1	> BY & Bonf.	kidney	supplements	14620	1	Dietary Interview+Behavior	1
expo	DSQTLZ	URXUCR	-0.0185278	0.00869008	0.0861792	0.617221	-2.13206	0.403773	2.01886	0	6	2	-9	-2	-0.016731	0.0149221	-1.12122	0.265725	0.000262557	0.132914	3808	-0.016731	0.265725	0.0149221	-1.12122	Creatinine, urine (mg/dL)	biochemistry	kidney	Lutein + zeaxanthin (mcg)	nutrients	supplements	6	1	1	> BY & Bonf.	kidney	supplements	14620	1	Dietary Interview+Behavior	1
expo	DSQTLZ	URXUMA	0.0133119	0.00919202	0.207224	0.457187	1.4482	0.665217	3.32608	0	6	2	3	0	0.0292769	0.0168891	1.73348	0.0870661	0.000803954	0.0163205	3808	0.0292769	0.0870661	0.0168891	1.73348	Albumin, urine (ug/mL)	biochemistry	liver/kidney	Lutein + zeaxanthin (mcg)	nutrients	supplements	6	1	1	> BY & Bonf.	kidney	supplements	14620	1	Dietary Interview+Behavior	1
expo	DSQTMAGN	URXUCR	-0.00232417	0.0119756	0.853755	0.970012	-0.194076	0.658952	3.29476	0	6	2	-7	-2	0.00117056	0.0156329	0.0748784	0.940508	1.22454e-06	0.106647	9212	0.00117056	0.940508	0.0156329	0.0748784	Creatinine, urine (mg/dL)	biochemistry	kidney	Magnesium (mg)	nutrients	supplements	6	1	1	> BY & Bonf.	kidney	supplements	14620	1	Dietary Interview+Behavior	1
expo	DSQTMAGN	URXUMA	0.0155875	0.00736308	0.0878411	0.387382	2.11698	2.08128	10.4064	0.519527	6	2	9	2	0.00532128	0.0075716	0.702795	0.484331	2.53056e-05	0.0129023	9212	0.00532128	0.484331	0.0075716	0.702795	Albumin, urine (ug/mL)	biochemistry	liver/kidney	Magnesium (mg)	nutrients	supplements	6	1	1	> BY & Bonf.	kidney	supplements	14620	1	Dietary Interview+Behavior	1
expo	DSQTNIAC	URXUCR	-0.0135358	0.0150387	0.409341	0.590287	-0.900062	1.69486	8.4743	0.409981	6	2	-9	-2	-0.0132495	0.0131486	-1.00767	0.316808	0.000162271	0.108161	9923	-0.0132495	0.316808	0.0131486	-1.00767	Creatinine, urine (mg/dL)	biochemistry	kidney	Niacin (mg)	nutrients	supplements	6	1	1	> BY & Bonf.	kidney	supplements	14620	1	Dietary Interview+Behavior	1
expo	DSQTNIAC	URXUMA	-0.00455416	0.00636058	0.50603	0.789858	-0.715997	1.33079	6.65396	0.248567	6	2	-1	0	-0.00495352	0.00670406	-0.738884	0.462253	2.26813e-05	0.0106191	9923	-0.00495352	0.462253	0.00670406	-0.738884	Albumin, urine (ug/mL)	biochemistry	liver/kidney	Niacin (mg)	nutrients	supplements	6	1	1	> BY & Bonf.	kidney	supplements	14620	1	Dietary Interview+Behavior	1
expo	DSQTPHOS	URXUCR	-0.0373689	0.010802	0.0180531	0.314869	-3.45945	0.50409	2.52045	0	6	2	-9	-2	-0.0433575	0.0184402	-2.35124	0.0213042	0.0016545	0.109712	5038	-0.0433575	0.0213042	0.0184402	-2.35124	Creatinine, urine (mg/dL)	biochemistry	kidney	Phosphorus (mg)	nutrients	supplements	6	0.987189	1	> BY & Bonf.	kidney	supplements	14620	1	Dietary Interview+Behavior	0.380075
expo	DSQTPHOS	URXUMA	0.0024554	0.0121246	0.847497	0.909435	0.202514	1.90875	9.54373	0.476096	6	2	3	2	-0.00825556	0.0113812	-0.72537	0.470453	5.99834e-05	0.01713	5038	-0.00825556	0.470453	0.0113812	-0.72537	Albumin, urine (ug/mL)	biochemistry	liver/kidney	Phosphorus (mg)	nutrients	supplements	6	1	1	> BY & Bonf.	kidney	supplements	14620	1	Dietary Interview+Behavior	1
expo	DSQTPOTA	URXUCR	-0.0418759	0.0178641	0.0660393	0.356557	-2.34414	0.885162	4.42581	0	6	2	-9	-2	-0.0493239	0.0251594	-1.96045	0.0536076	0.00221908	0.113692	5452	-0.0493239	0.0536076	0.0251594	-1.96045	Creatinine, urine (mg/dL)	biochemistry	kidney	Potassium (mg)	nutrients	supplements	6	1	1	> BY & Bonf.	kidney	supplements	14620	1	Dietary Interview+Behavior	0.862531
expo	DSQTPOTA	URXUMA	0.0117068	0.00526059	0.0766088	0.619347	2.22538	0.456704	2.28352	0	6	2	9	2	0.00955349	0.011206	0.852535	0.396596	8.32495e-05	0.014976	5452	0.00955349	0.396596	0.011206	0.852535	Albumin, urine (ug/mL)	biochemistry	liver/kidney	Potassium (mg)	nutrients	supplements	6	1	1	> BY & Bonf.	kidney	supplements	14620	1	Dietary Interview+Behavior	1
expo	DSQTSELE	URXUCR	-0.0253631	0.0131874	0.112455	0.593005	-1.92328	0.814599	4.07299	0	6	2	-5	-2	-0.0140326	0.0156875	-0.894508	0.373874	0.000181983	0.127997	7320	-0.0140326	0.373874	0.0156875	-0.894508	Creatinine, urine (mg/dL)	biochemistry	kidney	Selenium (mcg)	nutrients	supplements	6	1	1	> BY & Bonf.	kidney	supplements	14620	1	Dietary Interview+Behavior	1
expo	DSQTSELE	URXUMA	-0.00398413	0.00558987	0.507877	0.858003	-0.712741	0.721735	3.60868	0	6	2	-5	-2	0.000546577	0.0093563	0.0584181	0.953569	2.76093e-07	0.0143847	7320	0.000546577	0.953569	0.0093563	0.0584181	Albumin, urine (ug/mL)	biochemistry	liver/kidney	Selenium (mcg)	nutrients	supplements	6	1	1	> BY & Bonf.	kidney	supplements	14620	1	Dietary Interview+Behavior	1
expo	DSQTSODI	URXUCR	-0.0399514	0.0365541	0.324259	0.590384	-1.09294	2.31558	11.5779	0.568144	6	2	-9	-2	-0.0327401	0.0283654	-1.15423	0.252023	0.00102344	0.102974	3116	-0.0327401	0.252023	0.0283654	-1.15423	Creatinine, urine (mg/dL)	biochemistry	kidney	Sodium (mg)	nutrients	supplements	6	1	1	> BY & Bonf.	kidney	supplements	14620	1	Dietary Interview+Behavior	1
expo	DSQTSODI	URXUMA	0.0140605	0.011147	0.262821	0.748564	1.26138	0.780593	3.90297	0	6	2	9	2	0.00298184	0.0125145	0.238271	0.812312	8.48926e-06	0.00912074	3116	0.00298184	0.812312	0.0125145	0.238271	Albumin, urine (ug/mL)	biochemistry	liver/kidney	Sodium (mg)	nutrients	supplements	6	1	1	> BY & Bonf.	kidney	supplements	14620	1	Dietary Interview+Behavior	1
expo	DSQTSUGR	URXUCR	-0.0206986	0.0113359	0.127432	0.646415	-1.82594	0.372759	1.8638	0	6	2	-9	-2	-0.0277694	0.0211947	-1.31021	0.194072	0.000639274	0.0877913	4892	-0.0277694	0.194072	0.0211947	-1.31021	Creatinine, urine (mg/dL)	biochemistry	kidney	Total sugars (gm)	nutrients	supplements	6	1	1	> BY & Bonf.	kidney	supplements	14620	1	Dietary Interview+Behavior	1
expo	DSQTSUGR	URXUMA	0.00795987	0.0136256	0.584459	0.890343	0.584183	1.55042	7.7521	0.355013	6	2	9	2	0.00266861	0.013893	0.192083	0.848189	5.90369e-06	0.0101831	4892	0.00266861	0.848189	0.013893	0.192083	Albumin, urine (ug/mL)	biochemistry	liver/kidney	Total sugars (gm)	nutrients	supplements	6	1	1	> BY & Bonf.	kidney	supplements	14620	1	Dietary Interview+Behavior	1
expo	DSQTTFAT	URXUCR	0.0163925	0.0282451	0.586841	0.90446	0.580364	1.52202	7.61009	0.342977	6	2	3	0	-0.00202177	0.0234234	-0.0863141	0.931444	3.85149e-06	0.106712	3549	-0.00202177	0.931444	0.0234234	-0.0863141	Creatinine, urine (mg/dL)	biochemistry	kidney	Total fat (gm)	nutrients	supplements	6	1	1	> BY & Bonf.	kidney	supplements	14620	1	Dietary Interview+Behavior	1
expo	DSQTTFAT	URXUMA	0.00154666	0.0111868	0.895432	0.76074	0.138258	1.43152	7.15759	0.301441	6	2	9	2	0.0117984	0.0117011	1.00832	0.316502	0.000131163	0.0116915	3549	0.0117984	0.316502	0.0117011	1.00832	Albumin, urine (ug/mL)	biochemistry	liver/kidney	Total fat (gm)	nutrients	supplements	6	1	1	> BY & Bonf.	kidney	supplements	14620	1	Dietary Interview+Behavior	1
expo	DSQTVB1	URXUCR	0.00161187	0.00866011	0.859662	0.869114	0.186125	0.397554	1.98777	0	6	2	-5	0	0.0128832	0.0153114	0.841414	0.402756	0.000159201	0.109721	9384	0.0128832	0.402756	0.0153114	0.841414	Creatinine, urine (mg/dL)	biochemistry	kidney	Thiamin (Vitamin B1) (mg)	nutrients	supplements	6	1	1	> BY & Bonf.	kidney	supplements	14620	1	Dietary Interview+Behavior	1
expo	DSQTVB1	URXUMA	-0.00957398	0.00654354	0.203301	0.783379	-1.46312	1.04394	5.21972	0.0420949	6	2	-9	-2	0.000762018	0.00960326	0.0793499	0.936963	5.56964e-07	0.010768	9384	0.000762018	0.936963	0.00960326	0.0793499	Albumin, urine (ug/mL)	biochemistry	liver/kidney	Thiamin (Vitamin B1) (mg)	nutrients	supplements	6	1	1	> BY & Bonf.	kidney	supplements	14620	1	Dietary Interview+Behavior	1
expo	DSQTVB12	URXUCR	0.0136451	0.00734753	0.122427	0.555196	1.8571	0.529181	2.64591	0	6	2	1	0	0.0180377	0.012291	1.46755	0.146352	0.000270912	0.0976706	12087	0.0180377	0.146352	0.012291	1.46755	Creatinine, urine (mg/dL)	biochemistry	kidney	Vitamin B12 (mcg)	nutrients	supplements	6	1	1	> BY & Bonf.	kidney	supplements	14620	1	Dietary Interview+Behavior	1
expo	DSQTVB12	URXUMA	-0.00526643	0.00960146	0.606938	0.901461	-0.548503	1.42889	7.14446	0.300157	6	2	-1	0	-0.00192349	0.00915705	-0.210056	0.834186	3.08067e-06	0.00893291	12087	-0.00192349	0.834186	0.00915705	-0.210056	Albumin, urine (ug/mL)	biochemistry	liver/kidney	Vitamin B12 (mcg)	nutrients	supplements	6	1	1	> BY & Bonf.	kidney	supplements	14620	1	Dietary Interview+Behavior	1
expo	DSQTVB2	URXUCR	-0.0103129	0.0107598	0.381849	0.879215	-0.958461	0.772706	3.86353	0	6	2	-9	-2	0.00575369	0.014568	0.394954	0.693983	3.18215e-05	0.111426	9399	0.00575369	0.693983	0.014568	0.394954	Creatinine, urine (mg/dL)	biochemistry	kidney	Riboflavin (Vitamin B2) (mg)	nutrients	supplements	6	1	1	> BY & Bonf.	kidney	supplements	14620	1	Dietary Interview+Behavior	1
expo	DSQTVB2	URXUMA	-0.0113933	0.00660646	0.145203	0.727906	-1.72458	1.13994	5.69972	0.122764	6	2	-9	-2	0.000398026	0.00898216	0.0443129	0.964771	1.52283e-07	0.0112931	9399	0.000398026	0.964771	0.00898216	0.0443129	Albumin, urine (ug/mL)	biochemistry	liver/kidney	Riboflavin (Vitamin B2) (mg)	nutrients	supplements	6	1	1	> BY & Bonf.	kidney	supplements	14620	1	Dietary Interview+Behavior	1
expo	DSQTVB6	URXUCR	-0.0134268	0.00759082	0.137156	0.675896	-1.76882	0.351087	1.75544	0	6	2	-9	-2	-0.0107281	0.013083	-0.820004	0.414778	0.000102943	0.099235	11513	-0.0107281	0.414778	0.013083	-0.820004	Creatinine, urine (mg/dL)	biochemistry	kidney	Vitamin B6 (mg)	nutrients	supplements	6	1	1	> BY & Bonf.	kidney	supplements	14620	1	Dietary Interview+Behavior	1
expo	DSQTVB6	URXUMA	0.00123687	0.00237592	0.624878	0.924316	0.520586	0.173534	0.867668	0	6	2	3	2	0.0011384	0.00714257	0.159382	0.873791	1.15915e-06	0.0101228	11513	0.0011384	0.873791	0.00714257	0.159382	Albumin, urine (ug/mL)	biochemistry	liver/kidney	Vitamin B6 (mg)	nutrients	supplements	6	1	1	> BY & Bonf.	kidney	supplements	14620	1	Dietary Interview+Behavior	1
expo	DSQTVC	URXUCR	-0.0042127	0.00894292	0.65743	0.807164	-0.471066	0.781941	3.9097	0	6	2	-5	-2	-0.00828351	0.0124186	-0.667022	0.506778	6.06546e-05	0.0974475	12842	-0.00828351	0.506778	0.0124186	-0.667022	Creatinine, urine (mg/dL)	biochemistry	kidney	Vitamin C (mg)	nutrients	supplements	6	1	1	> BY & Bonf.	kidney	supplements	14620	1	Dietary Interview+Behavior	1
expo	DSQTVC	URXUMA	0.00192014	0.00957142	0.848907	0.738334	0.200612	1.1356	5.67802	0.119412	6	2	3	2	0.00636882	0.0088653	0.718399	0.474714	3.58552e-05	0.0105755	12842	0.00636882	0.474714	0.0088653	0.718399	Albumin, urine (ug/mL)	biochemistry	liver/kidney	Vitamin C (mg)	nutrients	supplements	6	1	1	> BY & Bonf.	kidney	supplements	14620	1	Dietary Interview+Behavior	1
expo	DSQTVD	URXUCR	-0.0283002	0.0118338	0.0622745	0.242091	-2.39147	1.4405	7.20248	0.305794	6	2	-9	-2	-0.0294869	0.01199	-2.45928	0.0161952	0.000675369	0.0920269	13377	-0.0294869	0.0161952	0.01199	-2.45928	Creatinine, urine (mg/dL)	biochemistry	kidney	Vitamin D (D2 + D3) (mcg)	nutrients	supplements	6	0.800946	1	> BY & Bonf.	kidney	supplements	14620	1	Dietary Interview+Behavior	0.301423
expo	DSQTVD	URXUMA	-0.011163	0.00671236	0.157187	0.790331	-1.66306	1.92745	9.63726	0.48118	6	2	-3	-2	0.00853176	0.00971722	0.878005	0.382709	5.65352e-05	0.0117049	13376	0.00853176	0.382709	0.00971722	0.878005	Albumin, urine (ug/mL)	biochemistry	liver/kidney	Vitamin D (D2 + D3) (mcg)	nutrients	supplements	6	1	1	> BY & Bonf.	kidney	supplements	14620	1	Dietary Interview+Behavior	1
expo	DSQTVK	URXUCR	-0.00743651	0.0133079	0.600396	0.814249	-0.558804	0.868583	4.34292	0	6	2	-9	-2	-0.00840918	0.0146762	-0.572981	0.568349	6.66553e-05	0.119914	6741	-0.00840918	0.568349	0.0146762	-0.572981	Creatinine, urine (mg/dL)	biochemistry	kidney	Vitamin K (mcg)	nutrients	supplements	6	1	1	> BY & Bonf.	kidney	supplements	14620	1	Dietary Interview+Behavior	1
expo	DSQTVK	URXUMA	-0.00627376	0.00782519	0.459095	0.838211	-0.801739	0.76229	3.81145	0	6	2	-9	-2	-0.000685838	0.0133298	-0.0514513	0.959101	4.43374e-07	0.0119698	6741	-0.000685838	0.959101	0.0133298	-0.0514513	Albumin, urine (ug/mL)	biochemistry	liver/kidney	Vitamin K (mcg)	nutrients	supplements	6	1	1	> BY & Bonf.	kidney	supplements	14620	1	Dietary Interview+Behavior	1
expo	DSQTZINC	URXUCR	-0.00821688	0.0154721	0.618101	0.916979	-0.531077	1.62848	8.1424	0.38593	6	2	-7	-2	0.0019793	0.0145341	0.136184	0.892036	3.18699e-06	0.100531	10605	0.0019793	0.892036	0.0145341	0.136184	Creatinine, urine (mg/dL)	biochemistry	kidney	Zinc (mg)	nutrients	supplements	6	1	1	> BY & Bonf.	kidney	supplements	14620	1	Dietary Interview+Behavior	1
expo	DSQTZINC	URXUMA	0.00431418	0.00606561	0.508722	0.724405	0.711254	1.24715	6.23573	0.198169	6	2	5	2	0.0053254	0.0064847	0.821226	0.414086	2.30706e-05	0.0102649	10605	0.0053254	0.414086	0.0064847	0.821226	Albumin, urine (ug/mL)	biochemistry	liver/kidney	Zinc (mg)	nutrients	supplements	6	1	1	> BY & Bonf.	kidney	supplements	14620	1	Dietary Interview+Behavior	1
expo3	LBXHA	URXUCR	0.706697	0.44474	0.187258	1.87065e-25	1.58901	287.036	1148.15	0.996516	5	2	9	2	-0.00235031	0.207112	-0.011348	0.990963	0.00117844	0.118543	66270	-0.00235031	0.990963	0.207112	-0.011348	Creatinine, urine (mg/dL)	biochemistry	kidney	Hepatitis A Antibody (Anti-HAV)	infection	NA	5	1	1	> BY & Bonf.	kidney	infection	7393	3	Infection	1
expo3	LBXHA	URXUMA	-0.0837269	0.0286564	0.0431678	0.0430458	-2.92175	2.90298	11.6119	0.655527	5	2	-9	-2	-0.0582849	0.0221569	-2.63055	0.00955448	4.25773e-06	0.00591865	66270	-0.0582849	0.00955448	0.0221569	-2.63055	Albumin, urine (ug/mL)	biochemistry	liver/kidney	Hepatitis A Antibody (Anti-HAV)	infection	NA	5	0.532694	1	> BY & Bonf.	kidney	infection	7393	3	Infection	0.413552
expo2	LBX06	URXUCR	-0.0681363	0.0299563	0.263698	0.138436	-2.27452	0.816757	0.816757	0	2	2	-7	-2	-0.0729698	0.0332882	-2.19206	0.0417638	0.000723066	0.120283	6940	-0.0729698	0.0417638	0.0332882	-2.19206	Creatinine, urine (mg/dL)	biochemistry	kidney	HPV 06 result	infection	NA	2	1	1	> BY & Bonf.	kidney	infection	7393	3	Infection	0.708379
expo2	LBX06	URXUMA	-0.0140975	0.016565	0.551119	0.708674	-0.851044	0.266069	0.266069	0	2	2	-9	-2	-0.00916051	0.0288986	-0.316988	0.7549	1.13955e-05	0.00677691	6940	-0.00916051	0.7549	0.0288986	-0.316988	Albumin, urine (ug/mL)	biochemistry	liver/kidney	HPV 06 result	infection	NA	2	1	1	> BY & Bonf.	kidney	infection	7393	3	Infection	1
expo2	LBX11	URXUCR	0.0468303	0.0127761	0.169555	0.551836	3.66546	0.0500931	0.0500931	0	2	2	5	2	0.0494244	0.0605572	0.816161	0.425078	0.000139253	0.119264	6940	0.0494244	0.425078	0.0605572	0.816161	Creatinine, urine (mg/dL)	biochemistry	kidney	HPV 11 result	infection	NA	2	1	1	> BY & Bonf.	kidney	infection	7393	3	Infection	1
expo2	LBX11	URXUMA	-0.038003	0.000436506	0.00731195	0.473286	-87.0619	0.00013595	0.00013595	0	2	2	-9	-2	-0.0316691	0.0343408	-0.922202	0.36862	5.7173e-05	0.00685547	6940	-0.0316691	0.36862	0.0343408	-0.922202	Albumin, urine (ug/mL)	biochemistry	liver/kidney	HPV 11 result	infection	NA	2	1	1	> BY & Bonf.	kidney	infection	7393	3	Infection	1
expo2	LBX16	URXUCR	0.00274028	0.0606539	0.971258	0.992938	0.045179	3.07687	3.07687	0.674994	2	2	1	2	-0.00581987	0.0360168	-0.161587	0.873431	3.60981e-06	0.118723	6940	-0.00581987	0.873431	0.0360168	-0.161587	Creatinine, urine (mg/dL)	biochemistry	kidney	HPV 16 result	infection	NA	2	1	1	> BY & Bonf.	kidney	infection	7393	3	Infection	1
expo2	LBX16	URXUMA	0.00298534	0.0182291	0.896659	0.977625	0.163768	0.819562	0.819562	0	2	2	3	0	0.00644291	0.0175779	0.366534	0.718239	4.42408e-06	0.006923	6940	0.00644291	0.718239	0.0175779	0.366534	Albumin, urine (ug/mL)	biochemistry	liver/kidney	HPV 16 result	infection	NA	2	1	1	> BY & Bonf.	kidney	infection	7393	3	Infection	1
expo2	LBX18	URXUCR	-0.0751033	0.0612613	0.435599	0.495172	-1.22595	0.806739	0.806739	0	2	2	-5	-2	-0.0550278	0.0740014	-0.743604	0.466712	0.000150772	0.119789	6940	-0.0550278	0.466712	0.0740014	-0.743604	Creatinine, urine (mg/dL)	biochemistry	kidney	HPV 18 result	infection	NA	2	1	1	> BY & Bonf.	kidney	infection	7393	3	Infection	1
expo2	LBX18	URXUMA	0.011372	0.0675343	0.893797	0.7591	0.168389	2.3669	2.3669	0.577506	2	2	5	0	-0.0140328	0.0389222	-0.360534	0.722644	9.80489e-06	0.00689683	6940	-0.0140328	0.722644	0.0389222	-0.360534	Albumin, urine (ug/mL)	biochemistry	liver/kidney	HPV 18 result	infection	NA	2	1	1	> BY & Bonf.	kidney	infection	7393	3	Infection	1
expo	URX24D	URXUMA	0.00782329	0.00649551	0.273779	0.50081	1.20442	1.47734	8.86404	0.323108	7	2	9	2	0.0110686	0.00676711	1.63564	0.105446	0.000103306	0.00689033	15795	0.0110686	0.105446	0.00676711	1.63564	Albumin, urine (ug/mL)	biochemistry	liver/kidney	2,4-D (ug/L) result	pollutant	priority pesticide	7	1	1	> BY & Bonf.	kidney	priority pesticide	2782	6	Pollutants	1
expo	URX25T	URXUMA	-0.00276751	0.00121253	0.0845591	0.387203	-2.28244	0.944382	3.77753	0	5	2	-9	-2	-0.00318541	0.00227693	-1.39899	0.167051	9.83889e-06	0.00743014	11050	-0.00318541	0.167051	0.00227693	-1.39899	Albumin, urine (ug/mL)	biochemistry	liver/kidney	2,4,5-T (ug/L) result	pollutant	priority pesticide	5	1	1	> BY & Bonf.	kidney	priority pesticide	2782	6	Pollutants	1
expo	URX4FP	URXUMA	-0.00093465	0.00316316	0.779505	0.686369	-0.29548	1.50907	7.54536	0.337341	6	2	-5	-2	0.000889556	0.00240679	0.369602	0.71272	7.88039e-07	0.00621425	13591	0.000889556	0.71272	0.00240679	0.369602	Albumin, urine (ug/mL)	biochemistry	liver/kidney	4-fluoro-3-phenoxybenzoic (ug/L) acid	pollutant	priority pesticide	6	1	1	> BY & Bonf.	kidney	priority pesticide	2782	6	Pollutants	1
expo	URXCB3	URXUMA	-0.00670018	0.00269258	0.0886104	0.250898	-2.48838	1.69622	5.08866	0.410454	4	2	-9	-2	-0.00104755	0.00235613	-0.444605	0.658736	6.62555e-07	0.00657355	8659	-0.00104755	0.658736	0.00235613	-0.444605	Albumin, urine (ug/mL)	biochemistry	liver/kidney	cis-3-(2,2-dibromovinyl)-2,2-dimethylcyclopropane carboxylic acid	pollutant	priority pesticide	4	1	1	> BY & Bonf.	kidney	priority pesticide	2782	6	Pollutants	1
expo	URXCPM	URXUMA	0.0519459	0.00437466	0.000288048	0.00910437	11.8743	0.273859	1.09544	0	5	2	9	2	0.0479969	0.0113045	4.2458	7.82294e-05	0.00207257	0.00603996	11334	0.0479969	7.82294e-05	0.0113045	4.2458	Albumin, urine (ug/mL)	biochemistry	liver/kidney	3,5,6-trichloropyridinol (ug/L) result	pollutant	priority pesticide	5	0.010409	1	BY<0.05	kidney	priority pesticide	2782	6	Pollutants	0.00921458
expo	URXMAL	URXUMA	-0.00703108	0.00564649	0.339161	0.796314	-1.24521	1.7783	3.55659	0.437664	3	2	-9	-2	0.0171838	0.0166947	1.0293	0.311304	0.000257387	0.00639869	6461	0.0171838	0.311304	0.0166947	1.0293	Albumin, urine (ug/mL)	biochemistry	liver/kidney	Malathion diacid (ug/L)	pollutant	priority pesticide	3	1	1	> BY & Bonf.	kidney	priority pesticide	2782	6	Pollutants	1
expo	URXOPM	URXUMA	0.0202308	0.00786571	0.0499124	0.223133	2.57203	1.81418	9.07088	0.448785	6	2	9	2	0.0175132	0.00621211	2.81921	0.00615417	0.000288333	0.00622379	13444	0.0175132	0.00615417	0.00621211	2.81921	Albumin, urine (ug/mL)	biochemistry	liver/kidney	3-phenoxybenzoic (ug/L) acid result	pollutant	priority pesticide	6	0.377547	1	> BY & Bonf.	kidney	priority pesticide	2782	6	Pollutants	0.280113
expo	URXOXY	URXUMA	0.000946891	0.0091527	0.92413	0.830708	0.103455	1.12937	3.3881	0.114547	4	2	7	2	0.0259954	0.0223718	1.16197	0.250992	0.000657388	0.00643679	9504	0.0259954	0.250992	0.0223718	1.16197	Albumin, urine (ug/mL)	biochemistry	liver/kidney	Oxypyrimidine (ug/L) result	pollutant	pyrethoid	4	1	1	> BY & Bonf.	kidney	pyrethroid	231	6	Pollutants	1
expo	URXPAR	URXUMA	0.023335	0.0134227	0.142624	0.143772	1.73848	3.67839	18.392	0.728142	6	2	9	2	0.0237126	0.00831014	2.85345	0.00558706	0.0005265	0.00577626	13388	0.0237126	0.00558706	0.00831014	2.85345	Albumin, urine (ug/mL)	biochemistry	liver/kidney	Paranitrophenol (ug/L) result	pollutant	priority pesticide	6	0.34983	1	> BY & Bonf.	kidney	priority pesticide	2782	6	Pollutants	0.270165
expo	URXTCC	URXUMA	-0.00171653	0.0055628	0.770089	0.968846	-0.308572	0.995514	4.97757	0	6	2	-7	-2	0.0148605	0.0176573	0.841603	0.402686	0.000212811	0.00613812	13403	0.0148605	0.402686	0.0176573	0.841603	Albumin, urine (ug/mL)	biochemistry	liver/kidney	trans-3-(2,2-dichlorovinyl)-2,2-dimethylcyclopropane carboxylic acid	pollutant	priority pesticide	6	1	1	> BY & Bonf.	kidney	priority pesticide	2782	6	Pollutants	1
expo	URXMTM	URXUMA	-0.0010701	0.00175478	0.651381	0.120756	-0.60982	6.24328	6.24328	0.839828	2	2	-9	-2	-0.00124486	0.000370783	-3.35739	0.00209482	1.37551e-06	0.00912588	7004	-0.00124486	0.00209482	0.000370783	-3.35739	Albumin, urine (ug/mL)	biochemistry	liver/kidney	Metsulfuron methyl (ug/L)	pollutant	priority pesticide	2	0.160726	1	> BY & Bonf.	kidney	priority pesticide	2782	6	Pollutants	0.124976
expo	URXNOS	URXUMA	-0.000821234	0.00044976	0.318977	0.0997944	-1.82594	1.32949	1.32949	0.247832	2	2	-9	-2	-0.00708417	0.00423211	-1.67391	0.104211	4.95364e-05	0.0102606	6845	-0.00708417	0.104211	0.00423211	-1.67391	Albumin, urine (ug/mL)	biochemistry	liver/kidney	Nicosulfuron (ug/L)	pollutant	priority pesticide	2	1	1	> BY & Bonf.	kidney	priority pesticide	2782	6	Pollutants	1
expo	URXPRO	URXUMA	-0.0014101	0.0019937	0.6081	0.13255	-0.70728	5.43975	5.43975	0.816168	2	2	-9	-2	-0.00107352	0.000481826	-2.22802	0.0332706	1.00725e-06	0.00927513	6804	-0.00107352	0.0332706	0.000481826	-2.22802	Albumin, urine (ug/mL)	biochemistry	liver/kidney	Prosulfuron(ug/L)	pollutant	priority pesticide	2	1	1	> BY & Bonf.	kidney	priority pesticide	2782	6	Pollutants	0.961244
expo	URXSSF	URXUMA	-0.00317121	0.00092384	0.180466	0.0137234	-3.43264	0.975488	0.975488	0	2	2	-9	-2	-0.00133396	0.000501214	-2.66146	0.0122163	1.68765e-06	0.00876861	7027	-0.00133396	0.0122163	0.000501214	-2.66146	Albumin, urine (ug/mL)	biochemistry	liver/kidney	Sulfosulfuron (ug/L)	pollutant	priority pesticide	2	0.644634	1	> BY & Bonf.	kidney	priority pesticide	2782	6	Pollutants	0.510171
expo	LBXVD2MS	URXUCR	-0.00912555	0.00983044	0.395859	0.42987	-0.928295	3.02282	15.1141	0.669183	6	2	-9	-2	-0.0128623	0.00665387	-1.93306	0.056954	0.000157929	0.107042	38736	-0.0128623	0.056954	0.00665387	-1.93306	Creatinine, urine (mg/dL)	biochemistry	kidney	25-hydroxyvitamin D2 (nmol/L)	nutrients	dietary biomarker	6	1	1	> BY & Bonf.	kidney	dietary biomarker	8670	1	Dietary Interview+Behavior	0.912112
expo	LBXVD2MS	URXUMA	0.00319627	0.00584422	0.607953	0.489673	0.546911	1.79788	8.98939	0.443789	6	2	9	2	0.0113655	0.00614736	1.84884	0.0683704	0.000123309	0.00622132	38735	0.0113655	0.0683704	0.00614736	1.84884	Albumin, urine (ug/mL)	biochemistry	liver/kidney	25-hydroxyvitamin D2 (nmol/L)	nutrients	dietary biomarker	6	1	1	> BY & Bonf.	kidney	dietary biomarker	8670	1	Dietary Interview+Behavior	1
expo	LBXVD3MS	URXUCR	-0.0743586	0.00770381	0.000202527	5.57887e-06	-9.65219	1.29247	6.46235	0.226288	6	2	-9	-2	-0.0766954	0.0071921	-10.6638	9.3415e-17	0.00473074	0.0913298	38735	-0.0766954	9.3415e-17	0.0071921	-10.6638	Creatinine, urine (mg/dL)	biochemistry	kidney	25-hydroxyvitamin D3(nmol/L)	nutrients	dietary biomarker	6	1.68351e-13	1.15624e-11	Bonf.<0.05	kidney	dietary biomarker	8670	1	Dietary Interview+Behavior	8.93462e-15
expo	LBXVD3MS	URXUMA	-0.0448702	0.00485635	0.000249486	0.00272981	-9.23949	0.635976	3.17988	0	6	2	-9	-2	-0.0438879	0.00785133	-5.58987	3.40091e-07	0.00154919	0.00504646	38734	-0.0438879	3.40091e-07	0.00785133	-5.58987	Albumin, urine (ug/mL)	biochemistry	liver/kidney	25-hydroxyvitamin D3(nmol/L)	nutrients	dietary biomarker	6	9.28463e-05	0.0420944	Bonf.<0.05	kidney	dietary biomarker	8670	1	Dietary Interview+Behavior	0.000104153
expo	LBXVE3MS	URXUCR	-0.0587682	0.0080652	0.000761719	0.00182474	-7.28663	1.13404	5.67021	0.118198	6	2	-9	-2	-0.0562843	0.00783541	-7.18333	3.95733e-10	0.00258633	0.101734	38355	-0.0562843	3.95733e-10	0.00783541	-7.18333	Creatinine, urine (mg/dL)	biochemistry	kidney	epi-25-hydroxyvitamin D3 (nmol/L)	nutrients	dietary biomarker	6	2.2254e-07	4.89814e-05	Bonf.<0.05	kidney	dietary biomarker	8670	1	Dietary Interview+Behavior	1.86656e-08
expo	LBXVE3MS	URXUMA	-0.0326643	0.00460719	0.000864431	0.00644552	-7.08986	0.886811	4.43405	0	6	2	-9	-2	-0.0307008	0.0057119	-5.37489	8.12104e-07	0.000769524	0.0054956	38354	-0.0307008	8.12104e-07	0.0057119	-5.37489	Albumin, urine (ug/mL)	biochemistry	liver/kidney	epi-25-hydroxyvitamin D3 (nmol/L)	nutrients	dietary biomarker	6	0.000200439	0.100517	BY<0.05	kidney	dietary biomarker	8670	1	Dietary Interview+Behavior	0.000196349
expo	LBXVIDMS	URXUCR	-0.0783097	0.00741266	0.000131305	6.64214e-06	-10.5643	1.07277	5.36383	0.0678295	6	2	-9	-2	-0.078627	0.00734647	-10.7027	7.90236e-17	0.00482811	0.087159	38730	-0.078627	7.90236e-17	0.00734647	-10.7027	Creatinine, urine (mg/dL)	biochemistry	kidney	25-hydroxyvitamin D2 + D3	nutrients	dietary biomarker	6	1.44989e-13	9.78107e-12	Bonf.<0.05	kidney	dietary biomarker	8670	1	Dietary Interview+Behavior	8.00276e-15
expo	LBXVIDMS	URXUMA	-0.0369538	0.00570646	0.00130866	0.00650591	-6.47578	1.03363	5.16814	0.0325332	6	2	-9	-2	-0.0400702	0.00868053	-4.6161	1.55986e-05	0.00125386	0.00537454	38729	-0.0400702	1.55986e-05	0.00868053	-4.6161	Albumin, urine (ug/mL)	biochemistry	liver/kidney	25-hydroxyvitamin D2 + D3	nutrients	dietary biomarker	6	0.00260806	1	BY<0.05	kidney	dietary biomarker	8670	1	Dietary Interview+Behavior	0.00255915
expo	LBXNM	URXUCR	-0.0491933	0.00939251	0.034575	0.0687162	-5.2375	0.361273	0.722547	0	3	2	-9	-2	-0.0478835	0.015454	-3.09845	0.00388857	0.0021472	0.133695	7231	-0.0478835	0.00388857	0.015454	-3.09845	Creatinine, urine (mg/dL)	biochemistry	kidney	Blood Nitromethane (pg/mL)	pollutant	VOC	3	0.263058	1	> BY & Bonf.	kidney	VOC	13130	5	Volatile Organics	0.0842084
expo	LBXNM	URXUMA	0.0430293	0.00364701	0.00710717	0.0160103	11.7985	0.125466	0.250931	0	3	2	9	2	0.0440253	0.0117134	3.75853	0.000643177	0.00181507	0.0114256	7230	0.0440253	0.000643177	0.0117134	3.75853	Albumin, urine (ug/mL)	biochemistry	liver/kidney	Blood Nitromethane (pg/mL)	pollutant	VOC	3	0.0610024	1	> BY & Bonf.	kidney	VOC	13130	5	Volatile Organics	0.0492435
expo	LBXVBF	URXUCR	-0.0253283	0.0120747	0.0741302	0.313449	-2.09763	2.52159	17.6511	0.603424	8	2	-9	-2	-0.0819778	0.0414726	-1.97667	0.0506044	0.000352722	0.12521	18350	-0.0819778	0.0506044	0.0414726	-1.97667	Creatinine, urine (mg/dL)	biochemistry	kidney	Blood Bromoform Result (pg/mL)	pollutant	VOC	8	1	1	> BY & Bonf.	kidney	VOC	13130	5	Volatile Organics	0.829719
expo	LBXVBF	URXUMA	-0.00515022	0.00590148	0.41176	0.828444	-0.872699	2.05387	14.3771	0.513115	8	2	-9	-2	0.023784	0.0310312	0.766455	0.445062	2.96903e-05	0.00753214	18349	0.023784	0.445062	0.0310312	0.766455	Albumin, urine (ug/mL)	biochemistry	liver/kidney	Blood Bromoform Result (pg/mL)	pollutant	VOC	8	1	1	> BY & Bonf.	kidney	VOC	13130	5	Volatile Organics	1
expo	LBXVBM	URXUCR	-0.0166267	0.00914733	0.111953	0.579113	-1.81765	1.01044	7.07305	0.0103274	8	2	-9	-2	-0.0562997	0.0332226	-1.69462	0.0929763	0.000251126	0.126344	18432	-0.0562997	0.0929763	0.0332226	-1.69462	Creatinine, urine (mg/dL)	biochemistry	kidney	Blood Bromodichloromethane Result (pg/mL)	pollutant	VOC	8	1	1	> BY & Bonf.	kidney	VOC	13130	5	Volatile Organics	1
expo	LBXVBM	URXUMA	-0.00410585	0.0039853	0.33717	0.72601	-1.03025	0.699153	4.89407	0	8	2	-9	-2	0.0381858	0.0552667	0.690937	0.491061	0.000115521	0.00747345	18431	0.0381858	0.491061	0.0552667	0.690937	Albumin, urine (ug/mL)	biochemistry	liver/kidney	Blood Bromodichloromethane Result (pg/mL)	pollutant	VOC	8	1	1	> BY & Bonf.	kidney	VOC	13130	5	Volatile Organics	1
expo	LBXVCF	URXUCR	-0.0123255	0.00992973	0.254484	0.731938	-1.24128	1.07927	7.55488	0.0734469	8	2	-9	-2	-0.0432859	0.0416068	-1.04036	0.300476	0.000120045	0.128527	17788	-0.0432859	0.300476	0.0416068	-1.04036	Creatinine, urine (mg/dL)	biochemistry	kidney	Blood Chloroform Result (pg/mL)	pollutant	VOC	8	1	1	> BY & Bonf.	kidney	VOC	13130	5	Volatile Organics	1
expo	LBXVCF	URXUMA	-0.0106349	0.00388579	0.0290493	0.427265	-2.73686	0.701367	4.90957	0	8	2	-9	-2	-0.0376428	0.0239625	-1.5709	0.119104	9.07868e-05	0.00774296	17787	-0.0376428	0.119104	0.0239625	-1.5709	Albumin, urine (ug/mL)	biochemistry	liver/kidney	Blood Chloroform Result (pg/mL)	pollutant	VOC	8	1	1	> BY & Bonf.	kidney	VOC	13130	5	Volatile Organics	1
expo	LBXVCM	URXUCR	-0.0227296	0.0127917	0.118833	0.343298	-1.7769	2.91013	20.3709	0.656372	8	2	-9	-2	-0.0608644	0.0309883	-1.96411	0.0520402	0.000310313	0.125902	18348	-0.0608644	0.0520402	0.0309883	-1.96411	Creatinine, urine (mg/dL)	biochemistry	kidney	Blood Dibromochloromethane Result (pg/mL)	pollutant	VOC	8	1	1	> BY & Bonf.	kidney	VOC	13130	5	Volatile Organics	0.845211
expo	LBXVCM	URXUMA	-0.00153145	0.00583643	0.800572	0.951566	-0.262394	1.32154	9.25078	0.243307	8	2	3	0	0.0448959	0.0443671	1.01192	0.313799	0.000168842	0.00770399	18347	0.0448959	0.313799	0.0443671	1.01192	Albumin, urine (ug/mL)	biochemistry	liver/kidney	Blood Dibromochloromethane Result (pg/mL)	pollutant	VOC	8	1	1	> BY & Bonf.	kidney	VOC	13130	5	Volatile Organics	1
expo	LBXVME	URXUCR	0.0139922	0.0116978	0.270581	0.497033	1.19614	2.76893	19.3825	0.63885	8	2	5	2	0.0130299	0.0111059	1.17324	0.24333	0.000144234	0.124133	17650	0.0130299	0.24333	0.0111059	1.17324	Creatinine, urine (mg/dL)	biochemistry	kidney	Blood Methyl t-Butyl Ether (MTBE) Result (pg/mL)	pollutant	VOC	8	1	1	> BY & Bonf.	kidney	VOC	13130	5	Volatile Organics	1
expo	LBXVME	URXUMA	-0.00407157	0.00187113	0.0660295	0.887221	-2.176	0.758262	5.30783	0	8	2	-9	-2	-0.00614731	0.00594223	-1.03451	0.303252	3.21037e-05	0.00815727	17649	-0.00614731	0.303252	0.00594223	-1.03451	Albumin, urine (ug/mL)	biochemistry	liver/kidney	Blood Methyl t-Butyl Ether (MTBE) Result (pg/mL)	pollutant	VOC	8	1	1	> BY & Bonf.	kidney	VOC	13130	5	Volatile Organics	1
expo	URXAMU	URXUMA	0.0426356	0.010623	0.0568387	0.0461068	4.01351	0.87976	1.75952	0	3	2	9	2	0.0350533	0.0111721	3.13759	0.00357386	0.00104971	0.0110066	7095	0.0350533	0.00357386	0.0111721	3.13759	Albumin, urine (ug/mL)	biochemistry	liver/kidney	5-acetylamino-6-amino-3-methyluracil(umol/L)	nutrients	dietary biomarker	3	0.246042	1	> BY & Bonf.	kidney	dietary biomarker	8670	1	Dietary Interview+Behavior	0.193147
expo	URXMU1	URXUMA	0.0597772	0.0150749	0.0581093	0.011715	3.96534	1.24084	2.48168	0.194093	3	2	9	2	0.0626414	0.0167114	3.74843	0.000682991	0.00334041	0.011468	7096	0.0626414	0.000682991	0.0167114	3.74843	Albumin, urine (ug/mL)	biochemistry	liver/kidney	1-methyluric acid (umol/L)	nutrients	dietary biomarker	3	0.0641252	1	> BY & Bonf.	kidney	dietary biomarker	8670	1	Dietary Interview+Behavior	0.0514345
expo	URXMU2	URXUMA	0.0691323	0.00826658	0.0139989	0.00515337	8.36287	0.333685	0.66737	0	3	2	9	2	0.068501	0.0148182	4.62275	5.58157e-05	0.00419489	0.0118934	7096	0.068501	5.58157e-05	0.0148182	4.62275	Albumin, urine (ug/mL)	biochemistry	liver/kidney	3-methyluric acid (umol/L)	nutrients	dietary biomarker	3	0.00780664	1	BY<0.05	kidney	dietary biomarker	8670	1	Dietary Interview+Behavior	0.00713973
expo	URXMU3	URXUMA	0.0441298	0.0113775	0.0605006	0.0437892	3.87871	0.769184	1.53837	0	3	2	9	2	0.0465471	0.0136078	3.42061	0.00168174	0.00201156	0.0113177	7096	0.0465471	0.00168174	0.0136078	3.42061	Albumin, urine (ug/mL)	biochemistry	liver/kidney	7-methyluric acid (umol/L)	nutrients	dietary biomarker	3	0.13472	1	> BY & Bonf.	kidney	dietary biomarker	8670	1	Dietary Interview+Behavior	0.110365
expo	URXMU4	URXUMA	0.0491479	0.01418	0.0741069	0.0624116	3.46601	0.967447	1.93489	0	3	2	9	2	0.0454142	0.0146848	3.09259	0.00401935	0.00167419	0.0116092	7096	0.0454142	0.00401935	0.0146848	3.09259	Albumin, urine (ug/mL)	biochemistry	liver/kidney	1,3-dimethyluric acid (umol/L)	nutrients	dietary biomarker	3	0.270248	1	> BY & Bonf.	kidney	dietary biomarker	8670	1	Dietary Interview+Behavior	0.21223
expo	URXMU5	URXUMA	0.0422197	0.0176144	0.138739	0.112512	2.39688	1.52268	3.04536	0.343263	3	2	9	2	0.0395405	0.0154432	2.56038	0.0152183	0.00127985	0.01142	7096	0.0395405	0.0152183	0.0154432	2.56038	Albumin, urine (ug/mL)	biochemistry	liver/kidney	1,7-dimethyluric acid (umol/L)	nutrients	dietary biomarker	3	0.762466	1	> BY & Bonf.	kidney	dietary biomarker	8670	1	Dietary Interview+Behavior	0.587475
expo	URXMU6	URXUMA	0.0217138	0.00662781	0.0818872	0.172773	3.27617	0.702671	1.40534	0	3	2	9	2	0.0219925	0.011547	1.90461	0.0655787	0.000457953	0.0111587	7096	0.0219925	0.0655787	0.011547	1.90461	Albumin, urine (ug/mL)	biochemistry	liver/kidney	3,7-dimethyluric acid (umol/L)	nutrients	dietary biomarker	3	1	1	> BY & Bonf.	kidney	dietary biomarker	8670	1	Dietary Interview+Behavior	1
expo	URXMU7	URXUMA	0.0375833	0.0155036	0.136239	0.166545	2.42417	1.20002	2.40005	0.166683	3	2	9	2	0.0333201	0.013828	2.40961	0.0217074	0.00092792	0.0112816	7096	0.0333201	0.0217074	0.013828	2.40961	Albumin, urine (ug/mL)	biochemistry	liver/kidney	1,3,7-trimethyluric acid (umol/L)	nutrients	dietary biomarker	3	1	1	> BY & Bonf.	kidney	dietary biomarker	8670	1	Dietary Interview+Behavior	0.744172
expo	URXMX1	URXUMA	0.0244594	0.0116705	0.171064	0.293532	2.09583	1.21367	2.42733	0.176051	3	2	9	2	0.0160988	0.0108525	1.48341	0.147454	0.000226025	0.0109427	7096	0.0160988	0.147454	0.0108525	1.48341	Albumin, urine (ug/mL)	biochemistry	liver/kidney	1-methylxanthine (umol/L)	nutrients	dietary biomarker	3	1	1	> BY & Bonf.	kidney	dietary biomarker	8670	1	Dietary Interview+Behavior	1
expo	URXMX2	URXUMA	0.0228839	0.00589214	0.0603557	0.0601548	3.88381	0.813863	1.62773	0	3	2	9	2	0.0249253	0.00934899	2.6661	0.0117904	0.000577132	0.0112103	7096	0.0249253	0.0117904	0.00934899	2.6661	Albumin, urine (ug/mL)	biochemistry	liver/kidney	3-methylxanthine (umol/L)	nutrients	dietary biomarker	3	0.627531	1	> BY & Bonf.	kidney	dietary biomarker	8670	1	Dietary Interview+Behavior	0.496903
expo	URXMX3	URXUMA	0.0101612	0.00776998	0.321069	0.557188	1.30775	0.683525	1.36705	0	3	2	3	0	0.00970129	0.0112025	0.865992	0.392747	8.86855e-05	0.0108133	7096	0.00970129	0.392747	0.0112025	0.865992	Albumin, urine (ug/mL)	biochemistry	liver/kidney	7-methylxanthine (umol/L)	nutrients	dietary biomarker	3	1	1	> BY & Bonf.	kidney	dietary biomarker	8670	1	Dietary Interview+Behavior	1
expo	URXMX4	URXUMA	0.00608866	0.00507199	0.352863	0.851698	1.20045	0.542575	1.08515	0	3	2	-3	0	-0.0039099	0.00936678	-0.417422	0.679073	1.24694e-05	0.0105092	7096	-0.0039099	0.679073	0.00936678	-0.417422	Albumin, urine (ug/mL)	biochemistry	liver/kidney	1,3-dimethylxanthine(theophylline)umol/L	nutrients	dietary biomarker	3	1	1	> BY & Bonf.	kidney	dietary biomarker	8670	1	Dietary Interview+Behavior	1
expo	URXMX5	URXUMA	0.00188738	0.00680287	0.807491	0.64673	0.277439	1.51814	3.03629	0.341301	3	2	-5	0	-0.0174112	0.010841	-1.60605	0.117791	0.00026169	0.0104176	7096	-0.0174112	0.117791	0.010841	-1.60605	Albumin, urine (ug/mL)	biochemistry	liver/kidney	1,7-dimethylxanthine(paraxanthine)(umol/L)	nutrients	dietary biomarker	3	1	1	> BY & Bonf.	kidney	dietary biomarker	8670	1	Dietary Interview+Behavior	1
expo	URXMX6	URXUMA	-0.0179626	0.00837384	0.165115	0.416615	-2.14508	0.406334	0.812668	0	3	2	-9	-2	-0.0195755	0.0130493	-1.50012	0.143091	0.000366008	0.00986605	7096	-0.0195755	0.143091	0.0130493	-1.50012	Albumin, urine (ug/mL)	biochemistry	liver/kidney	3,7-dimethylxanthine(theobromine)(umol/L)	nutrients	dietary biomarker	3	1	1	> BY & Bonf.	kidney	dietary biomarker	8670	1	Dietary Interview+Behavior	1
expo	URXMX7	URXUMA	0.0177016	0.011485	0.263171	0.493752	1.54129	1.08578	2.17155	0.0790006	3	2	5	0	0.010352	0.010151	1.0198	0.315242	8.37753e-05	0.0108139	7096	0.010352	0.315242	0.010151	1.0198	Albumin, urine (ug/mL)	biochemistry	liver/kidney	1,3,7-trimethylxanthine(caffeine)(umol/L)	nutrients	dietary biomarker	3	1	1	> BY & Bonf.	kidney	dietary biomarker	8670	1	Dietary Interview+Behavior	1
expo	DS1TTFAT	URXUCR	-0.0337714	0.0323316	0.355205	0.564131	-1.04453	2.44119	9.76477	0.590364	5	2	-9	-2	-0.00935981	0.02266	-0.413054	0.680746	8.58766e-05	0.102612	2802	-0.00935981	0.680746	0.02266	-0.413054	Creatinine, urine (mg/dL)	biochemistry	kidney	Total fat (gm)	nutrients	supplements	5	1	1	> BY & Bonf.	kidney	supplements	14620	1	Dietary Interview+Behavior	1
expo	DS1TTFAT	URXUMA	-0.0151333	0.0101084	0.208711	0.567689	-1.49711	0.694438	2.77775	0	5	2	-9	-2	-0.0290059	0.012458	-2.32829	0.0225947	0.000824731	0.0119675	2802	-0.0290059	0.0225947	0.012458	-2.32829	Albumin, urine (ug/mL)	biochemistry	liver/kidney	Total fat (gm)	nutrients	supplements	5	1	1	> BY & Bonf.	kidney	supplements	14620	1	Dietary Interview+Behavior	0.757627
expo	DS2TTFAT	URXUCR	-0.00521694	0.0266907	0.857523	0.965442	-0.195459	1.56326	4.68978	0.360311	4	2	-5	-2	0.00333249	0.024583	0.13556	0.892527	1.08944e-05	0.0957904	2860	0.00333249	0.892527	0.024583	0.13556	Creatinine, urine (mg/dL)	biochemistry	kidney	Total fat (gm)	nutrients	supplements	4	1	1	> BY & Bonf.	kidney	supplements	14620	1	Dietary Interview+Behavior	1
expo	DS2TTFAT	URXUMA	-0.000937531	0.0263844	0.973886	0.891569	-0.0355335	3.55721	10.6716	0.718881	4	2	-9	-2	-0.0156143	0.0126056	-1.23868	0.219277	0.000239172	0.0125081	2860	-0.0156143	0.219277	0.0126056	-1.23868	Albumin, urine (ug/mL)	biochemistry	liver/kidney	Total fat (gm)	nutrients	supplements	4	1	1	> BY & Bonf.	kidney	supplements	14620	1	Dietary Interview+Behavior	1
expo2	LBDHEG	URXUCR	0.0786729	0.0174354	0.0107215	0.179411	4.51226	0.503166	2.01267	0	5	2	9	2	0.0686152	0.0255312	2.68751	0.00926558	0.000255094	0.104993	32675	0.0686152	0.00926558	0.0255312	2.68751	Creatinine, urine (mg/dL)	biochemistry	kidney	Hepatitis E IgG (anti-HEV)	infection	NA	5	0.520186	1	> BY & Bonf.	kidney	infection	7393	3	Infection	0.187666
expo2	LBDHEG	URXUMA	0.0577482	0.0163146	0.0240205	0.261737	3.53967	0.661209	2.64484	0	5	2	9	2	0.0432705	0.026887	1.60934	0.112705	0.00010145	0.00735261	32674	0.0432705	0.112705	0.026887	1.60934	Albumin, urine (ug/mL)	biochemistry	liver/kidney	Hepatitis E IgG (anti-HEV)	infection	NA	5	1	1	> BY & Bonf.	kidney	infection	7393	3	Infection	1
expo2	LBDHEM	URXUCR	-0.0405461	0.0400455	0.368568	0.765604	-1.0125	0.50434	2.01736	0	5	2	-3	0	-0.0283801	0.0654933	-0.433328	0.666305	8.17843e-06	0.107815	32676	-0.0283801	0.666305	0.0654933	-0.433328	Creatinine, urine (mg/dL)	biochemistry	kidney	Hepatitis E IgM (Anti-HEV)	infection	NA	5	1	1	> BY & Bonf.	kidney	infection	7393	3	Infection	1
expo2	LBDHEM	URXUMA	0.0966149	0.0228052	0.0133005	0.0502051	4.23652	2.38934	9.55737	0.581475	5	2	9	2	0.0171141	0.0498217	0.343506	0.732399	2.9741e-06	0.00725666	32675	0.0171141	0.732399	0.0498217	0.343506	Albumin, urine (ug/mL)	biochemistry	liver/kidney	Hepatitis E IgM (Anti-HEV)	infection	NA	5	1	1	> BY & Bonf.	kidney	infection	7393	3	Infection	1
expo2	ORXHPV	URXUCR	-0.0237287	0.0386139	0.58234	0.717033	-0.614513	1.34762	4.04287	0.257952	4	2	-9	-2	-0.0303677	0.0407192	-0.745782	0.459593	0.000847375	0.116273	17929	-0.0303677	0.459593	0.0407192	-0.745782	Creatinine, urine (mg/dL)	biochemistry	kidney	Oral HPV Result	infection	NA	4	1	1	> BY & Bonf.	kidney	infection	7393	3	Infection	1
expo3	ORXHPV	URXUCR	0.0591899	0.057136	0.376403	0.3727	1.03595	2.10408	6.31224	0.524733	4	2	1	0	0.0907666	0.0510814	1.7769	0.0821975	0.000847375	0.116273	17929	0.0907666	0.0821975	0.0510814	1.7769	Creatinine, urine (mg/dL)	biochemistry	kidney	Oral HPV Result	infection	NA	4	1	1	> BY & Bonf.	kidney	infection	7393	3	Infection	1
expo2	ORXHPV	URXUMA	0.0608396	0.0192244	0.0506868	0.136884	3.16471	1.38558	4.15673	0.278279	4	2	9	2	0.0437612	0.0181475	2.41142	0.0199401	0.000159591	0.00841709	17928	0.0437612	0.0199401	0.0181475	2.41142	Albumin, urine (ug/mL)	biochemistry	liver/kidney	Oral HPV Result	infection	NA	4	0.938385	1	> BY & Bonf.	kidney	infection	7393	3	Infection	0.702769
expo3	ORXHPV	URXUMA	0.0381925	0.0350358	0.355399	0.2861	1.0901	2.26136	6.78409	0.557789	4	2	9	2	0.06901	0.0275365	2.50613	0.0158055	0.000159591	0.00841709	17928	0.06901	0.0158055	0.0275365	2.50613	Albumin, urine (ug/mL)	biochemistry	liver/kidney	Oral HPV Result	infection	NA	4	0.785783	1	> BY & Bonf.	kidney	infection	7393	3	Infection	0.599535
expo	LBXHDT	URXUCR	0.0774502	0.0246978	0.19652	0.0145476	3.13591	1.16428	1.16428	0.141103	2	2	9	2	0.100207	0.0271399	3.69224	0.00197448	0.00604468	0.138178	5887	0.100207	0.00197448	0.0271399	3.69224	Creatinine, urine (mg/dL)	biochemistry	kidney	Trans 9-Hexadecenoic acid concentrt (umol/L)	nutrients	dietary biomarker	2	0.153394	1	> BY & Bonf.	kidney	dietary biomarker	8670	1	Dietary Interview+Behavior	0.0456277
expo	LBXHDT	URXUMA	0.0477566	0.0147486	0.190691	0.0738464	3.23803	0.591326	0.591326	0	2	2	9	2	0.0580957	0.0225735	2.57362	0.0204041	0.00203174	0.00772861	5887	0.0580957	0.0204041	0.0225735	2.57362	Albumin, urine (ug/mL)	biochemistry	liver/kidney	Trans 9-Hexadecenoic acid concentrt (umol/L)	nutrients	dietary biomarker	2	0.954776	1	> BY & Bonf.	kidney	dietary biomarker	8670	1	Dietary Interview+Behavior	0.710089
expo	LBXOD1	URXUCR	-0.00348698	0.0224705	0.901991	0.886939	-0.15518	1.19125	1.19125	0.160546	2	2	-7	-2	0.00068703	0.0257774	0.0266524	0.979067	2.70067e-07	0.135513	5897	0.00068703	0.979067	0.0257774	0.0266524	Creatinine, urine (mg/dL)	biochemistry	kidney	Trans 11-octadecenoic acid (umol/L)	nutrients	dietary biomarker	2	1	1	> BY & Bonf.	kidney	dietary biomarker	8670	1	Dietary Interview+Behavior	1
expo	LBXOD1	URXUMA	0.0378913	0.0127945	0.20731	0.165068	2.96154	0.405734	0.405734	0	2	2	9	2	0.0512244	0.02491	2.05638	0.0564361	0.00150133	0.00730115	5897	0.0512244	0.0564361	0.02491	2.05638	Albumin, urine (ug/mL)	biochemistry	liver/kidney	Trans 11-octadecenoic acid (umol/L)	nutrients	dietary biomarker	2	1	1	> BY & Bonf.	kidney	dietary biomarker	8670	1	Dietary Interview+Behavior	1
expo	LBXOD9	URXUCR	0.027518	0.0183262	0.374028	0.387189	1.50156	0.671868	0.671868	0	2	2	3	0	0.0400573	0.029617	1.35251	0.195019	0.000785702	0.135619	5854	0.0400573	0.195019	0.029617	1.35251	Creatinine, urine (mg/dL)	biochemistry	kidney	Trans 9-octadecenoic acid (umol/L)	nutrients	dietary biomarker	2	1	1	> BY & Bonf.	kidney	dietary biomarker	8670	1	Dietary Interview+Behavior	1
expo	LBXOD9	URXUMA	0.0545395	0.0126451	0.145039	0.104444	4.31308	0.270901	0.270901	0	2	2	9	2	0.0745504	0.0315117	2.3658	0.0309518	0.00272142	0.00733622	5854	0.0745504	0.0309518	0.0315117	2.3658	Albumin, urine (ug/mL)	biochemistry	liver/kidney	Trans 9-octadecenoic acid (umol/L)	nutrients	dietary biomarker	2	1	1	> BY & Bonf.	kidney	dietary biomarker	8670	1	Dietary Interview+Behavior	0.910456
expo	LBXOTT	URXUCR	0.00244258	0.0158118	0.902427	0.961113	0.154478	0.467979	0.467979	0	2	2	-5	0	-0.000778526	0.027288	-0.02853	0.977592	3.87646e-07	0.139955	5690	-0.000778526	0.977592	0.027288	-0.02853	Creatinine, urine (mg/dL)	biochemistry	kidney	Trans,trans-9,12-Octadecadienoic acid (umol/L)	nutrients	dietary biomarker	2	1	1	> BY & Bonf.	kidney	dietary biomarker	8670	1	Dietary Interview+Behavior	1
expo	LBXOTT	URXUMA	0.035003	0.010426	0.184296	0.0654548	3.35729	0.563985	0.563985	0	2	2	9	2	0.0419465	0.016089	2.60716	0.0190615	0.00112533	0.00781078	5690	0.0419465	0.0190615	0.016089	2.60716	Albumin, urine (ug/mL)	biochemistry	liver/kidney	Trans,trans-9,12-Octadecadienoic acid (umol/L)	nutrients	dietary biomarker	2	0.907966	1	> BY & Bonf.	kidney	dietary biomarker	8670	1	Dietary Interview+Behavior	0.689481
expo	LBX2DF	URXUCR	-0.0278459	0.0101503	0.0406297	0.270006	-2.74335	1.07257	5.36284	0.0676588	6	2	-3	0	-0.0257056	0.0102366	-2.51116	0.0142162	0.000581525	0.124744	14790	-0.0257056	0.0142162	0.0102366	-2.51116	Creatinine, urine (mg/dL)	biochemistry	kidney	Blood 2,5 Dimethylfuran result	pollutant	VOC	6	0.723152	1	> BY & Bonf.	kidney	VOC	13130	5	Volatile Organics	0.268951
expo	LBX2DF	URXUMA	-0.0010108	0.00696859	0.890336	0.907775	-0.145052	1.27255	6.36277	0.214179	6	2	-3	-2	-0.00831644	0.00724261	-1.14826	0.254558	6.08664e-05	0.00746815	14789	-0.00831644	0.254558	0.00724261	-1.14826	Albumin, urine (ug/mL)	biochemistry	liver/kidney	Blood 2,5 Dimethylfuran result	pollutant	VOC	6	1	1	> BY & Bonf.	kidney	VOC	13130	5	Volatile Organics	1
expo	LBXV06	URXUCR	0.000663861	0.00372716	0.86729	0.752452	0.178114	3.40962	13.6385	0.706713	5	2	-1	0	0.00326617	0.00679843	0.48043	0.63264	1.06194e-05	0.118291	12822	0.00326617	0.63264	0.00679843	0.48043	Creatinine, urine (mg/dL)	biochemistry	kidney	Blood Hexane (ng/mL)	pollutant	VOC	5	1	1	> BY & Bonf.	kidney	VOC	13130	5	Volatile Organics	1
expo	LBXV06	URXUMA	-0.00432108	0.00140531	0.0371186	0.19348	-3.07481	1.36227	5.44907	0.26593	5	2	-9	-2	-0.00172107	0.000734432	-2.34341	0.0223844	2.94864e-06	0.00713853	12821	-0.00172107	0.0223844	0.000734432	-2.34341	Albumin, urine (ug/mL)	biochemistry	liver/kidney	Blood Hexane (ng/mL)	pollutant	VOC	5	1	1	> BY & Bonf.	kidney	VOC	13130	5	Volatile Organics	0.756094
expo	LBXV1D	URXUCR	0.0222694	0.0115526	0.149509	1.61754e-46	1.92766	340.643	1021.93	0.997064	4	2	9	2	0.00259903	0.0208188	0.12484	0.900984	7.25621e-08	0.121225	14412	0.00259903	0.900984	0.0208188	0.12484	Creatinine, urine (mg/dL)	biochemistry	kidney	Blood 1,2-Dichlorobenzene Result	pollutant	VOC	4	1	1	> BY & Bonf.	kidney	VOC	13130	5	Volatile Organics	1
expo	LBXV1D	URXUMA	-0.00156466	0.000520953	0.0575101	0.0474863	-3.00346	1.58894	4.76681	0.370649	4	2	-5	-2	-0.0120187	0.00552238	-2.17637	0.0326763	1.5517e-06	0.00725889	14411	-0.0120187	0.0326763	0.00552238	-2.17637	Albumin, urine (ug/mL)	biochemistry	liver/kidney	Blood 1,2-Dichlorobenzene Result	pollutant	VOC	4	1	1	> BY & Bonf.	kidney	VOC	13130	5	Volatile Organics	0.950049
expo	LBXV2A	URXUCR	0.00700653	0.00927638	0.484104	0.867918	0.755308	1.69199	8.45994	0.408979	6	2	3	0	-0.00630708	0.00679638	-0.928005	0.356382	3.95834e-05	0.124466	14870	-0.00630708	0.356382	0.00679638	-0.928005	Creatinine, urine (mg/dL)	biochemistry	kidney	Blood 1,2-Dichloroethane Result	pollutant	VOC	6	1	1	> BY & Bonf.	kidney	VOC	13130	5	Volatile Organics	1
expo	LBXV2A	URXUMA	-0.0112858	0.0017065	0.00118926	0.172418	-6.61338	0.71724	3.5862	0	6	2	-9	-2	-0.00418753	0.00354442	-1.18144	0.241159	1.74491e-05	0.00751885	14869	-0.00418753	0.241159	0.00354442	-1.18144	Albumin, urine (ug/mL)	biochemistry	liver/kidney	Blood 1,2-Dichloroethane Result	pollutant	VOC	6	1	1	> BY & Bonf.	kidney	VOC	13130	5	Volatile Organics	1
expo	LBXV2T	URXUCR	-0.00709392	0.00609432	0.364497	0.127603	-1.16402	19.1581	38.3161	0.947803	3	2	-9	-2	0.0029842	0.00351928	0.847958	0.40257	8.8864e-06	0.128348	6700	0.0029842	0.40257	0.00351928	0.847958	Creatinine, urine (mg/dL)	biochemistry	kidney	Blood trans-1,2-Dichloroethene Result	pollutant	VOC	3	1	1	> BY & Bonf.	kidney	VOC	13130	5	Volatile Organics	1
expo	LBXV2T	URXUMA	-0.0031627	0.0018243	0.225118	0.51066	-1.73365	2.3416	4.6832	0.572942	3	2	-9	-2	0.0093576	0.00638077	1.46653	0.151969	8.73771e-05	0.0128985	6699	0.0093576	0.151969	0.00638077	1.46653	Albumin, urine (ug/mL)	biochemistry	liver/kidney	Blood trans-1,2-Dichloroethene Result	pollutant	VOC	3	1	1	> BY & Bonf.	kidney	VOC	13130	5	Volatile Organics	1
expo	LBXV4C	URXUCR	0.0212496	0.00915991	0.0594614	0.42176	2.31985	0.858911	5.15347	0	7	2	9	2	0.0139981	0.011094	1.26177	0.20991	0.000192052	0.1258	15522	0.0139981	0.20991	0.011094	1.26177	Creatinine, urine (mg/dL)	biochemistry	kidney	Blood Tetrachloroethene Result (ng/mL)	pollutant	VOC	7	1	1	> BY & Bonf.	kidney	VOC	13130	5	Volatile Organics	1
expo	LBXV4C	URXUMA	-0.00671135	0.00285392	0.0569321	0.561786	-2.35162	0.661142	3.96685	0	7	2	-9	-2	0.0094445	0.0124399	0.759211	0.449478	8.74263e-05	0.00743182	15521	0.0094445	0.449478	0.0124399	0.759211	Albumin, urine (ug/mL)	biochemistry	liver/kidney	Blood Tetrachloroethene Result (ng/mL)	pollutant	VOC	7	1	1	> BY & Bonf.	kidney	VOC	13130	5	Volatile Organics	1
expo	LBXVBZ	URXUCR	-0.0192294	0.00746954	0.0420864	0.505607	-2.57438	0.616684	3.7001	0	7	2	3	0	-0.0180556	0.0103216	-1.7493	0.0833378	0.00026685	0.127024	15606	-0.0180556	0.0833378	0.0103216	-1.7493	Creatinine, urine (mg/dL)	biochemistry	kidney	Blood Benzene Result (ng/mL)	pollutant	VOC	7	1	1	> BY & Bonf.	kidney	VOC	13130	5	Volatile Organics	1
expo	LBXVBZ	URXUMA	-0.000985779	0.00869865	0.913469	0.986225	-0.113326	1.88873	11.3324	0.470545	7	2	-3	-2	-0.00209821	0.00907785	-0.231135	0.817687	3.60358e-06	0.00706196	15605	-0.00209821	0.817687	0.00907785	-0.231135	Albumin, urine (ug/mL)	biochemistry	liver/kidney	Blood Benzene Result (ng/mL)	pollutant	VOC	7	1	1	> BY & Bonf.	kidney	VOC	13130	5	Volatile Organics	1
expo	LBXVCB	URXUCR	-0.0252433	0.00782167	0.0840771	0.00668553	-3.22735	7.90118	15.8024	0.873437	3	2	-9	-2	0.011747	0.010929	1.07485	0.285888	0.000137426	0.125182	14818	0.011747	0.285888	0.010929	1.07485	Creatinine, urine (mg/dL)	biochemistry	kidney	Blood Chlorobenzene Result	pollutant	VOC	3	1	1	> BY & Bonf.	kidney	VOC	13130	5	Volatile Organics	1
expo	LBXVCB	URXUMA	-0.00383782	0.00114674	0.078864	0.162887	-3.34673	1.18507	2.37014	0.15617	3	2	-9	-2	0.00084929	0.00189465	0.448258	0.655259	7.18331e-07	0.00767988	14817	0.00084929	0.655259	0.00189465	0.448258	Albumin, urine (ug/mL)	biochemistry	liver/kidney	Blood Chlorobenzene Result	pollutant	VOC	3	1	1	> BY & Bonf.	kidney	VOC	13130	5	Volatile Organics	1
expo	LBXVCT	URXUCR	-0.000897324	0.00415392	0.837509	0.881618	-0.216019	4.13346	20.6673	0.758072	6	2	7	0	-0.0151176	0.00963493	-1.56904	0.11993	0.000219061	0.125481	15677	-0.0151176	0.11993	0.00963493	-1.56904	Creatinine, urine (mg/dL)	biochemistry	kidney	Blood Carbon Tetrachloride Result (ng/mL)	pollutant	VOC	6	1	1	> BY & Bonf.	kidney	VOC	13130	5	Volatile Organics	1
expo	LBXVCT	URXUMA	-0.00321008	0.00110467	0.0335588	0.471014	-2.90592	0.860604	4.30302	0	6	2	-9	-2	-0.000116139	0.00213494	-0.0543994	0.95673	1.29289e-08	0.00740094	15676	-0.000116139	0.95673	0.00213494	-0.0543994	Albumin, urine (ug/mL)	biochemistry	liver/kidney	Blood Carbon Tetrachloride Result (ng/mL)	pollutant	VOC	6	1	1	> BY & Bonf.	kidney	VOC	13130	5	Volatile Organics	1
expo	LBXVDB	URXUCR	-0.00230664	0.00618822	0.72215	0.962714	-0.372747	0.395432	2.37259	0	7	2	7	0	-0.00310399	0.0119376	-0.260019	0.795395	7.70504e-06	0.11815	15655	-0.00310399	0.795395	0.0119376	-0.260019	Creatinine, urine (mg/dL)	biochemistry	kidney	Blood 1,4-Dichlorobenzene Result (ng/mL)	pollutant	VOC	7	1	1	> BY & Bonf.	kidney	VOC	13130	5	Volatile Organics	1
expo	LBXVDB	URXUMA	0.00282317	0.00669507	0.687949	0.859966	0.421679	0.905141	5.43085	0	7	2	9	2	-0.00133509	0.0086954	-0.153539	0.878289	1.42546e-06	0.00679436	15654	-0.00133509	0.878289	0.0086954	-0.153539	Albumin, urine (ug/mL)	biochemistry	liver/kidney	Blood 1,4-Dichlorobenzene Result (ng/mL)	pollutant	VOC	7	1	1	> BY & Bonf.	kidney	VOC	13130	5	Volatile Organics	1
expo	LBXVDM	URXUCR	-0.0293002	0.00997571	0.0990015	0.0288745	-2.93716	5.23957	10.4791	0.809145	3	2	-9	-2	-0.00901607	0.0135582	-0.664992	0.510677	8.10511e-05	0.12993	6686	-0.00901607	0.510677	0.0135582	-0.664992	Creatinine, urine (mg/dL)	biochemistry	kidney	Blood Dibromomethane Result	pollutant	VOC	3	1	1	> BY & Bonf.	kidney	VOC	13130	5	Volatile Organics	1
expo	LBXVDM	URXUMA	-0.00193649	0.00131116	0.277723	0.133141	-1.47693	1.83735	3.67471	0.455739	3	2	-9	-2	-0.00192086	0.00105322	-1.82379	0.0772511	3.67887e-06	0.0121651	6685	-0.00192086	0.0772511	0.00105322	-1.82379	Albumin, urine (ug/mL)	biochemistry	liver/kidney	Blood Dibromomethane Result	pollutant	VOC	3	1	1	> BY & Bonf.	kidney	VOC	13130	5	Volatile Organics	1
expo	LBXVEB	URXUCR	-0.0145158	0.00861141	0.14284	0.575009	-1.68565	0.82218	4.93308	0	7	2	3	0	-0.0139666	0.0108105	-1.29194	0.199297	0.00017148	0.12637	15555	-0.0139666	0.199297	0.0108105	-1.29194	Creatinine, urine (mg/dL)	biochemistry	kidney	Blood Ethylbenzene Result (ng/mL)	pollutant	VOC	7	1	1	> BY & Bonf.	kidney	VOC	13130	5	Volatile Organics	1
expo	LBXVEB	URXUMA	-0.00528247	0.00453898	0.288687	0.802978	-1.1638	0.479197	2.87518	0	7	2	-9	-2	-0.00687278	0.00642018	-1.0705	0.286923	4.15239e-05	0.00732134	15554	-0.00687278	0.286923	0.00642018	-1.0705	Albumin, urine (ug/mL)	biochemistry	liver/kidney	Blood Ethylbenzene Result (ng/mL)	pollutant	VOC	7	1	1	> BY & Bonf.	kidney	VOC	13130	5	Volatile Organics	1
expo	LBXVFN	URXUCR	-0.0414419	0.0106694	0.0177782	0.0675489	-3.88417	1.15632	4.6253	0.135191	5	2	-9	-2	-0.0405574	0.0105955	-3.8278	0.000307159	0.00147701	0.119313	13288	-0.0405574	0.000307159	0.0105955	-3.8278	Creatinine, urine (mg/dL)	biochemistry	kidney	Blood Furan (ng/mL)	pollutant	VOC	5	0.0328942	1	BY<0.05	kidney	VOC	13130	5	Volatile Organics	0.00783414
expo	LBXVFN	URXUMA	-0.00430864	0.00428918	0.371957	0.661934	-1.00454	0.630774	2.5231	0	5	2	-9	-2	-0.00951293	0.00753419	-1.26263	0.211526	8.12579e-05	0.00714998	13287	-0.00951293	0.211526	0.00753419	-1.26263	Albumin, urine (ug/mL)	biochemistry	liver/kidney	Blood Furan (ng/mL)	pollutant	VOC	5	1	1	> BY & Bonf.	kidney	VOC	13130	5	Volatile Organics	1
expo	LBXVIPB	URXUCR	0.00900354	0.00651157	0.238938	0.30186	1.3827	14.2394	56.9574	0.929772	5	2	9	2	0.00547534	0.0042172	1.29833	0.19906	2.98781e-05	0.119856	13454	0.00547534	0.19906	0.0042172	1.29833	Creatinine, urine (mg/dL)	biochemistry	kidney	Blood Isopropylbenzene (ng/mL)	pollutant	VOC	5	1	1	> BY & Bonf.	kidney	VOC	13130	5	Volatile Organics	1
expo	LBXVIPB	URXUMA	-0.00553793	0.00114458	0.0084099	0.057722	-4.83839	0.932607	3.73043	0	5	2	-9	-2	-0.00347029	0.000837408	-4.14408	0.000106917	1.20023e-05	0.00710576	13453	-0.00347029	0.000106917	0.000837408	-4.14408	Albumin, urine (ug/mL)	biochemistry	liver/kidney	Blood Isopropylbenzene (ng/mL)	pollutant	VOC	5	0.0135705	1	BY<0.05	kidney	VOC	13130	5	Volatile Organics	0.0117851
expo	LBXVMC	URXUCR	0.00887102	0.00532478	0.171045	0.0920834	1.66599	11.6	46.3999	0.913793	5	2	9	2	0.0161823	0.00422703	3.8283	0.000267835	0.000259363	0.124807	14004	0.0161823	0.000267835	0.00422703	3.8283	Creatinine, urine (mg/dL)	biochemistry	kidney	Blood Methylene Chloride Result	pollutant	VOC	5	0.0293327	1	BY<0.05	kidney	VOC	13130	5	Volatile Organics	0.00688217
expo	LBXVMC	URXUMA	-0.00290324	0.00139638	0.106128	0.0911934	-2.07912	2.9681	11.8724	0.663085	5	2	-9	-2	-0.00330151	0.000703525	-4.69282	1.20754e-05	1.07957e-05	0.00736635	14003	-0.00330151	1.20754e-05	0.000703525	-4.69282	Albumin, urine (ug/mL)	biochemistry	liver/kidney	Blood Methylene Chloride Result	pollutant	VOC	5	0.002098	1	BY<0.05	kidney	VOC	13130	5	Volatile Organics	0.00221887
expo	LBXVOX	URXUCR	-0.00973292	0.0106538	0.396172	0.704244	-0.913562	1.54261	9.25564	0.351746	7	2	-3	0	-0.00503374	0.0103595	-0.485905	0.628077	2.06455e-05	0.127358	15654	-0.00503374	0.628077	0.0103595	-0.485905	Creatinine, urine (mg/dL)	biochemistry	kidney	Blood o-Xylene Result (ng/mL)	pollutant	VOC	7	1	1	> BY & Bonf.	kidney	VOC	13130	5	Volatile Organics	1
expo	LBXVOX	URXUMA	-0.00645331	0.00370694	0.132351	0.725043	-1.74087	0.515867	3.0952	0	7	2	-9	-2	-0.00225831	0.00679216	-0.332488	0.740203	4.1554e-06	0.00770989	15653	-0.00225831	0.740203	0.00679216	-0.332488	Albumin, urine (ug/mL)	biochemistry	liver/kidney	Blood o-Xylene Result (ng/mL)	pollutant	VOC	7	1	1	> BY & Bonf.	kidney	VOC	13130	5	Volatile Organics	1
expo	LBXVST	URXUCR	-0.0364905	0.00652847	0.0305492	0.193887	-5.58944	0.175765	0.351531	0	3	2	-3	0	-0.0305639	0.0177882	-1.71821	0.0951289	0.000863723	0.148997	3496	-0.0305639	0.0951289	0.0177882	-1.71821	Creatinine, urine (mg/dL)	biochemistry	kidney	Blood Styrene Result (ng/mL)	pollutant	VOC	3	1	1	> BY & Bonf.	kidney	VOC	13130	5	Volatile Organics	1
expo	LBXVST	URXUMA	0.0152462	0.012201	0.337857	0.440967	1.24959	2.07032	4.14064	0.516983	3	2	9	2	0.0200757	0.0171334	1.17173	0.249695	0.000372647	0.00992215	3496	0.0200757	0.249695	0.0171334	1.17173	Albumin, urine (ug/mL)	biochemistry	liver/kidney	Blood Styrene Result (ng/mL)	pollutant	VOC	3	1	1	> BY & Bonf.	kidney	VOC	13130	5	Volatile Organics	1
expo	LBXVTC	URXUCR	-0.00592021	0.00914482	0.541345	0.554086	-0.647384	6.07606	36.4564	0.83542	7	2	-7	-2	-0.000100256	0.00347685	-0.0288351	0.977052	1.0028e-08	0.12817	15740	-0.000100256	0.977052	0.00347685	-0.0288351	Creatinine, urine (mg/dL)	biochemistry	kidney	Blood Trichloroethene Result (ng/mL)	pollutant	VOC	7	1	1	> BY & Bonf.	kidney	VOC	13130	5	Volatile Organics	1
expo	LBXVTC	URXUMA	-0.00330985	0.000539983	0.000862011	0.172052	-6.12955	0.518053	3.10832	0	7	2	-9	-2	-0.00237468	0.00094922	-2.50171	0.0139496	5.6261e-06	0.00771653	15739	-0.00237468	0.0139496	0.00094922	-2.50171	Albumin, urine (ug/mL)	biochemistry	liver/kidney	Blood Trichloroethene Result (ng/mL)	pollutant	VOC	7	0.712476	1	> BY & Bonf.	kidney	VOC	13130	5	Volatile Organics	0.55723
expo	LBXVTE	URXUCR	-0.00590839	0.00476112	0.269665	0.361294	-1.24097	8.94115	44.7058	0.888158	6	2	3	0	-0.00542777	0.00330992	-1.63985	0.105224	1.84311e-05	0.123645	14716	-0.00542777	0.105224	0.00330992	-1.63985	Creatinine, urine (mg/dL)	biochemistry	kidney	Blood 1,1,1-Trichloroethane Result	pollutant	VOC	6	1	1	> BY & Bonf.	kidney	VOC	13130	5	Volatile Organics	1
expo	LBXVTE	URXUMA	-0.00484377	0.0012718	0.0125181	0.363754	-3.80859	1.69008	8.45042	0.408314	6	2	-9	-2	0.00468573	0.00951165	0.492631	0.623713	1.37362e-05	0.00766611	14715	0.00468573	0.623713	0.00951165	0.492631	Albumin, urine (ug/mL)	biochemistry	liver/kidney	Blood 1,1,1-Trichloroethane Result	pollutant	VOC	6	1	1	> BY & Bonf.	kidney	VOC	13130	5	Volatile Organics	1
expo	LBXVTO	URXUCR	-0.00177919	0.00834	0.8415	0.959499	-0.213332	0.635867	2.54347	0	5	2	5	0	-0.00386052	0.0117575	-0.328346	0.743674	1.24107e-05	0.124219	9982	-0.00386052	0.743674	0.0117575	-0.328346	Creatinine, urine (mg/dL)	biochemistry	kidney	Blood Toluene Result (ng/mL)	pollutant	VOC	5	1	1	> BY & Bonf.	kidney	VOC	13130	5	Volatile Organics	1
expo	LBXVTO	URXUMA	0.00822945	0.0114875	0.513354	0.812758	0.716384	1.48139	5.92555	0.324957	5	2	9	2	-0.0033358	0.0113942	-0.292763	0.770608	9.26625e-06	0.00942885	9982	-0.0033358	0.770608	0.0113942	-0.292763	Albumin, urine (ug/mL)	biochemistry	liver/kidney	Blood Toluene Result (ng/mL)	pollutant	VOC	5	1	1	> BY & Bonf.	kidney	VOC	13130	5	Volatile Organics	1
expo	LBXVXY	URXUCR	0.00426715	0.00782883	0.605368	0.901238	0.545055	0.838872	5.03323	0	7	2	9	2	0.00380191	0.00998272	0.380849	0.704108	1.13836e-05	0.124837	15639	0.00380191	0.704108	0.00998272	0.380849	Creatinine, urine (mg/dL)	biochemistry	kidney	Blood m-/p-Xylene Result (ng/mL)	pollutant	VOC	7	1	1	> BY & Bonf.	kidney	VOC	13130	5	Volatile Organics	1
expo	LBXVXY	URXUMA	-0.00653945	0.00510239	0.247264	0.685039	-1.28164	0.528936	3.17362	0	7	2	-9	-2	-0.0112528	0.00841371	-1.33743	0.184056	9.9722e-05	0.00779056	15638	-0.0112528	0.184056	0.00841371	-1.33743	Albumin, urine (ug/mL)	biochemistry	liver/kidney	Blood m-/p-Xylene Result (ng/mL)	pollutant	VOC	7	1	1	> BY & Bonf.	kidney	VOC	13130	5	Volatile Organics	1
expo	DS1TIODI	URXUCR	-0.024244	0.0170264	0.249664	0.611783	-1.42391	0.554695	1.66409	0	4	2	-9	-2	-0.030438	0.0238344	-1.27706	0.207989	0.000746051	0.0938677	3382	-0.030438	0.207989	0.0238344	-1.27706	Creatinine, urine (mg/dL)	biochemistry	kidney	Iodine (mcg)	nutrients	supplements	4	1	1	> BY & Bonf.	kidney	supplements	14620	1	Dietary Interview+Behavior	1
expo	DS1TIODI	URXUMA	0.00219883	0.0138929	0.884298	0.822118	0.15827	2.03904	6.11713	0.509574	4	2	9	2	0.0175154	0.0129294	1.35469	0.182132	0.000247046	0.00972881	3382	0.0175154	0.182132	0.0129294	1.35469	Albumin, urine (ug/mL)	biochemistry	liver/kidney	Iodine (mcg)	nutrients	supplements	4	1	1	> BY & Bonf.	kidney	supplements	14620	1	Dietary Interview+Behavior	1
expo	DS2TIODI	URXUCR	0.000977734	0.0122682	0.941497	0.961793	0.0796965	0.312361	0.937084	0	4	2	-1	0	0.00217226	0.0231906	0.0936699	0.925778	3.70625e-06	0.0884809	3502	0.00217226	0.925778	0.0231906	0.0936699	Creatinine, urine (mg/dL)	biochemistry	kidney	Iodine (mcg)	nutrients	supplements	4	1	1	> BY & Bonf.	kidney	supplements	14620	1	Dietary Interview+Behavior	1
expo	DS2TIODI	URXUMA	0.01883	0.012396	0.226064	0.460174	1.51904	1.87247	5.61741	0.465946	4	2	9	2	0.0176293	0.0122761	1.43606	0.157751	0.000244107	0.0066066	3502	0.0176293	0.157751	0.0122761	1.43606	Albumin, urine (ug/mL)	biochemistry	liver/kidney	Iodine (mcg)	nutrients	supplements	4	1	1	> BY & Bonf.	kidney	supplements	14620	1	Dietary Interview+Behavior	1
expo	DSQTCHL	URXUCR	-0.0228308	0.0167775	0.266785	0.789162	-1.3608	0.277489	0.832467	0	4	2	-9	-2	-0.0217974	0.0299973	-0.726645	0.469705	0.000383966	0.109232	2845	-0.0217974	0.469705	0.0299973	-0.726645	Creatinine, urine (mg/dL)	biochemistry	kidney	Total choline (mg)	nutrients	supplements	4	1	1	> BY & Bonf.	kidney	supplements	14620	1	Dietary Interview+Behavior	1
expo	DSQTCHL	URXUMA	-0.0226281	0.0460933	0.657151	0.940768	-0.49092	4.72455	14.1736	0.78834	4	2	-9	-2	0.0154538	0.0253912	0.60863	0.544609	0.000192999	0.0143099	2845	0.0154538	0.544609	0.0253912	0.60863	Albumin, urine (ug/mL)	biochemistry	liver/kidney	Total choline (mg)	nutrients	supplements	4	1	1	> BY & Bonf.	kidney	supplements	14620	1	Dietary Interview+Behavior	1
expo	DSQTIODI	URXUCR	-0.0253502	0.0151461	0.19278	0.489156	-1.67371	0.716052	2.14816	0	4	2	-9	-2	-0.0247798	0.0180038	-1.37637	0.175372	0.000487184	0.0920766	5203	-0.0247798	0.175372	0.0180038	-1.37637	Creatinine, urine (mg/dL)	biochemistry	kidney	Iodine (mcg)	nutrients	supplements	4	1	1	> BY & Bonf.	kidney	supplements	14620	1	Dietary Interview+Behavior	1
expo	DSQTIODI	URXUMA	0.0115844	0.0112104	0.377433	0.690059	1.03337	2.50727	7.52182	0.60116	4	2	9	2	0.00300664	0.0104471	0.287797	0.774795	7.17231e-06	0.0102005	5203	0.00300664	0.774795	0.0104471	0.287797	Albumin, urine (ug/mL)	biochemistry	liver/kidney	Iodine (mcg)	nutrients	supplements	4	1	1	> BY & Bonf.	kidney	supplements	14620	1	Dietary Interview+Behavior	1
expo2	LBDHD	URXUCR	0.697396	0.440639	0.211646	4.03238e-11	1.58269	108.042	324.127	0.990744	4	2	9	2	0.374075	0.119256	3.13674	0.00211005	8.33839e-05	0.123507	55162	0.374075	0.00211005	0.119256	3.13674	Creatinine, urine (mg/dL)	biochemistry	kidney	Hepatitis D (anti-HDV)	infection	NA	4	0.161666	1	> BY & Bonf.	kidney	infection	7393	3	Infection	0.0484354
expo2	LBDHD	URXUMA	0.13868	0.0352223	0.0291888	0.023553	3.93729	1.32337	3.97011	0.244353	4	2	9	2	0.152049	0.0317519	4.78866	4.46974e-06	1.37763e-05	0.00661749	55162	0.152049	4.46974e-06	0.0317519	4.78866	Albumin, urine (ug/mL)	biochemistry	liver/kidney	Hepatitis D (anti-HDV)	infection	NA	4	0.00089374	0.553238	BY<0.05	kidney	infection	7393	3	Infection	0.000855542
expo	LBXBGE	URXUCR	-0.00430995	0.00694368	0.57876	0.931305	-0.620702	1.34258	4.02773	0.255164	4	2	-9	-2	0.014448	0.0178123	0.811123	0.421472	0.000107131	0.110065	20169	0.014448	0.421472	0.0178123	0.811123	Creatinine, urine (mg/dL)	biochemistry	kidney	Mercury, ethyl (ug/L)	pollutant	heavy metals	4	1	1	> BY & Bonf.	kidney	heavy metals	7713	2	Smoking+Hydrocarbon+Metals	1
expo	LBXBGE	URXUMA	-0.00514684	0.00125763	0.0263773	0.141248	-4.0925	0.733211	2.19963	0	4	2	-9	-2	-0.00341677	0.00298633	-1.14414	0.258485	5.99144e-06	0.0081418	20168	-0.00341677	0.258485	0.00298633	-1.14414	Albumin, urine (ug/mL)	biochemistry	liver/kidney	Mercury, ethyl (ug/L)	pollutant	heavy metals	4	1	1	> BY & Bonf.	kidney	heavy metals	7713	2	Smoking+Hydrocarbon+Metals	1
expo	LBXBGM	URXUCR	-0.0609068	0.00724084	0.00352511	0.00250353	-8.41157	0.498965	1.49689	0	4	2	-9	-2	-0.0662247	0.0116189	-5.69974	8.14359e-07	0.00355886	0.107956	20171	-0.0662247	8.14359e-07	0.0116189	-5.69974	Creatinine, urine (mg/dL)	biochemistry	kidney	Mercury, methyl (ug/L)	pollutant	heavy metals	4	0.000200963	0.100796	BY<0.05	kidney	heavy metals	7713	2	Smoking+Hydrocarbon+Metals	2.89072e-05
expo	LBXBGM	URXUMA	-0.0111249	0.00874522	0.292985	0.449225	-1.27212	1.45544	4.36633	0.312924	4	2	-7	-2	-0.0111332	0.00721205	-1.54369	0.129516	0.000100579	0.00820176	20170	-0.0111332	0.129516	0.00721205	-1.54369	Albumin, urine (ug/mL)	biochemistry	liver/kidney	Mercury, methyl (ug/L)	pollutant	heavy metals	4	1	1	> BY & Bonf.	kidney	heavy metals	7713	2	Smoking+Hydrocarbon+Metals	1
expo	LBXBMN	URXUCR	0.00680613	0.0125674	0.625747	0.349004	0.541571	3.39032	10.1709	0.705042	4	2	-5	0	0.021349	0.00931407	2.29213	0.0265233	0.000404137	0.109925	20212	0.021349	0.0265233	0.00931407	2.29213	Creatinine, urine (mg/dL)	biochemistry	kidney	Blood manganese (ug/L)	nutrients	dietary biomarker	4	1	1	> BY & Bonf.	kidney	dietary biomarker	8670	1	Dietary Interview+Behavior	0.465944
expo	LBXBMN	URXUMA	-0.00882218	0.00497443	0.174251	0.565698	-1.77351	0.433809	1.30143	0	4	2	-9	-2	-0.00928092	0.00875184	-1.06045	0.294475	7.63743e-05	0.00794516	20211	-0.00928092	0.294475	0.00875184	-1.06045	Albumin, urine (ug/mL)	biochemistry	liver/kidney	Blood manganese (ug/L)	nutrients	dietary biomarker	4	1	1	> BY & Bonf.	kidney	dietary biomarker	8670	1	Dietary Interview+Behavior	1
expo	LBXBSE	URXUCR	0.0115905	0.00948819	0.309107	0.536374	1.22157	0.933913	2.80174	0	4	2	9	2	0.0144883	0.0101603	1.42597	0.160628	0.000198769	0.110452	20212	0.0144883	0.160628	0.0101603	1.42597	Creatinine, urine (mg/dL)	biochemistry	kidney	Blood selenium(ug/L)	nutrients	dietary biomarker	4	1	1	> BY & Bonf.	kidney	dietary biomarker	8670	1	Dietary Interview+Behavior	1
expo	LBXBSE	URXUMA	-0.012519	0.00519428	0.0950051	0.472013	-2.41014	0.292174	0.876521	0	4	2	-9	-2	-0.0173456	0.0116427	-1.48983	0.143094	0.000284901	0.00797418	20211	-0.0173456	0.143094	0.0116427	-1.48983	Albumin, urine (ug/mL)	biochemistry	liver/kidney	Blood selenium(ug/L)	nutrients	dietary biomarker	4	1	1	> BY & Bonf.	kidney	dietary biomarker	8670	1	Dietary Interview+Behavior	1
expo	URXMHNC	URXUMA	0.0089132	0.0132507	0.549342	0.328809	0.672657	2.04189	6.12567	0.510257	4	2	7	2	0.0349518	0.019846	1.76115	0.0848592	0.000986815	0.00677014	9065	0.0349518	0.0848592	0.019846	1.76115	Albumin, urine (ug/mL)	biochemistry	liver/kidney	MHNC (ng/mL)	pollutant	phthalates	4	1	1	> BY & Bonf.	kidney	phthalates	4536	4	Consumables	1
expo	URXUMN	URXUMA	0.015276	0.00939041	0.202263	0.343766	1.62677	0.934902	2.80471	0	4	2	9	2	0.0200945	0.0105934	1.89688	0.0641321	0.000397777	0.00766088	9152	0.0200945	0.0641321	0.0105934	1.89688	Albumin, urine (ug/mL)	biochemistry	liver/kidney	Manganese, urine (ug/L)	pollutant	heavy metals	4	1	1	> BY & Bonf.	kidney	heavy metals	7713	2	Smoking+Hydrocarbon+Metals	1
expo	URXUSN	URXUMA	0.0310657	0.012454	0.0881372	0.0287187	2.49445	2.1536	6.46079	0.535661	4	2	9	2	0.0457034	0.0103439	4.41838	6.00332e-05	0.00187159	0.00653538	9151	0.0457034	6.00332e-05	0.0103439	4.41838	Albumin, urine (ug/mL)	biochemistry	liver/kidney	Tin, urine (ug/L)	pollutant	heavy metals	4	0.0082967	1	BY<0.05	kidney	heavy metals	7713	2	Smoking+Hydrocarbon+Metals	0.00745349
expo	URXUSR	URXUMA	-0.0340986	0.00690839	0.0386809	0.131381	-4.93583	0.260317	0.520634	0	3	2	-9	-2	-0.0424989	0.018022	-2.35817	0.0246412	0.00176364	0.0137325	7056	-0.0424989	0.0246412	0.018022	-2.35817	Albumin, urine (ug/mL)	biochemistry	liver/kidney	Strontium, urine (ug/L)	pollutant	heavy metals	3	1	1	> BY & Bonf.	kidney	heavy metals	7713	2	Smoking+Hydrocarbon+Metals	0.808543
expo	URX1DC	URXUMA	-0.00124774	0.00250591	0.705892	0.203858	-0.497922	6.83678	6.83678	0.853732	2	2	-9	-2	0.000970272	0.000950129	1.0212	0.3125	9.40808e-07	0.0126838	9777	0.000970272	0.3125	0.000950129	1.0212	Albumin, urine (ug/mL)	biochemistry	liver/kidney	N-acetyl-S-(1,2-dichlorovinyl)-L-cysteine (ng/mL)	pollutant	VOC	2	1	1	> BY & Bonf.	kidney	VOC	13130	5	Volatile Organics	1
expo	URX2MH	URXUMA	0.0390223	0.00648001	0.00917787	0.0820132	6.02195	0.610104	1.83031	0	4	2	9	2	0.0217791	0.0112926	1.92861	0.0585144	0.000436078	0.00788649	11785	0.0217791	0.0585144	0.0112926	1.92861	Albumin, urine (ug/mL)	biochemistry	liver/kidney	2-methylhippuric acid (ng/mL)	pollutant	VOC	4	1	1	> BY & Bonf.	kidney	VOC	13130	5	Volatile Organics	1
expo	URX34M	URXUMA	0.0421527	0.00928182	0.0199914	0.0883414	4.54143	0.963156	2.88947	0	4	2	9	2	0.020513	0.0121576	1.68726	0.0967466	0.000376014	0.00774806	12026	0.020513	0.0967466	0.0121576	1.68726	Albumin, urine (ug/mL)	biochemistry	liver/kidney	3-methylhippuric acid & 4-methylhippuric acid(ng/mL)	pollutant	VOC	4	1	1	> BY & Bonf.	kidney	VOC	13130	5	Volatile Organics	1
expo	URXAAM	URXUMA	0.0253266	0.0109041	0.102834	0.163783	2.32266	1.88505	5.65515	0.469511	4	2	9	2	0.0127618	0.0111754	1.14195	0.25801	0.000148144	0.00785867	11920	0.0127618	0.25801	0.0111754	1.14195	Albumin, urine (ug/mL)	biochemistry	liver/kidney	N-acetyl-S-(2-carbamoylethyl)-L-cysteine(ng/mL)	pollutant	VOC	4	1	1	> BY & Bonf.	kidney	VOC	13130	5	Volatile Organics	1
expo	URXAMC	URXUMA	0.031399	0.0165992	0.15491	0.220014	1.8916	2.55852	7.67557	0.609149	4	2	9	2	0.0139149	0.0120104	1.15857	0.251221	0.000166012	0.00744776	11985	0.0139149	0.251221	0.0120104	1.15857	Albumin, urine (ug/mL)	biochemistry	liver/kidney	N-acetyl-S-(N-methylcarbamoyl)-L-cysteine(ng/mL)	pollutant	VOC	4	1	1	> BY & Bonf.	kidney	VOC	13130	5	Volatile Organics	1
expo	URXATC	URXUMA	-0.00742657	0.00583849	0.29302	0.586222	-1.272	0.406853	1.22056	0	4	2	-5	-2	-0.00977406	0.0101014	-0.967593	0.337132	8.37513e-05	0.00798516	11931	-0.00977406	0.337132	0.0101014	-0.967593	Albumin, urine (ug/mL)	biochemistry	liver/kidney	2-aminothiazoline-4-carboxylic acid(ng/mL)	pollutant	VOC	4	1	1	> BY & Bonf.	kidney	VOC	13130	5	Volatile Organics	1
expo	URXBMA	URXUMA	0.0440669	0.0111815	0.0291159	0.104096	3.94106	0.741607	2.22482	0	4	2	9	2	0.0356335	0.013061	2.72823	0.00834062	0.00121853	0.0077005	12020	0.0356335	0.00834062	0.013061	2.72823	Albumin, urine (ug/mL)	biochemistry	liver/kidney	N-acetyl-S-(benzyl)-L-cysteine(ng/mL)	pollutant	VOC	4	0.479048	1	> BY & Bonf.	kidney	VOC	13130	5	Volatile Organics	0.368413
expo	URXBPM	URXUMA	-0.0121498	0.009384	0.286055	0.427113	-1.29474	1.50434	4.51302	0.335256	4	2	-9	-2	-0.00936714	0.00937013	-0.99968	0.32148	8.40518e-05	0.00767595	11916	-0.00936714	0.32148	0.00937013	-0.99968	Albumin, urine (ug/mL)	biochemistry	liver/kidney	N-acetyl-S-(n-propyl)-L-cysteine(ng/mL)	pollutant	VOC	4	1	1	> BY & Bonf.	kidney	VOC	13130	5	Volatile Organics	1
expo	URXCEM	URXUMA	0.0501188	0.00590324	0.00343133	0.0189704	8.49006	0.378498	1.13549	0	4	2	9	2	0.0366103	0.0110541	3.31191	0.00157283	0.00122862	0.00671651	12011	0.0366103	0.00157283	0.0110541	3.31191	Albumin, urine (ug/mL)	biochemistry	liver/kidney	N-acetyl-S- (2-Carboxyethyl)-L-cysteine(ng/mL)	pollutant	VOC	4	0.127525	1	> BY & Bonf.	kidney	VOC	13130	5	Volatile Organics	0.104714
expo	URXCYM	URXUMA	0.0140554	0.0134612	0.37315	0.677736	1.04414	1.12443	3.37329	0.11066	4	2	9	2	-0.00338953	0.0125998	-0.269015	0.788841	9.69327e-06	0.00807777	11979	-0.00338953	0.788841	0.0125998	-0.269015	Albumin, urine (ug/mL)	biochemistry	liver/kidney	N-acetyl-S-(2-cyanoethyl)-L-cysteine(ng/mL)	pollutant	VOC	4	1	1	> BY & Bonf.	kidney	VOC	13130	5	Volatile Organics	1
expo	URXDHB	URXUMA	0.042836	0.0126981	0.0433012	0.00233211	3.37342	4.57565	13.727	0.781452	4	2	9	2	0.0255543	0.0145596	1.75515	0.0843385	0.000606248	0.00742963	11785	0.0255543	0.0843385	0.0145596	1.75515	Albumin, urine (ug/mL)	biochemistry	liver/kidney	N-acetyl-S-(3,4-Dihidroxybutyl)-L-cysteine(ng/mL)	pollutant	VOC	4	1	1	> BY & Bonf.	kidney	VOC	13130	5	Volatile Organics	1
expo	URXDPM	URXUMA	-0.00374287	0.00204037	0.208029	0.275182	-1.83441	1.36304	2.72607	0.266344	3	2	-9	-2	-0.00120126	0.00239221	-0.502155	0.617954	1.43768e-06	0.0125696	9859	-0.00120126	0.617954	0.00239221	-0.502155	Albumin, urine (ug/mL)	biochemistry	liver/kidney	N-acetyl-S-(dimethylphenyl)-L-cysteine(ng/mL)	pollutant	VOC	3	1	1	> BY & Bonf.	kidney	VOC	13130	5	Volatile Organics	1
expo	URXGAM	URXUMA	0.0166752	0.0123941	0.271147	0.164267	1.34541	2.69324	8.07972	0.6287	4	2	9	2	0.0214813	0.00750731	2.86139	0.00579802	0.00041731	0.00784313	12035	0.0214813	0.00579802	0.00750731	2.86139	Albumin, urine (ug/mL)	biochemistry	liver/kidney	N-acetyl-S-(2-carbamoyl-2-hydroxyethyl)-L-cysteine(ng/mL)	pollutant	VOC	4	0.360035	1	> BY & Bonf.	kidney	VOC	13130	5	Volatile Organics	0.274631
expo	URXHEM	URXUMA	-0.00389266	0.00854877	0.679795	0.863071	-0.455347	0.913264	2.73979	0	4	2	-3	-2	-0.00912394	0.00803697	-1.13525	0.260787	7.59043e-05	0.00821786	11991	-0.00912394	0.260787	0.00803697	-1.13525	Albumin, urine (ug/mL)	biochemistry	liver/kidney	N-acetyl-S- (2-Hydroxyethyl)-L-cysteine(ng/mL)	pollutant	VOC	4	1	1	> BY & Bonf.	kidney	VOC	13130	5	Volatile Organics	1
expo	URXHP2	URXUMA	0.0231567	0.00397129	0.0100476	0.160324	5.83103	0.32229	0.966871	0	4	2	9	2	0.0175977	0.00827184	2.12742	0.0375046	0.000297135	0.00790884	12001	0.0175977	0.0375046	0.00827184	2.12742	Albumin, urine (ug/mL)	biochemistry	liver/kidney	N-acetyl-S- (2-hydroxypropyl)-L-cysteine(ng/mL)	pollutant	VOC	4	1	1	> BY & Bonf.	kidney	VOC	13130	5	Volatile Organics	1
expo	URXHPM	URXUMA	0.0217199	0.0131552	0.197294	0.439288	1.65105	1.77085	5.31256	0.4353	4	2	9	2	0.00323688	0.0116887	0.276923	0.782791	9.49727e-06	0.00726036	11857	0.00323688	0.782791	0.0116887	0.276923	Albumin, urine (ug/mL)	biochemistry	liver/kidney	N-acetyl-S-(3-Hydroxypropyl)-L-cysteine(ng/mL)	pollutant	VOC	4	1	1	> BY & Bonf.	kidney	VOC	13130	5	Volatile Organics	1
expo	URXMAD	URXUMA	0.029192	0.0137488	0.123801	0.0493617	2.12324	3.95203	11.8561	0.746966	4	2	9	2	0.0158637	0.00962667	1.64789	0.104603	0.000234409	0.00768764	11943	0.0158637	0.104603	0.00962667	1.64789	Albumin, urine (ug/mL)	biochemistry	liver/kidney	Mandelic acid(ng/mL)	pollutant	VOC	4	1	1	> BY & Bonf.	kidney	VOC	13130	5	Volatile Organics	1
expo	URXMB1	URXUMA	-8.42713e-05	0.00240642	0.975245	0.916336	-0.0350194	0.817834	1.63567	0	3	2	5	0	0.000323416	0.00306198	0.105623	0.916341	1.03837e-07	0.0123957	9945	0.000323416	0.916341	0.00306198	0.105623	Albumin, urine (ug/mL)	biochemistry	liver/kidney	N-acetyl-s-(1-hydroxyMethyl)-2-propenyl)-L-cysteine(ng/mL)	pollutant	VOC	3	1	1	> BY & Bonf.	kidney	VOC	13130	5	Volatile Organics	1
expo	URXMB2	URXUMA	0.0113035	0.00836356	0.309099	0.598755	1.35152	0.389571	0.779142	0	3	2	9	2	0.00387988	0.0101805	0.381111	0.704876	1.39616e-05	0.0119461	10002	0.00387988	0.704876	0.0101805	0.381111	Albumin, urine (ug/mL)	biochemistry	liver/kidney	N-acetyl-s-(2-hydroxy-3-butenyl)-L-cysteine (ng/mL)	pollutant	VOC	3	1	1	> BY & Bonf.	kidney	VOC	13130	5	Volatile Organics	1
expo	URXMB3	URXUMA	0.0284406	0.00581737	0.0163683	0.0835754	4.88891	0.498488	1.49546	0	4	2	9	2	0.0237597	0.00677625	3.50632	0.000866688	0.000507949	0.00794084	11932	0.0237597	0.000866688	0.00677625	3.50632	Albumin, urine (ug/mL)	biochemistry	liver/kidney	N-acetyl-s-(4-hydroxy-2-butenyl)-L-cysteine (ng/mL)	pollutant	VOC	4	0.078333	1	> BY & Bonf.	kidney	VOC	13130	5	Volatile Organics	0.0642157
expo	URXPHE	URXUMA	0.010739	0.0110247	0.401859	0.336647	0.974081	1.64994	4.94982	0.393918	4	2	9	2	0.0183131	0.0101647	1.80164	0.0766274	0.00030133	0.00749021	11915	0.0183131	0.0766274	0.0101647	1.80164	Albumin, urine (ug/mL)	biochemistry	liver/kidney	N-acetyl-S-(phenyl-2-hydroxyethyl)-L-cysteine(ng/mL)	pollutant	VOC	4	1	1	> BY & Bonf.	kidney	VOC	13130	5	Volatile Organics	1
expo	URXPHG	URXUMA	0.0482143	0.0135199	0.037654	0.00042962	3.56619	3.53102	10.5931	0.716796	4	2	9	2	0.0474796	0.00587467	8.08209	3.54996e-11	0.00202859	0.00792398	11974	0.0474796	3.54996e-11	0.00587467	8.08209	Albumin, urine (ug/mL)	biochemistry	liver/kidney	Phenylglyoxylic acid(ng/mL)	pollutant	VOC	4	2.47983e-08	4.39392e-06	Bonf.<0.05	kidney	VOC	13130	5	Volatile Organics	4.07693e-08
expo	URXPMA	URXUMA	0.0154222	0.0084774	0.210494	0.127984	1.81922	2.0823	4.16461	0.519763	3	2	9	2	0.00957454	0.00524529	1.82536	0.0744435	8.70586e-05	0.0124235	9942	0.00957454	0.0744435	0.00524529	1.82536	Albumin, urine (ug/mL)	biochemistry	liver/kidney	N-acetyl-s-(phenyl)-L-cysteine(ng/mL)	pollutant	VOC	3	1	1	> BY & Bonf.	kidney	VOC	13130	5	Volatile Organics	1
expo	URXPMM	URXUMA	0.0375402	0.0131212	0.0645225	0.0479591	2.86103	2.37473	7.12418	0.578899	4	2	9	2	0.0205455	0.0145801	1.40915	0.163954	0.000388768	0.0073436	11995	0.0205455	0.163954	0.0145801	1.40915	Albumin, urine (ug/mL)	biochemistry	liver/kidney	N-acetyl-s-(3-hydroxypropyl-1-methyl)-L-cysteine(ng/mL)	pollutant	VOC	4	1	1	> BY & Bonf.	kidney	VOC	13130	5	Volatile Organics	1
expo	URXTTC	URXUMA	-0.000403416	0.0119486	0.976133	0.632521	-0.0337627	2.42327	4.84653	0.587334	3	2	-1	0	0.0171809	0.00945911	1.81633	0.0758393	0.000290664	0.00647462	9752	0.0171809	0.0758393	0.00945911	1.81633	Albumin, urine (ug/mL)	biochemistry	liver/kidney	2-thioxothiazolidine-4-carboxylic acid(ng/mL)	pollutant	VOC	3	1	1	> BY & Bonf.	kidney	VOC	13130	5	Volatile Organics	1
expo	LBXHCT	URXUCR	0.0326096	0.00101101	0.000959826	0.162136	32.2545	0.00568721	0.0113744	0	3	2	9	2	0.0650464	0.00643655	10.1058	4.18372e-18	0.00270646	0.101944	67430	0.0650464	4.18372e-18	0.00643655	10.1058	Creatinine, urine (mg/dL)	biochemistry	kidney	Hydroxycotinine, Serum (ng/mL)	smoking	smoking biomarker	3	9.69735e-15	5.17836e-13	Bonf.<0.05	kidney	smoking biomarker	1440	2	Smoking+Hydrocarbon+Metals	5.54053e-16
expo	LBXHCT	URXUMA	0.00966201	0.00801347	0.351215	0.547292	1.20572	0.589287	1.17857	0	3	2	9	2	-0.0471867	0.0105665	-4.46567	1.70548e-05	0.00142429	0.00668683	67430	-0.0471867	1.70548e-05	0.0105665	-4.46567	Albumin, urine (ug/mL)	biochemistry	liver/kidney	Hydroxycotinine, Serum (ng/mL)	smoking	smoking biomarker	3	0.00281324	1	BY<0.05	kidney	smoking biomarker	1440	2	Smoking+Hydrocarbon+Metals	0.00270158
expo	URXBPF	URXUMA	-0.00669788	0.0119998	0.675902	0.776308	-0.558167	0.406384	0.406384	0	2	2	-9	-2	-0.0027836	0.0179595	-0.154993	0.878765	7.43754e-06	0.00869731	4719	-0.0027836	0.878765	0.0179595	-0.154993	Albumin, urine (ug/mL)	biochemistry	liver/kidney	Urinary 4,4' dihydroxydiphenylmethane	pollutant	phenols	2	1	1	> BY & Bonf.	kidney	phenols	2892	4	Consumables	1
expo	URXBPS	URXUMA	0.0110753	0.00876899	0.426342	0.431243	1.26301	0.772331	0.772331	0	2	2	9	2	0.013934	0.0103245	1.34961	0.195927	0.000184638	0.00820954	4719	0.013934	0.195927	0.0103245	1.34961	Albumin, urine (ug/mL)	biochemistry	liver/kidney	Urinary 4,4'sulfonyldiphenol	pollutant	phenols	2	1	1	> BY & Bonf.	kidney	phenols	2892	4	Consumables	1
expo	URXTLC	URXUMA	0.0274015	0.003469	0.0801689	0.36927	7.89897	0.0258565	0.0258565	0	2	2	9	2	0.0260219	0.0215325	1.20849	0.244416	0.000640853	0.00787087	4722	0.0260219	0.244416	0.0215325	1.20849	Albumin, urine (ug/mL)	biochemistry	liver/kidney	Urinary Triclocarban (ng/mL)	pollutant	phenols	2	1	1	> BY & Bonf.	kidney	phenols	2892	4	Consumables	1
expo2	LBXHCR	URXUCR	-0.00415474	0.155841	0.981152	0.715968	-0.0266601	2.05266	4.10532	0.512827	3	2	-9	-2	-0.0363873	0.101918	-0.357025	0.721833	1.93175e-05	0.104029	19559	-0.0363873	0.721833	0.101918	-0.357025	Creatinine, urine (mg/dL)	biochemistry	kidney	Hepatitis C RNA (HCV-RNA)	infection	NA	3	1	1	> BY & Bonf.	kidney	infection	7393	3	Infection	1
expo3	LBXHCR	URXUCR	0.0128563	0.137688	0.934119	0.809351	0.0933722	2.01556	4.03113	0.503861	3	2	-5	0	-0.0388806	0.103463	-0.375792	0.707876	1.93175e-05	0.104029	19559	-0.0388806	0.707876	0.103463	-0.375792	Creatinine, urine (mg/dL)	biochemistry	kidney	Hepatitis C RNA (HCV-RNA)	infection	NA	3	1	1	> BY & Bonf.	kidney	infection	7393	3	Infection	1
expo2	LBXHCR	URXUMA	-0.117096	0.0462453	0.126945	0.609479	-2.53206	0.123616	0.247232	0	3	2	-9	-2	-0.135129	0.0925788	-1.45961	0.147562	0.000224264	0.00601151	19559	-0.135129	0.147562	0.0925788	-1.45961	Albumin, urine (ug/mL)	biochemistry	liver/kidney	Hepatitis C RNA (HCV-RNA)	infection	NA	3	1	1	> BY & Bonf.	kidney	infection	7393	3	Infection	1
expo3	LBXHCR	URXUMA	-0.104365	0.0522118	0.183657	0.612163	-1.99887	0.187018	0.374036	0	3	2	-9	-2	-0.121221	0.0850789	-1.4248	0.157359	0.000224264	0.00601151	19559	-0.121221	0.157359	0.0850789	-1.4248	Albumin, urine (ug/mL)	biochemistry	liver/kidney	Hepatitis C RNA (HCV-RNA)	infection	NA	3	1	1	> BY & Bonf.	kidney	infection	7393	3	Infection	1
expo2	LBXHP2C	URXUCR	0.0173534	0.050133	0.787854	0.805904	0.346148	0.703861	0.703861	0	2	2	-7	0	0.0233468	0.0608133	0.38391	0.706099	0.000105272	0.101474	3548	0.0233468	0.706099	0.0608133	0.38391	Creatinine, urine (mg/dL)	biochemistry	kidney	Cobas HPV Swab High Risk	infection	NA	2	1	1	> BY & Bonf.	kidney	infection	7393	3	Infection	1
expo3	LBXHP2C	URXUCR	-0.107301	0.147417	0.599445	0.786444	-0.727875	1.32822	1.32822	0.247113	2	2	-9	-2	-0.0169881	0.15228	-0.111559	0.912561	0.000105272	0.101474	3548	-0.0169881	0.912561	0.15228	-0.111559	Creatinine, urine (mg/dL)	biochemistry	kidney	Cobas HPV Swab High Risk	infection	NA	2	1	1	> BY & Bonf.	kidney	infection	7393	3	Infection	1
expo2	LBXHP2C	URXUMA	0.008332	0.0584224	0.909816	0.978726	0.142617	1.41424	1.41424	0.292906	2	2	-3	0	-0.0388738	0.0576537	-0.674265	0.509768	0.000354759	0.00803325	3548	-0.0388738	0.509768	0.0576537	-0.674265	Albumin, urine (ug/mL)	biochemistry	liver/kidney	Cobas HPV Swab High Risk	infection	NA	2	1	1	> BY & Bonf.	kidney	infection	7393	3	Infection	1
expo3	LBXHP2C	URXUMA	-0.123284	0.00152663	0.0078829	0.0873678	-80.7555	0.00094861	0.00094861	0	2	2	-9	-2	-0.111175	0.061754	-1.80029	0.0906956	0.000354759	0.00803325	3548	-0.111175	0.0906956	0.061754	-1.80029	Albumin, urine (ug/mL)	biochemistry	liver/kidney	Cobas HPV Swab High Risk	infection	NA	2	1	1	> BY & Bonf.	kidney	infection	7393	3	Infection	1
expo	URXP25	URXUMA	0.023936	0.00747473	0.192695	0.25454	3.20225	0.349636	0.349636	0	2	2	9	2	0.0156602	0.017092	0.916228	0.373151	0.000223067	0.0159688	4755	0.0156602	0.373151	0.017092	0.916228	Albumin, urine (ug/mL)	biochemistry	liver/kidney	2-Hydroxyphenanthrene (ng/L) & 3-Hydroxyphenanthrene (ng/L)	pollutant	hydrocarbon	2	1	1	> BY & Bonf.	kidney	hydrocarbon	2413	2	Smoking+Hydrocarbon+Metals	1
expo2	URXUTRI	URXUCR	-0.10095	0.0410176	0.245697	0.475623	-2.46114	0.168453	0.168453	0	2	2	-9	-2	-0.111858	0.0999181	-1.1195	0.279452	0.000160603	0.109776	7223	-0.111858	0.279452	0.0999181	-1.1195	Creatinine, urine (mg/dL)	biochemistry	kidney	Trichomonas, urine	infection	NA	2	1	1	> BY & Bonf.	kidney	infection	7393	3	Infection	1
expo2	URXUTRI	URXUMA	-0.055778	0.104457	0.687763	0.52452	-0.533981	0.8785	0.8785	0	2	2	-9	-2	-0.277668	0.260617	-1.06543	0.302498	0.000989621	0.00561472	7223	-0.277668	0.302498	0.260617	-1.06543	Albumin, urine (ug/mL)	biochemistry	liver/kidney	Trichomonas, urine	infection	NA	2	1	1	> BY & Bonf.	kidney	infection	7393	3	Infection	1
expo	URXANBT	URXUCR	0.26983	0.0247816	0.00832959	4.74315e-06	10.8883	0.528027	1.05605	0	3	2	9	2	0.275762	0.0353247	7.80649	1.03663e-08	0.0614704	0.149996	1503	0.275762	1.03663e-08	0.0353247	7.80649	Creatinine, urine (mg/dL)	biochemistry	kidney	Anabasine, urine (ng/mL)	smoking	smoking biomarker	3	4.23453e-06	0.00128308	Bonf.<0.05	kidney	smoking biomarker	1440	2	Smoking+Hydrocarbon+Metals	4.40659e-07
expo	URXANBT	URXUMA	0.0533704	0.0341369	0.258391	0.122381	1.56342	2.48069	4.96138	0.596886	3	2	9	2	0.0633498	0.0213559	2.96639	0.00586443	0.00324405	0.0481543	1503	0.0633498	0.00586443	0.0213559	2.96639	Albumin, urine (ug/mL)	biochemistry	liver/kidney	Anabasine, urine (ng/mL)	smoking	smoking biomarker	3	0.363063	1	> BY & Bonf.	kidney	smoking biomarker	1440	2	Smoking+Hydrocarbon+Metals	0.274897
expo	URXANTT	URXUCR	0.205132	0.0217139	0.01102	0.000248804	9.44704	0.449417	0.898834	0	3	2	9	2	0.210676	0.0332325	6.33944	5.42055e-07	0.0352703	0.139236	1503	0.210676	5.42055e-07	0.0332325	6.33944	Creatinine, urine (mg/dL)	biochemistry	kidney	Anatabine, urine (ng/mL)	smoking	smoking biomarker	3	0.000140442	0.0670924	BY<0.05	kidney	smoking biomarker	1440	2	Smoking+Hydrocarbon+Metals	1.98554e-05
expo	URXANTT	URXUMA	0.0598298	0.0363811	0.241796	0.162831	1.64453	2.4982	4.99639	0.599711	3	2	9	2	0.0520012	0.024177	2.15085	0.0396659	0.00214886	0.0477056	1503	0.0520012	0.0396659	0.024177	2.15085	Albumin, urine (ug/mL)	biochemistry	liver/kidney	Anatabine, urine (ng/mL)	smoking	smoking biomarker	3	1	1	> BY & Bonf.	kidney	smoking biomarker	1440	2	Smoking+Hydrocarbon+Metals	1
expo	URXCOTT	URXUCR	0.187409	0.00110273	3.46208e-05	1.62307e-10	169.95	0.00440801	0.00881603	0	3	2	9	2	0.188925	0.0177175	10.6632	1.00427e-11	0.0279953	0.0849005	6701	0.188925	1.00427e-11	0.0177175	10.6632	Creatinine, urine (mg/dL)	biochemistry	kidney	Total Cotinine, urine (ng/mL)	smoking	smoking biomarker	3	7.80677e-09	1.24302e-06	Bonf.<0.05	kidney	smoking biomarker	1440	2	Smoking+Hydrocarbon+Metals	5.23924e-10
expo	URXCOTT	URXUMA	0.0163936	0.0236038	0.559182	0.653244	0.694533	2.84565	5.69131	0.648587	3	2	7	2	-0.00474961	0.0154526	-0.307367	0.760688	1.76938e-05	0.00789401	6701	-0.00474961	0.760688	0.0154526	-0.307367	Albumin, urine (ug/mL)	biochemistry	liver/kidney	Total Cotinine, urine (ng/mL)	smoking	smoking biomarker	3	1	1	> BY & Bonf.	kidney	smoking biomarker	1440	2	Smoking+Hydrocarbon+Metals	1
expo	URXCOXT	URXUCR	0.385232	0.0275119	0.00506161	4.72741e-10	14.0024	0.594674	1.18935	0	3	2	9	2	0.388571	0.034338	11.3161	2.3829e-12	0.120653	0.168918	1503	0.388571	2.3829e-12	0.034338	11.3161	Creatinine, urine (mg/dL)	biochemistry	kidney	Cotinine-n-oxide, urine (ng/mL)	smoking	smoking biomarker	3	2.10976e-09	2.94941e-07	Bonf.<0.05	kidney	smoking biomarker	1440	2	Smoking+Hydrocarbon+Metals	1.34505e-10
expo	URXCOXT	URXUMA	0.0647149	0.043118	0.272193	0.128791	1.50088	3.3934	6.7868	0.70531	3	2	9	2	0.0686363	0.0227186	3.02115	0.00511039	0.00376447	0.0487294	1503	0.0686363	0.00511039	0.0227186	3.02115	Albumin, urine (ug/mL)	biochemistry	liver/kidney	Cotinine-n-oxide, urine (ng/mL)	smoking	smoking biomarker	3	0.325975	1	> BY & Bonf.	kidney	smoking biomarker	1440	2	Smoking+Hydrocarbon+Metals	0.25243
expo	URXHCTT	URXUCR	0.225516	0.00667687	0.000875426	3.12989e-14	33.7757	0.15771	0.315419	0	3	2	9	2	0.224656	0.017786	12.631	1.53419e-13	0.0398702	0.0806581	6701	0.224656	1.53419e-13	0.017786	12.631	Creatinine, urine (mg/dL)	biochemistry	kidney	Total Hydroxycotinine, urine (ng/mL)	smoking	smoking biomarker	3	1.6784e-10	1.89893e-08	Bonf.<0.05	kidney	smoking biomarker	1440	2	Smoking+Hydrocarbon+Metals	1.01587e-11
expo	URXHCTT	URXUMA	0.02005	0.0222731	0.463025	0.513711	0.900188	2.90417	5.80835	0.655668	3	2	9	2	-0.000225879	0.0143748	-0.0157136	0.987567	4.03057e-08	0.00778355	6701	-0.000225879	0.987567	0.0143748	-0.0157136	Albumin, urine (ug/mL)	biochemistry	liver/kidney	Total Hydroxycotinine, urine (ng/mL)	smoking	smoking biomarker	3	1	1	> BY & Bonf.	kidney	smoking biomarker	1440	2	Smoking+Hydrocarbon+Metals	1
expo	URXNICT	URXUCR	0.224202	0.0238947	0.0111687	0.000507852	9.38289	0.425576	0.851152	0	3	2	9	2	0.223366	0.0360517	6.19571	8.07837e-07	0.0397419	0.143646	1503	0.223366	8.07837e-07	0.0360517	6.19571	Creatinine, urine (mg/dL)	biochemistry	kidney	Nicotine, urine (ng/mL)	smoking	smoking biomarker	3	0.000199483	0.0999892	BY<0.05	kidney	smoking biomarker	1440	2	Smoking+Hydrocarbon+Metals	2.89072e-05
expo	URXNICT	URXUMA	0.0734701	0.0352164	0.172257	0.12763	2.08624	2.35906	4.71813	0.576103	3	2	9	2	0.0513928	0.0255659	2.0102	0.0534755	0.00210386	0.0480346	1503	0.0513928	0.0534755	0.0255659	2.0102	Albumin, urine (ug/mL)	biochemistry	liver/kidney	Nicotine, urine (ng/mL)	smoking	smoking biomarker	3	1	1	> BY & Bonf.	kidney	smoking biomarker	1440	2	Smoking+Hydrocarbon+Metals	1
expo	URXNNCT	URXUCR	0.319322	0.0374018	0.0134431	8.85921e-08	8.53762	1.1799	2.35981	0.152474	3	2	9	2	0.319785	0.0339759	9.41209	1.84009e-10	0.0814431	0.15837	1502	0.319785	1.84009e-10	0.0339759	9.41209	Creatinine, urine (mg/dL)	biochemistry	kidney	Nornicotine, urine (ng/mL)	smoking	smoking biomarker	3	1.10671e-07	2.27756e-05	Bonf.<0.05	kidney	smoking biomarker	1440	2	Smoking+Hydrocarbon+Metals	8.79973e-09
expo	URXNNCT	URXUMA	0.0755437	0.0370598	0.178373	0.0837699	2.03843	2.47363	4.94726	0.595736	3	2	9	2	0.0690176	0.0229623	3.00569	0.0053133	0.00379366	0.0481984	1502	0.0690176	0.0053133	0.0229623	3.00569	Albumin, urine (ug/mL)	biochemistry	liver/kidney	Nornicotine, urine (ng/mL)	smoking	smoking biomarker	3	0.336424	1	> BY & Bonf.	kidney	smoking biomarker	1440	2	Smoking+Hydrocarbon+Metals	0.259661
expo	URXNOXT	URXUCR	0.274754	0.0156901	0.00324523	1.90387e-05	17.5113	0.182959	0.365918	0	3	2	9	2	0.273871	0.0362121	7.56296	1.96631e-08	0.0612717	0.151067	1503	0.273871	1.96631e-08	0.0362121	7.56296	Creatinine, urine (mg/dL)	biochemistry	kidney	Nicotine-1 N-oxide, urine (ng/mL)	smoking	smoking biomarker	3	7.52171e-06	0.00243379	Bonf.<0.05	kidney	smoking biomarker	1440	2	Smoking+Hydrocarbon+Metals	8.2566e-07
expo	URXNOXT	URXUMA	0.0708501	0.0415993	0.23065	0.138418	1.70316	2.53811	5.07622	0.606006	3	2	9	2	0.0640707	0.0250743	2.55523	0.0159222	0.00335341	0.0472953	1503	0.0640707	0.0159222	0.0250743	2.55523	Albumin, urine (ug/mL)	biochemistry	liver/kidney	Nicotine-1 N-oxide, urine (ng/mL)	smoking	smoking biomarker	3	0.790117	1	> BY & Bonf.	kidney	smoking biomarker	1440	2	Smoking+Hydrocarbon+Metals	0.599535
expo	LBXV07N	URXUCR	-0.00899112	0.0101823	0.470374	0.565509	-0.883018	3.14375	6.28751	0.681909	3	2	-9	-2	-0.0130133	0.00739249	-1.76034	0.0885428	0.000168544	0.122428	7907	-0.0130133	0.0885428	0.00739249	-1.76034	Creatinine, urine (mg/dL)	biochemistry	kidney	Blood Heptane (ng/mL)	pollutant	VOC	3	1	1	> BY & Bonf.	kidney	VOC	13130	5	Volatile Organics	1
expo	LBXV07N	URXUMA	-0.00718006	0.00335775	0.165911	0.00749914	-2.13836	4.29149	8.58299	0.766981	3	2	-9	-2	-0.0077091	0.00147777	-5.2167	1.26326e-05	5.91486e-05	0.00653659	7907	-0.0077091	1.26326e-05	0.00147777	-5.2167	Albumin, urine (ug/mL)	biochemistry	liver/kidney	Blood Heptane (ng/mL)	pollutant	VOC	3	0.00217617	1	BY<0.05	kidney	VOC	13130	5	Volatile Organics	0.00223198
expo	LBXV08N	URXUCR	-0.0166932	0.00455653	0.0670942	0.12614	-3.66357	1.3428	2.6856	0.255287	3	2	-9	-2	-0.0064215	0.00948218	-0.677218	0.503457	4.11455e-05	0.120672	7959	-0.0064215	0.503457	0.00948218	-0.677218	Creatinine, urine (mg/dL)	biochemistry	kidney	Blood Octane (ng/mL)	pollutant	VOC	3	1	1	> BY & Bonf.	kidney	VOC	13130	5	Volatile Organics	1
expo	LBXV08N	URXUMA	-0.00380249	0.000270761	0.00503207	0.0402073	-14.0437	0.104106	0.208212	0	3	2	-9	-2	-0.00380638	0.00164609	-2.31238	0.0278009	1.44569e-05	0.00646135	7959	-0.00380638	0.0278009	0.00164609	-2.31238	Albumin, urine (ug/mL)	biochemistry	liver/kidney	Blood Octane (ng/mL)	pollutant	VOC	3	1	1	> BY & Bonf.	kidney	VOC	13130	5	Volatile Organics	0.868784
expo	LBXVC6	URXUCR	0.0299128	0.00480736	0.024869	3.05738e-08	6.2223	7.37126	14.7425	0.864338	3	2	9	2	0.02165	0.0101928	2.12404	0.0420231	0.00046756	0.123597	7791	0.02165	0.0420231	0.0101928	2.12404	Creatinine, urine (mg/dL)	biochemistry	kidney	Blood Cyclohexane (ng/mL)	pollutant	VOC	3	1	1	> BY & Bonf.	kidney	VOC	13130	5	Volatile Organics	0.709283
expo	LBXVC6	URXUMA	-0.00344507	0.00143843	0.138912	0.510827	-2.39503	0.528018	1.05604	0	3	2	-9	-2	-0.000926214	0.00234514	-0.39495	0.695674	8.55744e-07	0.00663575	7791	-0.000926214	0.695674	0.00234514	-0.39495	Albumin, urine (ug/mL)	biochemistry	liver/kidney	Blood Cyclohexane (ng/mL)	pollutant	VOC	3	1	1	> BY & Bonf.	kidney	VOC	13130	5	Volatile Organics	1
expo	LBXVDEE	URXUCR	-0.0183738	0.00667795	0.22193	0.00712392	-2.75141	3.68895	3.68895	0.72892	2	2	-9	-2	-0.0050708	0.00952757	-0.532224	0.598491	2.56426e-05	0.12056	7856	-0.0050708	0.598491	0.00952757	-0.532224	Creatinine, urine (mg/dL)	biochemistry	kidney	Blood Diethyl Ether (ng/mL)	pollutant	VOC	2	1	1	> BY & Bonf.	kidney	VOC	13130	5	Volatile Organics	1
expo	LBXVDEE	URXUMA	-0.00253002	0.000401741	0.100252	0.215751	-6.29763	0.167164	0.167164	0	2	2	-9	-2	0.000813648	0.00371597	0.21896	0.828164	6.60209e-07	0.00600135	7856	0.000813648	0.828164	0.00371597	0.21896	Albumin, urine (ug/mL)	biochemistry	liver/kidney	Blood Diethyl Ether (ng/mL)	pollutant	VOC	2	1	1	> BY & Bonf.	kidney	VOC	13130	5	Volatile Organics	1
expo	LBXVEA	URXUCR	-0.0222729	0.0155303	0.287958	0.0755644	-1.43416	3.01349	6.02699	0.668159	3	2	-9	-2	-0.0360486	0.0122867	-2.93396	0.00635943	0.00128537	0.122669	7900	-0.0360486	0.00635943	0.0122867	-2.93396	Creatinine, urine (mg/dL)	biochemistry	kidney	Blood Ethyl Acetate (ng/mL)	pollutant	VOC	3	0.387377	1	> BY & Bonf.	kidney	VOC	13130	5	Volatile Organics	0.135165
expo	LBXVEA	URXUMA	-0.00607622	0.00584086	0.40745	0.498143	-1.0403	2.07656	4.15312	0.518435	3	2	-9	-2	-0.00359481	0.0042288	-0.850077	0.402016	1.27821e-05	0.00600876	7900	-0.00359481	0.402016	0.0042288	-0.850077	Albumin, urine (ug/mL)	biochemistry	liver/kidney	Blood Ethyl Acetate (ng/mL)	pollutant	VOC	3	1	1	> BY & Bonf.	kidney	VOC	13130	5	Volatile Organics	1
expo	LBXVEC	URXUCR	0.00237849	0.0133413	0.874927	0.97592	0.17828	37.6914	75.3828	0.973469	3	2	9	2	-0.000603902	0.0132473	-0.0455868	0.963942	3.64027e-07	0.120781	7986	-0.000603902	0.963942	0.0132473	-0.0455868	Creatinine, urine (mg/dL)	biochemistry	kidney	Blood Chloroethane (ng/mL)	pollutant	VOC	3	1	1	> BY & Bonf.	kidney	VOC	13130	5	Volatile Organics	1
expo	LBXVEC	URXUMA	-0.00248764	0.000218042	0.00759508	0.119227	-11.409	0.0742779	0.148556	0	3	2	-7	-2	-0.00208278	0.000895022	-2.32708	0.0268994	4.33001e-06	0.00683011	7986	-0.00208278	0.0268994	0.000895022	-2.32708	Albumin, urine (ug/mL)	biochemistry	liver/kidney	Blood Chloroethane (ng/mL)	pollutant	VOC	3	1	1	> BY & Bonf.	kidney	VOC	13130	5	Volatile Organics	0.85403
expo	LBXVMCP	URXUCR	0.018005	0.0131726	0.305035	0.301001	1.36686	2.89865	5.79729	0.655011	3	2	9	2	0.00687467	0.0122989	0.558966	0.580334	4.70674e-05	0.121979	7820	0.00687467	0.580334	0.0122989	0.558966	Creatinine, urine (mg/dL)	biochemistry	kidney	Blood Methylcyclopentane (ng/mL)	pollutant	VOC	3	1	1	> BY & Bonf.	kidney	VOC	13130	5	Volatile Organics	1
expo	LBXVMCP	URXUMA	-0.00601812	0.002494	0.137251	0.302109	-2.41304	0.835225	1.67045	0	3	2	-9	-2	-0.00203018	0.00344129	-0.589946	0.559645	4.10472e-06	0.00618128	7820	-0.00203018	0.559645	0.00344129	-0.589946	Albumin, urine (ug/mL)	biochemistry	liver/kidney	Blood Methylcyclopentane (ng/mL)	pollutant	VOC	3	1	1	> BY & Bonf.	kidney	VOC	13130	5	Volatile Organics	1
expo	LBXVTHF	URXUCR	-0.0149722	0.0140204	0.397395	0.256765	-1.06788	7.23342	14.4668	0.861753	3	2	-9	-2	-0.00759972	0.00171678	-4.42673	0.000116866	5.75496e-05	0.121228	7874	-0.00759972	0.000116866	0.00171678	-4.42673	Creatinine, urine (mg/dL)	biochemistry	kidney	Blood Tetrahydrofuran (ng/mL)	pollutant	VOC	3	0.014624	1	BY<0.05	kidney	VOC	13130	5	Volatile Organics	0.00319359
expo	LBXVTHF	URXUMA	-0.0082848	0.00215974	0.0617319	0.0540221	-3.83601	0.833095	1.66619	0	3	2	-9	-2	-0.00286948	0.00119622	-2.39879	0.0228694	8.20453e-06	0.00628886	7874	-0.00286948	0.0228694	0.00119622	-2.39879	Albumin, urine (ug/mL)	biochemistry	liver/kidney	Blood Tetrahydrofuran (ng/mL)	pollutant	VOC	3	1	1	> BY & Bonf.	kidney	VOC	13130	5	Volatile Organics	0.761283
expo	LBXBCO	URXUCR	-0.047916	0.00839189	0.110377	0.036525	-5.70979	0.311805	0.311805	0	2	2	-9	-2	-0.0450016	0.0176042	-2.5563	0.0211324	0.00188939	0.101919	6015	-0.0450016	0.0211324	0.0176042	-2.5563	Creatinine, urine (mg/dL)	biochemistry	kidney	Cobalt (ug/L)	pollutant	heavy metals	2	0.981261	1	> BY & Bonf.	kidney	heavy metals	7713	2	Smoking+Hydrocarbon+Metals	0.378975
expo	LBXBCO	URXUMA	0.00870625	0.00627244	0.397455	0.412101	1.38802	0.538413	0.538413	0	2	2	9	2	0.0135741	0.0100836	1.34616	0.197016	0.000171906	0.00923248	6015	0.0135741	0.197016	0.0100836	1.34616	Albumin, urine (ug/mL)	biochemistry	liver/kidney	Cobalt (ug/L)	pollutant	heavy metals	2	1	1	> BY & Bonf.	kidney	heavy metals	7713	2	Smoking+Hydrocarbon+Metals	1
expo	LBXBCR	URXUCR	-0.0304557	0.00498859	0.103359	0.129398	-6.10506	0.129794	0.129794	0	2	2	-9	-2	-0.0289231	0.0153384	-1.88566	0.0776311	0.000818746	0.109129	6002	-0.0289231	0.0776311	0.0153384	-1.88566	Creatinine, urine (mg/dL)	biochemistry	kidney	Chromium (ug/L)	pollutant	heavy metals	2	1	1	> BY & Bonf.	kidney	heavy metals	7713	2	Smoking+Hydrocarbon+Metals	1
expo	LBXBCR	URXUMA	0.0138607	0.0221356	0.643848	0.233303	0.626173	2.55056	2.55056	0.607928	2	2	9	2	0.0558627	0.0282831	1.97513	0.0657661	0.00305425	0.00979371	6002	0.0558627	0.0657661	0.0282831	1.97513	Albumin, urine (ug/mL)	biochemistry	liver/kidney	Chromium (ug/L)	pollutant	heavy metals	2	1	1	> BY & Bonf.	kidney	heavy metals	7713	2	Smoking+Hydrocarbon+Metals	1
expo2	LBXHIVC	URXUCR	0.183985	0.0400236	0.136364	0.351437	4.59692	0.154963	0.154963	0	2	2	7	2	0.0929987	0.236934	0.392508	0.699862	4.3561e-05	0.118899	6129	0.0929987	0.699862	0.236934	0.392508	Creatinine, urine (mg/dL)	biochemistry	kidney	HIV-1, 2 Combo Test	infection	NA	2	1	1	> BY & Bonf.	kidney	infection	7393	3	Infection	1
expo2	LBXHIVC	URXUMA	0.102416	0.0628832	0.350554	0.670275	1.62867	1.3921	1.3921	0.28166	2	2	9	2	-0.738998	0.640482	-1.15382	0.26552	0.00275062	0.00537179	6129	-0.738998	0.26552	0.640482	-1.15382	Albumin, urine (ug/mL)	biochemistry	liver/kidney	HIV-1, 2 Combo Test	infection	NA	2	1	1	> BY & Bonf.	kidney	infection	7393	3	Infection	1
expo	LBXBFOA	URXUCR	-0.0309594	0.00583776	0.118649	0.00311928	-5.3033	0.64483	0.64483	0	2	2	-9	-2	-0.0388666	0.0173291	-2.24285	0.0394202	0.00147214	0.115219	3421	-0.0388666	0.0394202	0.0173291	-2.24285	Creatinine, urine (mg/dL)	biochemistry	kidney	Branch perfluorooctanoic acid isomers (Sb-PFOA) (ng/mL)	pollutant	polyfluoro	2	1	1	> BY & Bonf.	kidney	polyfluoro	3198	4	Consumables	0.671938
expo	LBXBFOA	URXUMA	-0.00792486	0.000666658	0.0534281	0.0741386	-11.8875	0.0644728	0.0644728	0	2	2	-9	-2	-0.00100738	0.00331149	-0.304206	0.764892	9.88965e-07	0.0108294	3421	-0.00100738	0.764892	0.00331149	-0.304206	Albumin, urine (ug/mL)	biochemistry	liver/kidney	Branch perfluorooctanoic acid isomers (Sb-PFOA) (ng/mL)	pollutant	polyfluoro	2	1	1	> BY & Bonf.	kidney	polyfluoro	3198	4	Consumables	1
expo	LBXMFOS	URXUCR	0.064287	0.058224	0.46852	0.0514657	1.10413	6.07705	6.07705	0.835447	2	2	7	2	0.0704568	0.0232901	3.02518	0.00804538	0.00325423	0.117534	3421	0.0704568	0.00804538	0.0232901	3.02518	Creatinine, urine (mg/dL)	biochemistry	kidney	Perfluoromethylheptane sulfonic acid isomers (Sm-PFOS) (ng/mL)	pollutant	polyfluoro	2	0.466082	1	> BY & Bonf.	kidney	polyfluoro	3198	4	Consumables	0.166879
expo	LBXMFOS	URXUMA	-0.165105	0.02298	0.0880419	6.7846e-05	-7.18472	0.675926	0.675926	0	2	2	-9	-2	-0.20166	0.0677592	-2.97612	0.00891227	0.0266589	0.0170015	3421	-0.20166	0.00891227	0.0677592	-2.97612	Albumin, urine (ug/mL)	biochemistry	liver/kidney	Perfluoromethylheptane sulfonic acid isomers (Sm-PFOS) (ng/mL)	pollutant	polyfluoro	2	0.504629	1	> BY & Bonf.	kidney	polyfluoro	3198	4	Consumables	0.389914
expo	LBXNFOA	URXUCR	0.0408194	0.0454521	0.534153	0.262227	0.898075	4.27902	4.27902	0.766302	2	2	7	2	0.0337351	0.0226709	1.48804	0.156185	0.000954393	0.116117	3421	0.0337351	0.156185	0.0226709	1.48804	Creatinine, urine (mg/dL)	biochemistry	kidney	n-perfluorooctanoic acid (n-PFOA) (ng/mL)	pollutant	polyfluoro	2	1	1	> BY & Bonf.	kidney	polyfluoro	3198	4	Consumables	1
expo	LBXNFOA	URXUMA	-0.155142	0.0212567	0.0866866	4.63335e-06	-7.29848	0.923456	0.923456	0	2	2	-9	-2	-0.205847	0.070045	-2.93879	0.00963261	0.0355348	0.0119642	3421	-0.205847	0.00963261	0.070045	-2.93879	Albumin, urine (ug/mL)	biochemistry	liver/kidney	n-perfluorooctanoic acid (n-PFOA) (ng/mL)	pollutant	polyfluoro	2	0.536108	1	> BY & Bonf.	kidney	polyfluoro	3198	4	Consumables	0.413552
expo	LBXNFOS	URXUCR	0.0251272	0.04654	0.684836	0.535471	0.539904	3.74279	3.74279	0.73282	2	2	7	2	0.022067	0.0244394	0.902929	0.379957	0.000366634	0.115297	3421	0.022067	0.379957	0.0244394	0.902929	Creatinine, urine (mg/dL)	biochemistry	kidney	n-perfluorooctane sulfonic acid (n-PFOS) (ng/mL)	pollutant	polyfluoro	2	1	1	> BY & Bonf.	kidney	polyfluoro	3198	4	Consumables	1
expo	LBXNFOS	URXUMA	-0.146455	0.016683	0.0722072	1.38161e-06	-8.77872	0.753398	0.753398	0	2	2	-9	-2	-0.191266	0.0719853	-2.65702	0.0172209	0.0275436	0.0169834	3421	-0.191266	0.0172209	0.0719853	-2.65702	Albumin, urine (ug/mL)	biochemistry	liver/kidney	n-perfluorooctane sulfonic acid (n-PFOS) (ng/mL)	pollutant	polyfluoro	2	0.840106	1	> BY & Bonf.	kidney	polyfluoro	3198	4	Consumables	0.640027
expo	URXHIBP	URXUCR	0.5991	0.000658197	0.000699418	3.69442e-85	910.213	0.000924426	0.000924426	0	2	2	9	2	0.60043	0.0217668	27.5847	6.41335e-15	0.33392	0.0955075	4348	0.60043	6.41335e-15	0.0217668	27.5847	Creatinine, urine (mg/dL)	biochemistry	kidney	Mono-2-hydroxy-iso-butyl phthalate (ng/mL)	pollutant	phthalates	2	8.85453e-12	7.93806e-10	Bonf.<0.05	kidney	phthalates	4536	4	Consumables	4.80053e-13
expo	URXHIBP	URXUMA	0.0332916	0.0162725	0.289431	0.0932914	2.04588	1.08963	1.08963	0.0822598	2	2	9	2	0.0362921	0.0148691	2.44076	0.0266609	0.00121995	0.00737236	4348	0.0362921	0.0266609	0.0148691	2.44076	Albumin, urine (ug/mL)	biochemistry	liver/kidney	Mono-2-hydroxy-iso-butyl phthalate (ng/mL)	pollutant	phthalates	2	1	1	> BY & Bonf.	kidney	phthalates	4536	4	Consumables	0.85403
expo	URXMCOH	URXUCR	0.297683	0.0029759	0.006364	1.91545e-20	100.031	0.0174644	0.0174644	0	2	2	9	2	0.29678	0.0229554	12.9285	6.93789e-10	0.0852426	0.0936385	4348	0.29678	6.93789e-10	0.0229554	12.9285	Creatinine, urine (mg/dL)	biochemistry	kidney	Cyclohexane-1,2-dicarboxylic acid-mono(carboxyoctyl) ester phthalate (ng/mL	pollutant	phthalates	2	3.67234e-07	8.58731e-05	Bonf.<0.05	kidney	phthalates	4536	4	Consumables	3.14323e-08
expo	URXMCOH	URXUMA	0.018927	0.0348323	0.683127	0.392351	0.543376	1.73846	1.73846	0.42478	2	2	9	2	0.0320548	0.0259412	1.23567	0.234417	0.000994429	0.00812081	4348	0.0320548	0.234417	0.0259412	1.23567	Albumin, urine (ug/mL)	biochemistry	liver/kidney	Cyclohexane-1,2-dicarboxylic acid-mono(carboxyoctyl) ester phthalate (ng/mL	pollutant	phthalates	2	1	1	> BY & Bonf.	kidney	phthalates	4536	4	Consumables	1
expo	URXMHBP	URXUCR	0.584027	0.0124042	0.0135192	1.5167e-111	47.0829	0.454851	0.454851	0	2	2	9	2	0.583139	0.0183499	31.7788	6.92279e-16	0.315561	0.121013	4348	0.583139	6.92279e-16	0.0183499	31.7788	Creatinine, urine (mg/dL)	biochemistry	kidney	Mono-3-hydroxy-n-butyl phthalate (ng/mL)	pollutant	phthalates	2	1.11206e-12	8.56862e-11	Bonf.<0.05	kidney	phthalates	4536	4	Consumables	5.54338e-14
expo	URXMHBP	URXUMA	0.0419072	0.0248578	0.340831	0.130485	1.68588	1.34688	1.34688	0.257544	2	2	9	2	0.034803	0.0200401	1.73667	0.101655	0.00112402	0.00732358	4348	0.034803	0.101655	0.0200401	1.73667	Albumin, urine (ug/mL)	biochemistry	liver/kidney	Mono-3-hydroxy-n-butyl phthalate (ng/mL)	pollutant	phthalates	2	1	1	> BY & Bonf.	kidney	phthalates	4536	4	Consumables	1
expo	URXHPBT	URXUCR	0.31302	0.0400953	0.0811041	2.43691e-07	7.8069	0.871481	0.871481	0	2	2	9	2	0.321554	0.0432066	7.44224	1.39791e-06	0.0813635	0.163781	928	0.321554	1.39791e-06	0.0432066	7.44224	Creatinine, urine (mg/dL)	biochemistry	kidney	1-(3-Pyridyl)-1-butanol-4-carboxylic acid, urine (ng/mL)	smoking	smoking biomarker	2	0.000322937	0.173025	BY<0.05	kidney	smoking biomarker	1440	2	Smoking+Hydrocarbon+Metals	4.8619e-05
expo	URXHPBT	URXUMA	0.01024	0.0424528	0.84932	0.809505	0.24121	1.56785	1.56785	0.362185	2	2	7	2	0.0102372	0.0326163	0.313867	0.757677	8.24675e-05	0.0604736	928	0.0102372	0.757677	0.0326163	0.313867	Albumin, urine (ug/mL)	biochemistry	liver/kidney	1-(3-Pyridyl)-1-butanol-4-carboxylic acid, urine (ng/mL)	smoking	smoking biomarker	2	1	1	> BY & Bonf.	kidney	smoking biomarker	1440	2	Smoking+Hydrocarbon+Metals	1
expo	URXCYHA	URXUCR	0.125929	0.0118043	0.0595014	0.00204808	10.6681	0.176062	0.176062	0	2	2	9	2	0.1245	0.0293964	4.23523	0.000630339	0.0134952	0.103367	4313	0.1245	0.000630339	0.0293964	4.23523	Creatinine, urine (mg/dL)	biochemistry	kidney	N-Acetyl-S-(1-cyano-2-hydroxyethyl)-L-cysteine (CYHA) (ng/mL)	pollutant	VOC	2	0.0599984	1	> BY & Bonf.	kidney	VOC	13130	5	Volatile Organics	0.0155027
expo	URXCYHA	URXUMA	-0.00081455	0.0304099	0.982952	0.836294	-0.0267857	3.3299	3.3299	0.699691	2	2	-3	-2	6.90683e-05	0.0158237	0.00436485	0.996571	4.15332e-09	0.00860046	4313	6.90683e-05	0.996571	0.0158237	0.00436485	Albumin, urine (ug/mL)	biochemistry	liver/kidney	N-Acetyl-S-(1-cyano-2-hydroxyethyl)-L-cysteine (CYHA) (ng/mL)	pollutant	VOC	2	1	1	> BY & Bonf.	kidney	VOC	13130	5	Volatile Organics	1
expo	URXIPM3	URXUCR	0.433897	0.0140156	0.0205567	1.32329e-49	30.9582	0.457581	0.457581	0	2	2	9	2	0.434891	0.0204731	21.2421	3.77178e-13	0.170876	0.0805873	4313	0.434891	3.77178e-13	0.0204731	21.2421	Creatinine, urine (mg/dL)	biochemistry	kidney	N-Acetyl-S-(4-hydroxy-2-methyl-2-buten-1-yl)-L-cysteine (ng/mL)	pollutant	VOC	2	3.84203e-10	4.66848e-08	Bonf.<0.05	kidney	VOC	13130	5	Volatile Organics	2.27842e-11
expo	URXIPM3	URXUMA	0.0341963	0.0248802	0.400428	0.145197	1.37444	2.87947	2.87947	0.652714	2	2	9	2	0.0171191	0.0153375	1.11616	0.280839	0.000264777	0.0079917	4313	0.0171191	0.280839	0.0153375	1.11616	Albumin, urine (ug/mL)	biochemistry	liver/kidney	N-Acetyl-S-(4-hydroxy-2-methyl-2-buten-1-yl)-L-cysteine (ng/mL)	pollutant	VOC	2	1	1	> BY & Bonf.	kidney	VOC	13130	5	Volatile Organics	1
expo	LBXVBZN	URXUCR	-0.0306964	0.00108215	0.0224335	0.177302	-28.3663	0.00452148	0.00452148	0	2	2	3	0	-0.030719	0.0162178	-1.89415	0.0764285	0.000885821	0.120031	5132	-0.030719	0.0764285	0.0162178	-1.89415	Creatinine, urine (mg/dL)	biochemistry	kidney	Blood Benzonitrile (ng/mL)	pollutant	VOC	2	1	1	> BY & Bonf.	kidney	VOC	13130	5	Volatile Organics	1
expo	LBXVBZN	URXUMA	-0.010003	0.0106409	0.519667	0.720562	-0.940047	1.26541	1.26541	0.209745	2	2	-9	-2	-0.00216912	0.0102134	-0.21238	0.834493	4.41671e-06	0.00648046	5132	-0.00216912	0.834493	0.0102134	-0.21238	Albumin, urine (ug/mL)	biochemistry	liver/kidney	Blood Benzonitrile (ng/mL)	pollutant	VOC	2	1	1	> BY & Bonf.	kidney	VOC	13130	5	Volatile Organics	1
expo	LBXVIBN	URXUCR	-0.0360251	0.0129862	0.220256	0.0612708	-2.77411	0.893718	0.893718	0	2	2	-9	-2	-0.0367432	0.0137742	-2.66753	0.0168551	0.00126505	0.120697	5096	-0.0367432	0.0168551	0.0137742	-2.66753	Creatinine, urine (mg/dL)	biochemistry	kidney	Blood Isobutyronitrile (ng/mL)	pollutant	VOC	2	0.826629	1	> BY & Bonf.	kidney	VOC	13130	5	Volatile Organics	0.312018
expo	LBXVIBN	URXUMA	-0.010614	0.013921	0.585292	0.444543	-0.762449	2.91755	2.91755	0.657247	2	2	-9	-2	-0.00947655	0.00805671	-1.17623	0.256707	8.41503e-05	0.00597692	5096	-0.00947655	0.256707	0.00805671	-1.17623	Albumin, urine (ug/mL)	biochemistry	liver/kidney	Blood Isobutyronitrile (ng/mL)	pollutant	VOC	2	1	1	> BY & Bonf.	kidney	VOC	13130	5	Volatile Organics	1
expo9	SMQ710	URXUCR	0.836263	1.70567	0.7098	2.72596e-08	0.490285	120.797	120.797	0.991722	2	2	9	2	3.14149	0.686817	4.57399	1.2332e-05	0.00316305	0.117429	9476	3.14149	1.2332e-05	0.686817	4.57399	Creatinine, urine (mg/dL)	biochemistry	kidney	During the past 5 days {including today}, on how many days did {you/he/she}	smoking	smoking behavior	2	0.00213485	1	BY<0.05	kidney	smoking behavior	4704	2	Smoking+Hydrocarbon+Metals	0.000396836
expo9	SMQ710	URXUMA	-0.0673001	0.0214028	0.196019	0.761317	-3.14445	0.0224789	0.0224789	0	2	2	-9	-2	-0.0310679	0.0743947	-0.417609	0.677026	0.000501413	0.00900851	9477	-0.0310679	0.677026	0.0743947	-0.417609	Albumin, urine (ug/mL)	biochemistry	liver/kidney	During the past 5 days {including today}, on how many days did {you/he/she}	smoking	smoking behavior	2	1	1	> BY & Bonf.	kidney	smoking behavior	4704	2	Smoking+Hydrocarbon+Metals	1
expo	URXAMU	RB_ObservedOTUsMean	-0.0109502	0.0292135	0.771692	0.720672	-0.374834	1.63932	1.63932	0.389991	2	2	-9	-2	-0.0149985	0.0226531	-0.662096	0.516297	0.000176103	0.0694478	2802	-0.0149985	0.516297	0.0226531	-0.662096	RB_ObservedOTUsMean	microbiome	NA	5-acetylamino-6-amino-3-methyluracil(umol/L)	nutrients	dietary biomarker	2	1	1	> BY & Bonf.	microbiome	dietary biomarker	8670	1	Dietary Interview+Behavior	1
expo	URXAMU	RB_FaPhyloDivMean	-0.0182157	0.020568	0.538564	0.564922	-0.885636	0.768037	0.768037	0	2	2	-9	-2	-0.0211191	0.0240276	-0.878953	0.39101	0.000349156	0.070331	2802	-0.0211191	0.39101	0.0240276	-0.878953	RB_FaPhyloDivMean	microbiome	NA	5-acetylamino-6-amino-3-methyluracil(umol/L)	nutrients	dietary biomarker	2	1	1	> BY & Bonf.	microbiome	dietary biomarker	8670	1	Dietary Interview+Behavior	1
expo	URXAMU	RB_ShanWienDivMean	-0.0241729	0.0173289	0.395952	0.398329	-1.39495	0.59828	0.59828	0	2	2	-9	-2	-0.0322303	0.0242612	-1.32847	0.20062	0.000813199	0.0274199	2802	-0.0322303	0.20062	0.0242612	-1.32847	RB_ShanWienDivMean	microbiome	NA	5-acetylamino-6-amino-3-methyluracil(umol/L)	nutrients	dietary biomarker	2	1	1	> BY & Bonf.	microbiome	dietary biomarker	8670	1	Dietary Interview+Behavior	1
expo	URXAMU	RB_InverseSimpsonMean	-0.0273201	0.0123632	0.270535	0.38563	-2.2098	0.351666	0.351666	0	2	2	-9	-2	-0.026202	0.0194179	-1.34938	0.193945	0.000537448	0.015945	2802	-0.026202	0.193945	0.0194179	-1.34938	RB_InverseSimpsonMean	microbiome	NA	5-acetylamino-6-amino-3-methyluracil(umol/L)	nutrients	dietary biomarker	2	1	1	> BY & Bonf.	microbiome	dietary biomarker	8670	1	Dietary Interview+Behavior	1
expo	URXAMU	RSV_ObservedOTUsMean	-0.0102818	0.0299139	0.78924	0.731196	-0.343711	1.69657	1.69657	0.410576	2	2	-9	-2	-0.0149229	0.0228901	-0.651938	0.52268	0.000174332	0.0700668	2802	-0.0149229	0.52268	0.0228901	-0.651938	RSV_ObservedOTUsMean	microbiome	NA	5-acetylamino-6-amino-3-methyluracil(umol/L)	nutrients	dietary biomarker	2	1	1	> BY & Bonf.	microbiome	dietary biomarker	8670	1	Dietary Interview+Behavior	1
expo	URXAMU	RSV_FaPhyloDivMean	-0.014126	0.0231033	0.650636	0.667431	-0.611428	0.97719	0.97719	0	2	2	-9	-2	-0.0160441	0.0235264	-0.681961	0.503945	0.000201511	0.0602422	2802	-0.0160441	0.503945	0.0235264	-0.681961	RSV_FaPhyloDivMean	microbiome	NA	5-acetylamino-6-amino-3-methyluracil(umol/L)	nutrients	dietary biomarker	2	1	1	> BY & Bonf.	microbiome	dietary biomarker	8670	1	Dietary Interview+Behavior	1
expo	URXAMU	RSV_ShanWienDivMean	-0.0236896	0.0172124	0.400015	0.406863	-1.37631	0.586899	0.586899	0	2	2	-9	-2	-0.0318743	0.0244773	-1.3022	0.209267	0.000795333	0.0275323	2802	-0.0318743	0.209267	0.0244773	-1.3022	RSV_ShanWienDivMean	microbiome	NA	5-acetylamino-6-amino-3-methyluracil(umol/L)	nutrients	dietary biomarker	2	1	1	> BY & Bonf.	microbiome	dietary biomarker	8670	1	Dietary Interview+Behavior	1
expo	URXAMU	RSV_InverseSimpsonMean	-0.026404	0.0118844	0.26925	0.404442	-2.22173	0.31417	0.31417	0	2	2	-9	-2	-0.0255612	0.0197873	-1.2918	0.212767	0.000511483	0.0159379	2802	-0.0255612	0.212767	0.0197873	-1.2918	RSV_InverseSimpsonMean	microbiome	NA	5-acetylamino-6-amino-3-methyluracil(umol/L)	nutrients	dietary biomarker	2	1	1	> BY & Bonf.	microbiome	dietary biomarker	8670	1	Dietary Interview+Behavior	1
expo	URXAMU	RB_ObservedOTUsSD	0.0110272	0.0363738	0.812607	0.734015	0.303163	1.63233	1.63233	0.387378	2	2	-5	0	0.0148603	0.0282803	0.525465	0.605673	0.000172871	0.0686292	2802	0.0148603	0.605673	0.0282803	0.525465	RB_ObservedOTUsSD	microbiome	NA	5-acetylamino-6-amino-3-methyluracil(umol/L)	nutrients	dietary biomarker	2	1	1	> BY & Bonf.	microbiome	dietary biomarker	8670	1	Dietary Interview+Behavior	1
expo	URXAMU	RB_FaPhyloDivSD	0.0200618	0.0293053	0.617836	0.603901	0.68458	0.889536	0.889536	0	2	2	-5	0	0.0248055	0.030796	0.805478	0.431056	0.000481686	0.0608987	2802	0.0248055	0.431056	0.030796	0.805478	RB_FaPhyloDivSD	microbiome	NA	5-acetylamino-6-amino-3-methyluracil(umol/L)	nutrients	dietary biomarker	2	1	1	> BY & Bonf.	microbiome	dietary biomarker	8670	1	Dietary Interview+Behavior	1
expo	URXAMU	RB_ShanWienDivSD	-0.0144044	0.0205185	0.610337	0.779618	-0.70202	0.594629	0.594629	0	2	2	-9	-2	-0.00745609	0.0279453	-0.26681	0.792648	4.35201e-05	0.0215374	2802	-0.00745609	0.792648	0.0279453	-0.26681	RB_ShanWienDivSD	microbiome	NA	5-acetylamino-6-amino-3-methyluracil(umol/L)	nutrients	dietary biomarker	2	1	1	> BY & Bonf.	microbiome	dietary biomarker	8670	1	Dietary Interview+Behavior	1
expo	URXAMU	RB_InverseSimpsonSD	0.00877194	0.00174548	0.125044	0.818434	5.02553	0.00425452	0.00425452	0	2	2	1	0	0.00847714	0.0265009	0.319881	0.752741	5.62556e-05	0.026589	2802	0.00847714	0.752741	0.0265009	0.319881	RB_InverseSimpsonSD	microbiome	NA	5-acetylamino-6-amino-3-methyluracil(umol/L)	nutrients	dietary biomarker	2	1	1	> BY & Bonf.	microbiome	dietary biomarker	8670	1	Dietary Interview+Behavior	1
expo	URXAMU	RSV_ObservedOTUsSD	0.00818146	0.0325887	0.843411	0.804465	0.251052	1.37245	1.37245	0.271375	2	2	-5	0	0.0104187	0.0275225	0.378551	0.709449	8.49753e-05	0.0709351	2802	0.0104187	0.709449	0.0275225	0.378551	RSV_ObservedOTUsSD	microbiome	NA	5-acetylamino-6-amino-3-methyluracil(umol/L)	nutrients	dietary biomarker	2	1	1	> BY & Bonf.	microbiome	dietary biomarker	8670	1	Dietary Interview+Behavior	1
expo	URXAMU	RSV_FaPhyloDivSD	0.0204269	0.0208185	0.506044	0.489815	0.981191	0.731612	0.731612	0	2	2	3	0	0.025489	0.0236426	1.0781	0.295227	0.000508596	0.0339843	2802	0.025489	0.295227	0.0236426	1.0781	RSV_FaPhyloDivSD	microbiome	NA	5-acetylamino-6-amino-3-methyluracil(umol/L)	nutrients	dietary biomarker	2	1	1	> BY & Bonf.	microbiome	dietary biomarker	8670	1	Dietary Interview+Behavior	1
expo	URXAMU	RSV_ShanWienDivSD	-0.0139299	0.0197186	0.60846	0.775085	-0.706432	0.535004	0.535004	0	2	2	-9	-2	-0.0104269	0.0279707	-0.372781	0.713665	8.51102e-05	0.0410694	2802	-0.0104269	0.713665	0.0279707	-0.372781	RSV_ShanWienDivSD	microbiome	NA	5-acetylamino-6-amino-3-methyluracil(umol/L)	nutrients	dietary biomarker	2	1	1	> BY & Bonf.	microbiome	dietary biomarker	8670	1	Dietary Interview+Behavior	1
expo	URXAMU	RSV_InverseSimpsonSD	0.0119627	0.00569873	0.283023	0.725913	2.09918	0.0488574	0.0488574	0	2	2	1	0	0.0140166	0.0282397	0.496342	0.625659	0.000153798	0.0251175	2802	0.0140166	0.625659	0.0282397	0.496342	RSV_InverseSimpsonSD	microbiome	NA	5-acetylamino-6-amino-3-methyluracil(umol/L)	nutrients	dietary biomarker	2	1	1	> BY & Bonf.	microbiome	dietary biomarker	8670	1	Dietary Interview+Behavior	1
expo	URXMU1	RB_ObservedOTUsMean	-0.0417441	0.00186372	0.0284039	0.210063	-22.3982	0.00630978	0.00630978	0	2	2	-9	-2	-0.0409207	0.0235961	-1.73421	0.0999736	0.0012127	0.0649965	2803	-0.0409207	0.0999736	0.0235961	-1.73421	RB_ObservedOTUsMean	microbiome	NA	1-methyluric acid (umol/L)	nutrients	dietary biomarker	2	1	1	> BY & Bonf.	microbiome	dietary biomarker	8670	1	Dietary Interview+Behavior	1
expo	URXMU1	RB_FaPhyloDivMean	-0.0494166	0.00294845	0.0379391	0.154599	-16.7602	0.0143952	0.0143952	0	2	2	-9	-2	-0.0478078	0.0248034	-1.92747	0.0698535	0.00165526	0.0657459	2803	-0.0478078	0.0698535	0.0248034	-1.92747	RB_FaPhyloDivMean	microbiome	NA	1-methyluric acid (umol/L)	nutrients	dietary biomarker	2	1	1	> BY & Bonf.	microbiome	dietary biomarker	8670	1	Dietary Interview+Behavior	1
expo	URXMU1	RB_ShanWienDivMean	-0.0463304	0.00620354	0.0847381	0.123769	-7.46837	0.0840857	0.0840857	0	2	2	-9	-2	-0.0439072	0.0211591	-2.07509	0.0525895	0.00139617	0.0251182	2803	-0.0439072	0.0525895	0.0211591	-2.07509	RB_ShanWienDivMean	microbiome	NA	1-methyluric acid (umol/L)	nutrients	dietary biomarker	2	1	1	> BY & Bonf.	microbiome	dietary biomarker	8670	1	Dietary Interview+Behavior	1
expo	URXMU1	RB_InverseSimpsonMean	-0.0193031	0.000515254	0.0169891	0.482754	-37.4633	0.000740419	0.000740419	0	2	2	-9	-2	-0.0166892	0.0189296	-0.881648	0.389589	0.000201717	0.0155922	2803	-0.0166892	0.389589	0.0189296	-0.881648	RB_InverseSimpsonMean	microbiome	NA	1-methyluric acid (umol/L)	nutrients	dietary biomarker	2	1	1	> BY & Bonf.	microbiome	dietary biomarker	8670	1	Dietary Interview+Behavior	1
expo	URXMU1	RSV_ObservedOTUsMean	-0.0417889	0.0022164	0.0337333	0.214113	-18.8545	0.00873982	0.00873982	0	2	2	-9	-2	-0.0409215	0.0238199	-1.71795	0.102959	0.00121275	0.065593	2803	-0.0409215	0.102959	0.0238199	-1.71795	RSV_ObservedOTUsMean	microbiome	NA	1-methyluric acid (umol/L)	nutrients	dietary biomarker	2	1	1	> BY & Bonf.	microbiome	dietary biomarker	8670	1	Dietary Interview+Behavior	1
expo	URXMU1	RSV_FaPhyloDivMean	-0.0483657	0.00265764	0.0349464	0.176339	-18.1987	0.0111335	0.0111335	0	2	2	-9	-2	-0.0456439	0.0250234	-1.82405	0.0847924	0.00150881	0.0563696	2803	-0.0456439	0.0847924	0.0250234	-1.82405	RSV_FaPhyloDivMean	microbiome	NA	1-methyluric acid (umol/L)	nutrients	dietary biomarker	2	1	1	> BY & Bonf.	microbiome	dietary biomarker	8670	1	Dietary Interview+Behavior	1
expo	URXMU1	RSV_ShanWienDivMean	-0.0463959	0.0063471	0.0865542	0.125778	-7.30978	0.0870137	0.0870137	0	2	2	-9	-2	-0.0439084	0.0212815	-2.06322	0.0538202	0.00139625	0.0252167	2803	-0.0439084	0.0538202	0.0212815	-2.06322	RSV_ShanWienDivMean	microbiome	NA	1-methyluric acid (umol/L)	nutrients	dietary biomarker	2	1	1	> BY & Bonf.	microbiome	dietary biomarker	8670	1	Dietary Interview+Behavior	1
expo	URXMU1	RSV_InverseSimpsonMean	-0.0188343	6.08121e-05	0.0020555	0.495509	-309.713	1.00382e-05	1.00382e-05	0	2	2	-9	-2	-0.0164764	0.0191673	-0.859605	0.401311	0.000196603	0.0155953	2803	-0.0164764	0.401311	0.0191673	-0.859605	RSV_InverseSimpsonMean	microbiome	NA	1-methyluric acid (umol/L)	nutrients	dietary biomarker	2	1	1	> BY & Bonf.	microbiome	dietary biomarker	8670	1	Dietary Interview+Behavior	1
expo	URXMU1	RB_ObservedOTUsSD	-0.00633705	0.0119704	0.69004	0.88236	-0.529392	0.175705	0.175705	0	2	2	-7	-2	-0.00544845	0.0286419	-0.190226	0.851261	2.14988e-05	0.0663626	2803	-0.00544845	0.851261	0.0286419	-0.190226	RB_ObservedOTUsSD	microbiome	NA	1-methyluric acid (umol/L)	nutrients	dietary biomarker	2	1	1	> BY & Bonf.	microbiome	dietary biomarker	8670	1	Dietary Interview+Behavior	1
expo	URXMU1	RB_FaPhyloDivSD	0.0114482	0.00902162	0.424883	0.79794	1.26897	0.0809382	0.0809382	0	2	2	-5	0	0.0121084	0.0315439	0.383858	0.70558	0.000106179	0.0598138	2803	0.0121084	0.70558	0.0315439	0.383858	RB_FaPhyloDivSD	microbiome	NA	1-methyluric acid (umol/L)	nutrients	dietary biomarker	2	1	1	> BY & Bonf.	microbiome	dietary biomarker	8670	1	Dietary Interview+Behavior	1
expo	URXMU1	RB_ShanWienDivSD	-0.0141811	0.0299193	0.718222	0.677057	-0.47398	1.42457	1.42457	0.298033	2	2	-9	-2	-0.0146219	0.0259937	-0.562516	0.580703	0.000154837	0.0206725	2803	-0.0146219	0.580703	0.0259937	-0.562516	RB_ShanWienDivSD	microbiome	NA	1-methyluric acid (umol/L)	nutrients	dietary biomarker	2	1	1	> BY & Bonf.	microbiome	dietary biomarker	8670	1	Dietary Interview+Behavior	1
expo	URXMU1	RB_InverseSimpsonSD	-0.000381535	0.0154341	0.984266	0.985132	-0.0247203	0.357401	0.357401	0	2	2	-3	-2	-0.00162506	0.0256328	-0.0633977	0.950149	1.91252e-06	0.0263266	2803	-0.00162506	0.950149	0.0256328	-0.0633977	RB_InverseSimpsonSD	microbiome	NA	1-methyluric acid (umol/L)	nutrients	dietary biomarker	2	1	1	> BY & Bonf.	microbiome	dietary biomarker	8670	1	Dietary Interview+Behavior	1
expo	URXMU1	RSV_ObservedOTUsSD	-0.0117071	0.00816354	0.387652	0.761149	-1.43407	0.0871007	0.0871007	0	2	2	-9	-2	-0.0117392	0.0275186	-0.426591	0.674735	9.98032e-05	0.0685235	2803	-0.0117392	0.674735	0.0275186	-0.426591	RSV_ObservedOTUsSD	microbiome	NA	1-methyluric acid (umol/L)	nutrients	dietary biomarker	2	1	1	> BY & Bonf.	microbiome	dietary biomarker	8670	1	Dietary Interview+Behavior	1
expo	URXMU1	RSV_FaPhyloDivSD	-0.00396129	0.0129503	0.811022	0.951663	-0.305883	0.215309	0.215309	0	2	2	-9	-2	-0.000611192	0.0268985	-0.0227222	0.982122	2.70535e-07	0.0328635	2803	-0.000611192	0.982122	0.0268985	-0.0227222	RSV_FaPhyloDivSD	microbiome	NA	1-methyluric acid (umol/L)	nutrients	dietary biomarker	2	1	1	> BY & Bonf.	microbiome	dietary biomarker	8670	1	Dietary Interview+Behavior	1
expo	URXMU1	RSV_ShanWienDivSD	-0.0430008	0.00580269	0.085392	0.291325	-7.4105	0.0398415	0.0398415	0	2	2	-9	-2	-0.0459771	0.0312923	-1.46928	0.159019	0.00153092	0.0368586	2803	-0.0459771	0.159019	0.0312923	-1.46928	RSV_ShanWienDivSD	microbiome	NA	1-methyluric acid (umol/L)	nutrients	dietary biomarker	2	1	1	> BY & Bonf.	microbiome	dietary biomarker	8670	1	Dietary Interview+Behavior	1
expo	URXMU1	RSV_InverseSimpsonSD	0.00297095	0.00198081	0.37436	0.939177	1.49987	0.00570417	0.00570417	0	2	2	-1	0	0.000999619	0.0266039	0.0375742	0.970441	7.23665e-07	0.0246269	2803	0.000999619	0.970441	0.0266039	0.0375742	RSV_InverseSimpsonSD	microbiome	NA	1-methyluric acid (umol/L)	nutrients	dietary biomarker	2	1	1	> BY & Bonf.	microbiome	dietary biomarker	8670	1	Dietary Interview+Behavior	1
expo	URXMU2	RB_ObservedOTUsMean	-0.0852335	0.00304933	0.0227661	0.00812757	-27.9515	0.0183096	0.0183096	0	2	2	-9	-2	-0.0830536	0.0240361	-3.45537	0.00282292	0.00524703	0.0558273	2803	-0.0830536	0.00282292	0.0240361	-3.45537	RB_ObservedOTUsMean	microbiome	NA	3-methyluric acid (umol/L)	nutrients	dietary biomarker	2	0.203854	1	> BY & Bonf.	microbiome	dietary biomarker	8670	1	Dietary Interview+Behavior	0.321484
expo	URXMU2	RB_FaPhyloDivMean	-0.0855803	0.00167853	0.0124847	0.0165054	-50.9853	0.00444101	0.00444101	0	2	2	-9	-2	-0.0819242	0.0254973	-3.21305	0.00482211	0.00510529	0.0570814	2803	-0.0819242	0.00482211	0.0254973	-3.21305	RB_FaPhyloDivMean	microbiome	NA	3-methyluric acid (umol/L)	nutrients	dietary biomarker	2	0.311977	1	> BY & Bonf.	microbiome	dietary biomarker	8670	1	Dietary Interview+Behavior	0.432646
expo	URXMU2	RB_ShanWienDivMean	-0.0309422	0.00181626	0.0373259	0.198849	-17.0362	0.0118445	0.0118445	0	2	2	-9	-2	-0.027161	0.0168223	-1.61459	0.123792	0.000561163	0.0247828	2803	-0.027161	0.123792	0.0168223	-1.61459	RB_ShanWienDivMean	microbiome	NA	3-methyluric acid (umol/L)	nutrients	dietary biomarker	2	1	1	> BY & Bonf.	microbiome	dietary biomarker	8670	1	Dietary Interview+Behavior	1
expo	URXMU2	RB_InverseSimpsonMean	0.011853	0.0161114	0.596205	0.662058	0.735689	0.496905	0.496905	0	2	2	-3	0	0.0182489	0.0224265	0.813719	0.42644	0.000253319	0.016327	2803	0.0182489	0.42644	0.0224265	0.813719	RB_InverseSimpsonMean	microbiome	NA	3-methyluric acid (umol/L)	nutrients	dietary biomarker	2	1	1	> BY & Bonf.	microbiome	dietary biomarker	8670	1	Dietary Interview+Behavior	1
expo	URXMU2	RSV_ObservedOTUsMean	-0.0860002	0.0018443	0.0136504	0.0073489	-46.6302	0.00676804	0.00676804	0	2	2	-9	-2	-0.0834066	0.0237365	-3.51386	0.00247926	0.00529173	0.0563382	2803	-0.0834066	0.00247926	0.0237365	-3.51386	RSV_ObservedOTUsMean	microbiome	NA	3-methyluric acid (umol/L)	nutrients	dietary biomarker	2	0.183787	1	> BY & Bonf.	microbiome	dietary biomarker	8670	1	Dietary Interview+Behavior	0.315564
expo	URXMU2	RSV_FaPhyloDivMean	-0.0662751	0.016322	0.153725	0.0942343	-4.06048	0.359617	0.359617	0	2	2	-9	-2	-0.0590312	0.0273206	-2.16068	0.0444475	0.00265069	0.0516111	2803	-0.0590312	0.0444475	0.0273206	-2.16068	RSV_FaPhyloDivMean	microbiome	NA	3-methyluric acid (umol/L)	nutrients	dietary biomarker	2	1	1	> BY & Bonf.	microbiome	dietary biomarker	8670	1	Dietary Interview+Behavior	1
expo	URXMU2	RSV_ShanWienDivMean	-0.0306549	0.00136051	0.0282356	0.205295	-22.5319	0.00652265	0.00652265	0	2	2	-9	-2	-0.0270393	0.0168822	-1.60165	0.126637	0.000556144	0.0248671	2803	-0.0270393	0.126637	0.0168822	-1.60165	RSV_ShanWienDivMean	microbiome	NA	3-methyluric acid (umol/L)	nutrients	dietary biomarker	2	1	1	> BY & Bonf.	microbiome	dietary biomarker	8670	1	Dietary Interview+Behavior	1
expo	URXMU2	RSV_InverseSimpsonMean	0.0115438	0.015979	0.601713	0.666622	0.722438	0.494852	0.494852	0	2	2	-3	0	0.018243	0.0224016	0.814364	0.42608	0.000253157	0.0162953	2803	0.018243	0.42608	0.0224016	0.814364	RSV_InverseSimpsonMean	microbiome	NA	3-methyluric acid (umol/L)	nutrients	dietary biomarker	2	1	1	> BY & Bonf.	microbiome	dietary biomarker	8670	1	Dietary Interview+Behavior	1
expo	URXMU2	RB_ObservedOTUsSD	-0.0522404	0.0143122	0.170236	0.140922	-3.65007	0.302925	0.302925	0	2	2	-9	-2	-0.0554782	0.0286918	-1.93359	0.0690471	0.00234122	0.0581299	2803	-0.0554782	0.0690471	0.0286918	-1.93359	RB_ObservedOTUsSD	microbiome	NA	3-methyluric acid (umol/L)	nutrients	dietary biomarker	2	1	1	> BY & Bonf.	microbiome	dietary biomarker	8670	1	Dietary Interview+Behavior	1
expo	URXMU2	RB_FaPhyloDivSD	-0.0246424	0.0066386	0.167527	0.584492	-3.71198	0.0462428	0.0462428	0	2	2	-9	-2	-0.021654	0.0309613	-0.699391	0.493248	0.000356676	0.0546755	2803	-0.021654	0.493248	0.0309613	-0.699391	RB_FaPhyloDivSD	microbiome	NA	3-methyluric acid (umol/L)	nutrients	dietary biomarker	2	1	1	> BY & Bonf.	microbiome	dietary biomarker	8670	1	Dietary Interview+Behavior	1
expo	URXMU2	RB_ShanWienDivSD	-0.0556076	0.00299229	0.034224	0.181368	-18.5836	0.0103293	0.0103293	0	2	2	-9	-2	-0.0535057	0.029702	-1.80142	0.0884134	0.0021777	0.0185248	2803	-0.0535057	0.0884134	0.029702	-1.80142	RB_ShanWienDivSD	microbiome	NA	3-methyluric acid (umol/L)	nutrients	dietary biomarker	2	1	1	> BY & Bonf.	microbiome	dietary biomarker	8670	1	Dietary Interview+Behavior	1
expo	URXMU2	RB_InverseSimpsonSD	-0.0403596	0.00978315	0.151396	0.295219	-4.12542	0.126176	0.126176	0	2	2	-9	-2	-0.0424882	0.0285523	-1.48808	0.154039	0.0013732	0.027068	2803	-0.0424882	0.154039	0.0285523	-1.48808	RB_InverseSimpsonSD	microbiome	NA	3-methyluric acid (umol/L)	nutrients	dietary biomarker	2	1	1	> BY & Bonf.	microbiome	dietary biomarker	8670	1	Dietary Interview+Behavior	1
expo	URXMU2	RSV_ObservedOTUsSD	-0.0552757	0.0117262	0.13308	0.103184	-4.71385	0.22922	0.22922	0	2	2	-9	-2	-0.0577213	0.0276131	-2.09036	0.0510449	0.00253436	0.0606606	2803	-0.0577213	0.0510449	0.0276131	-2.09036	RSV_ObservedOTUsSD	microbiome	NA	3-methyluric acid (umol/L)	nutrients	dietary biomarker	2	1	1	> BY & Bonf.	microbiome	dietary biomarker	8670	1	Dietary Interview+Behavior	1
expo	URXMU2	RSV_FaPhyloDivSD	0.00670503	0.0303067	0.861388	0.892766	0.221239	1.26169	1.26169	0.207411	2	2	-5	0	0.00652369	0.0256641	0.254195	0.802226	3.2373e-05	0.0329016	2803	0.00652369	0.802226	0.0256641	0.254195	RSV_FaPhyloDivSD	microbiome	NA	3-methyluric acid (umol/L)	nutrients	dietary biomarker	2	1	1	> BY & Bonf.	microbiome	dietary biomarker	8670	1	Dietary Interview+Behavior	1
expo	URXMU2	RSV_ShanWienDivSD	-0.0813544	0.00520558	0.0406796	0.0768063	-15.6283	0.0257249	0.0257249	0	2	2	-9	-2	-0.0787835	0.0343577	-2.29304	0.034105	0.00472136	0.0338603	2803	-0.0787835	0.034105	0.0343577	-2.29304	RSV_ShanWienDivSD	microbiome	NA	3-methyluric acid (umol/L)	nutrients	dietary biomarker	2	1	1	> BY & Bonf.	microbiome	dietary biomarker	8670	1	Dietary Interview+Behavior	1
expo	URXMU2	RSV_InverseSimpsonSD	-0.0299617	0.0191448	0.361974	0.455194	-1.565	0.423013	0.423013	0	2	2	-9	-2	-0.0337979	0.0311238	-1.08592	0.291845	0.00086891	0.0250061	2803	-0.0337979	0.291845	0.0311238	-1.08592	RSV_InverseSimpsonSD	microbiome	NA	3-methyluric acid (umol/L)	nutrients	dietary biomarker	2	1	1	> BY & Bonf.	microbiome	dietary biomarker	8670	1	Dietary Interview+Behavior	1
expo	URXMU3	RB_ObservedOTUsMean	-0.0547128	0.0241642	0.264765	0.0200166	-2.26421	1.77418	1.77418	0.43636	2	2	-9	-2	-0.0701742	0.0241733	-2.90296	0.00948454	0.00392726	0.0612574	2803	-0.0701742	0.00948454	0.0241733	-2.90296	RB_ObservedOTUsMean	microbiome	NA	7-methyluric acid (umol/L)	nutrients	dietary biomarker	2	0.529745	1	> BY & Bonf.	microbiome	dietary biomarker	8670	1	Dietary Interview+Behavior	0.526219
expo	URXMU3	RB_FaPhyloDivMean	-0.0729475	0.0239745	0.202148	0.0137563	-3.04272	1.19438	1.19438	0.162748	2	2	-9	-2	-0.079676	0.0249586	-3.19233	0.00504688	0.00506278	0.0610164	2803	-0.079676	0.00504688	0.0249586	-3.19233	RB_FaPhyloDivMean	microbiome	NA	7-methyluric acid (umol/L)	nutrients	dietary biomarker	2	0.322936	1	> BY & Bonf.	microbiome	dietary biomarker	8670	1	Dietary Interview+Behavior	0.432646
expo	URXMU3	RB_ShanWienDivMean	-0.0420777	0.0433336	0.50936	0.148438	-0.971018	5.61578	5.61578	0.82193	2	2	-9	-2	-0.0296852	0.0187589	-1.58246	0.130957	0.000702771	0.0260151	2803	-0.0296852	0.130957	0.0187589	-1.58246	RB_ShanWienDivMean	microbiome	NA	7-methyluric acid (umol/L)	nutrients	dietary biomarker	2	1	1	> BY & Bonf.	microbiome	dietary biomarker	8670	1	Dietary Interview+Behavior	1
expo	URXMU3	RB_InverseSimpsonMean	-0.0107266	0.0533927	0.873783	0.903365	-0.2009	4.94779	4.94779	0.79789	2	2	-9	-2	0.00193097	0.0235048	0.0821518	0.935433	2.9736e-06	0.0158096	2803	0.00193097	0.935433	0.0235048	0.0821518	RB_InverseSimpsonMean	microbiome	NA	7-methyluric acid (umol/L)	nutrients	dietary biomarker	2	1	1	> BY & Bonf.	microbiome	dietary biomarker	8670	1	Dietary Interview+Behavior	1
expo	URXMU3	RSV_ObservedOTUsMean	-0.0560283	0.0237434	0.255179	0.0176787	-2.35974	1.71887	1.71887	0.418223	2	2	-9	-2	-0.0709109	0.0239374	-2.96234	0.00834039	0.00401015	0.0617572	2803	-0.0709109	0.00834039	0.0239374	-2.96234	RSV_ObservedOTUsMean	microbiome	NA	7-methyluric acid (umol/L)	nutrients	dietary biomarker	2	0.479048	1	> BY & Bonf.	microbiome	dietary biomarker	8670	1	Dietary Interview+Behavior	0.492614
expo	URXMU3	RSV_FaPhyloDivMean	-0.0600706	0.0132675	0.138386	0.0555394	-4.52764	0.341624	0.341624	0	2	2	-9	-2	-0.0617037	0.0244218	-2.52658	0.021107	0.00303639	0.0540452	2803	-0.0617037	0.021107	0.0244218	-2.52658	RSV_FaPhyloDivMean	microbiome	NA	7-methyluric acid (umol/L)	nutrients	dietary biomarker	2	0.980321	1	> BY & Bonf.	microbiome	dietary biomarker	8670	1	Dietary Interview+Behavior	1
expo	URXMU3	RSV_ShanWienDivMean	-0.0410425	0.0428232	0.513516	0.155761	-0.958416	5.47931	5.47931	0.817495	2	2	-9	-2	-0.0292093	0.0187162	-1.56064	0.136018	0.000680419	0.0261358	2803	-0.0292093	0.136018	0.0187162	-1.56064	RSV_ShanWienDivMean	microbiome	NA	7-methyluric acid (umol/L)	nutrients	dietary biomarker	2	1	1	> BY & Bonf.	microbiome	dietary biomarker	8670	1	Dietary Interview+Behavior	1
expo	URXMU3	RSV_InverseSimpsonMean	-0.00992634	0.0531554	0.88247	0.914339	-0.186742	4.87088	4.87088	0.794698	2	2	-9	-2	0.00275562	0.0236686	0.116425	0.908605	6.05583e-06	0.0158104	2803	0.00275562	0.908605	0.0236686	0.116425	RSV_InverseSimpsonMean	microbiome	NA	7-methyluric acid (umol/L)	nutrients	dietary biomarker	2	1	1	> BY & Bonf.	microbiome	dietary biomarker	8670	1	Dietary Interview+Behavior	1
expo	URXMU3	RB_ObservedOTUsSD	-0.0258007	0.0281069	0.527219	0.198597	-0.917948	2.20572	2.20572	0.546633	2	2	-9	-2	-0.0452977	0.0259015	-1.74884	0.0973504	0.00163639	0.0619392	2803	-0.0452977	0.0973504	0.0259015	-1.74884	RB_ObservedOTUsSD	microbiome	NA	7-methyluric acid (umol/L)	nutrients	dietary biomarker	2	1	1	> BY & Bonf.	microbiome	dietary biomarker	8670	1	Dietary Interview+Behavior	1
expo	URXMU3	RB_FaPhyloDivSD	-0.0267813	0.012954	0.286809	0.41613	-2.06742	0.266847	0.266847	0	2	2	-9	-2	-0.0283157	0.0270442	-1.04702	0.308948	0.000639426	0.0558874	2803	-0.0283157	0.308948	0.0270442	-1.04702	RB_FaPhyloDivSD	microbiome	NA	7-methyluric acid (umol/L)	nutrients	dietary biomarker	2	1	1	> BY & Bonf.	microbiome	dietary biomarker	8670	1	Dietary Interview+Behavior	1
expo	URXMU3	RB_ShanWienDivSD	-0.0405385	0.00312262	0.0489412	0.330114	-12.9822	0.0114315	0.0114315	0	2	2	-9	-2	-0.0385063	0.0302106	-1.2746	0.218662	0.00118249	0.0201383	2803	-0.0385063	0.218662	0.0302106	-1.2746	RB_ShanWienDivSD	microbiome	NA	7-methyluric acid (umol/L)	nutrients	dietary biomarker	2	1	1	> BY & Bonf.	microbiome	dietary biomarker	8670	1	Dietary Interview+Behavior	1
expo	URXMU3	RB_InverseSimpsonSD	-0.026112	0.0367905	0.607053	0.461808	-0.709749	1.98651	1.98651	0.496605	2	2	-9	-2	-0.0323109	0.027018	-1.1959	0.247251	0.000832591	0.0269577	2803	-0.0323109	0.247251	0.027018	-1.1959	RB_InverseSimpsonSD	microbiome	NA	7-methyluric acid (umol/L)	nutrients	dietary biomarker	2	1	1	> BY & Bonf.	microbiome	dietary biomarker	8670	1	Dietary Interview+Behavior	1
expo	URXMU3	RSV_ObservedOTUsSD	-0.029275	0.0247904	0.447315	0.126735	-1.1809	2.11275	2.11275	0.526682	2	2	-9	-2	-0.0496849	0.0254486	-1.95236	0.0666266	0.00196872	0.0642752	2803	-0.0496849	0.0666266	0.0254486	-1.95236	RSV_ObservedOTUsSD	microbiome	NA	7-methyluric acid (umol/L)	nutrients	dietary biomarker	2	1	1	> BY & Bonf.	microbiome	dietary biomarker	8670	1	Dietary Interview+Behavior	1
expo	URXMU3	RSV_FaPhyloDivSD	-0.00550867	0.0006205	0.0714082	0.8647	-8.8778	0.000750577	0.000750577	0	2	2	-9	-2	-0.00496979	0.0214176	-0.232043	0.819122	1.96974e-05	0.0326581	2803	-0.00496979	0.819122	0.0214176	-0.232043	RSV_FaPhyloDivSD	microbiome	NA	7-methyluric acid (umol/L)	nutrients	dietary biomarker	2	1	1	> BY & Bonf.	microbiome	dietary biomarker	8670	1	Dietary Interview+Behavior	1
expo	URXMU3	RSV_ShanWienDivSD	-0.073479	0.00778241	0.0671762	0.109157	-9.44167	0.0602751	0.0602751	0	2	2	-9	-2	-0.0693826	0.0338606	-2.04906	0.0553212	0.00383915	0.0364732	2803	-0.0693826	0.0553212	0.0338606	-2.04906	RSV_ShanWienDivSD	microbiome	NA	7-methyluric acid (umol/L)	nutrients	dietary biomarker	2	1	1	> BY & Bonf.	microbiome	dietary biomarker	8670	1	Dietary Interview+Behavior	1
expo	URXMU3	RSV_InverseSimpsonSD	-0.0101084	0.0489662	0.870399	0.741914	-0.206436	3.17504	3.17504	0.685043	2	2	-5	-2	-0.0201865	0.029301	-0.688935	0.499649	0.00032498	0.0250965	2803	-0.0201865	0.499649	0.029301	-0.688935	RSV_InverseSimpsonSD	microbiome	NA	7-methyluric acid (umol/L)	nutrients	dietary biomarker	2	1	1	> BY & Bonf.	microbiome	dietary biomarker	8670	1	Dietary Interview+Behavior	1
expo	URXMU4	RB_ObservedOTUsMean	-0.0101699	0.0258102	0.761048	0.70684	-0.394024	1.37896	1.37896	0.274816	2	2	-9	-2	-0.0125368	0.0218067	-0.574904	0.572473	0.00011898	0.0682467	2803	-0.0125368	0.572473	0.0218067	-0.574904	RB_ObservedOTUsMean	microbiome	NA	1,3-dimethyluric acid (umol/L)	nutrients	dietary biomarker	2	1	1	> BY & Bonf.	microbiome	dietary biomarker	8670	1	Dietary Interview+Behavior	1
expo	URXMU4	RB_FaPhyloDivMean	-0.015099	0.0217076	0.6131	0.600052	-0.695562	0.926419	0.926419	0	2	2	-9	-2	-0.0176501	0.0229977	-0.76747	0.452753	0.000235827	0.0690143	2803	-0.0176501	0.452753	0.0229977	-0.76747	RB_FaPhyloDivMean	microbiome	NA	1,3-dimethyluric acid (umol/L)	nutrients	dietary biomarker	2	1	1	> BY & Bonf.	microbiome	dietary biomarker	8670	1	Dietary Interview+Behavior	1
expo	URXMU4	RB_ShanWienDivMean	-0.0223955	0.0117929	0.308559	0.480826	-1.89906	0.253415	0.253415	0	2	2	-9	-2	-0.0226419	0.0233567	-0.969398	0.345193	0.000388084	0.0266802	2803	-0.0226419	0.345193	0.0233567	-0.969398	RB_ShanWienDivMean	microbiome	NA	1,3-dimethyluric acid (umol/L)	nutrients	dietary biomarker	2	1	1	> BY & Bonf.	microbiome	dietary biomarker	8670	1	Dietary Interview+Behavior	1
expo	URXMU4	RB_InverseSimpsonMean	-0.0087054	0.010589	0.561954	0.771201	-0.822115	0.280893	0.280893	0	2	2	-9	-2	-0.00699378	0.018956	-0.368948	0.716471	3.70275e-05	0.0158313	2803	-0.00699378	0.716471	0.018956	-0.368948	RB_InverseSimpsonMean	microbiome	NA	1,3-dimethyluric acid (umol/L)	nutrients	dietary biomarker	2	1	1	> BY & Bonf.	microbiome	dietary biomarker	8670	1	Dietary Interview+Behavior	1
expo	URXMU4	RSV_ObservedOTUsMean	-0.00986957	0.026202	0.770666	0.709999	-0.376673	1.39301	1.39301	0.282129	2	2	-9	-2	-0.0128022	0.0221292	-0.57852	0.570082	0.000124071	0.0688318	2803	-0.0128022	0.570082	0.0221292	-0.57852	RSV_ObservedOTUsMean	microbiome	NA	1,3-dimethyluric acid (umol/L)	nutrients	dietary biomarker	2	1	1	> BY & Bonf.	microbiome	dietary biomarker	8670	1	Dietary Interview+Behavior	1
expo	URXMU4	RSV_FaPhyloDivMean	-0.014601	0.0207251	0.609277	0.645569	-0.704509	0.798125	0.798125	0	2	2	-9	-2	-0.0152429	0.0232266	-0.656269	0.519953	0.000175888	0.0593117	2803	-0.0152429	0.519953	0.0232266	-0.656269	RSV_FaPhyloDivMean	microbiome	NA	1,3-dimethyluric acid (umol/L)	nutrients	dietary biomarker	2	1	1	> BY & Bonf.	microbiome	dietary biomarker	8670	1	Dietary Interview+Behavior	1
expo	URXMU4	RSV_ShanWienDivMean	-0.0222432	0.0119786	0.314486	0.483453	-1.85691	0.259527	0.259527	0	2	2	-9	-2	-0.0227079	0.0235234	-0.965334	0.347169	0.000390351	0.0267663	2803	-0.0227079	0.347169	0.0235234	-0.965334	RSV_ShanWienDivMean	microbiome	NA	1,3-dimethyluric acid (umol/L)	nutrients	dietary biomarker	2	1	1	> BY & Bonf.	microbiome	dietary biomarker	8670	1	Dietary Interview+Behavior	1
expo	URXMU4	RSV_InverseSimpsonMean	-0.00850562	0.0105298	0.567443	0.774727	-0.807767	0.269081	0.269081	0	2	2	-9	-2	-0.00705763	0.0193408	-0.36491	0.719431	3.77067e-05	0.0158139	2803	-0.00705763	0.719431	0.0193408	-0.36491	RSV_InverseSimpsonMean	microbiome	NA	1,3-dimethyluric acid (umol/L)	nutrients	dietary biomarker	2	1	1	> BY & Bonf.	microbiome	dietary biomarker	8670	1	Dietary Interview+Behavior	1
expo	URXMU4	RB_ObservedOTUsSD	0.01777	0.029617	0.655962	0.642921	0.599992	1.30432	1.30432	0.23332	2	2	-5	0	0.0178693	0.0254541	0.702023	0.491644	0.000241723	0.068672	2803	0.0178693	0.491644	0.0254541	0.702023	RB_ObservedOTUsSD	microbiome	NA	1,3-dimethyluric acid (umol/L)	nutrients	dietary biomarker	2	1	1	> BY & Bonf.	microbiome	dietary biomarker	8670	1	Dietary Interview+Behavior	1
expo	URXMU4	RB_FaPhyloDivSD	0.0294533	0.0240693	0.436174	0.432534	1.22369	0.829825	0.829825	0	2	2	-5	0	0.0303825	0.0257903	1.17806	0.254114	0.000698792	0.0613549	2803	0.0303825	0.254114	0.0257903	1.17806	RB_FaPhyloDivSD	microbiome	NA	1,3-dimethyluric acid (umol/L)	nutrients	dietary biomarker	2	1	1	> BY & Bonf.	microbiome	dietary biomarker	8670	1	Dietary Interview+Behavior	1
expo	URXMU4	RB_ShanWienDivSD	0.0031787	0.034787	0.941989	0.862163	0.0913759	2.03621	2.03621	0.508891	2	2	-5	0	0.0101382	0.0250999	0.403915	0.691034	7.78079e-05	0.0227179	2803	0.0101382	0.691034	0.0250999	0.403915	RB_ShanWienDivSD	microbiome	NA	1,3-dimethyluric acid (umol/L)	nutrients	dietary biomarker	2	1	1	> BY & Bonf.	microbiome	dietary biomarker	8670	1	Dietary Interview+Behavior	1
expo	URXMU4	RB_InverseSimpsonSD	0.00705695	0.00190595	0.167932	0.826184	3.70259	0.00670639	0.00670639	0	2	2	1	0	0.00615184	0.0235337	0.261406	0.796747	2.86491e-05	0.0266894	2803	0.00615184	0.796747	0.0235337	0.261406	RB_InverseSimpsonSD	microbiome	NA	1,3-dimethyluric acid (umol/L)	nutrients	dietary biomarker	2	1	1	> BY & Bonf.	microbiome	dietary biomarker	8670	1	Dietary Interview+Behavior	1
expo	URXMU4	RSV_ObservedOTUsSD	0.0122805	0.0243772	0.702916	0.758061	0.503769	0.902846	0.902846	0	2	2	-5	0	0.0116508	0.0252014	0.462306	0.649401	0.000102757	0.0708342	2803	0.0116508	0.649401	0.0252014	0.462306	RSV_ObservedOTUsSD	microbiome	NA	1,3-dimethyluric acid (umol/L)	nutrients	dietary biomarker	2	1	1	> BY & Bonf.	microbiome	dietary biomarker	8670	1	Dietary Interview+Behavior	1
expo	URXMU4	RSV_FaPhyloDivSD	0.0202257	0.00869618	0.258507	0.499824	2.32581	0.152535	0.152535	0	2	2	3	0	0.0227048	0.021451	1.05845	0.303848	0.000390245	0.0338903	2803	0.0227048	0.303848	0.021451	1.05845	RSV_FaPhyloDivSD	microbiome	NA	1,3-dimethyluric acid (umol/L)	nutrients	dietary biomarker	2	1	1	> BY & Bonf.	microbiome	dietary biomarker	8670	1	Dietary Interview+Behavior	1
expo	URXMU4	RSV_ShanWienDivSD	-0.002708	0.0134077	0.873126	0.932745	-0.201974	0.315468	0.315468	0	2	2	-7	-2	-0.00225327	0.0243368	-0.092587	0.927254	3.8435e-06	0.0414903	2803	-0.00225327	0.927254	0.0243368	-0.092587	RSV_ShanWienDivSD	microbiome	NA	1,3-dimethyluric acid (umol/L)	nutrients	dietary biomarker	2	1	1	> BY & Bonf.	microbiome	dietary biomarker	8670	1	Dietary Interview+Behavior	1
expo	URXMU4	RSV_InverseSimpsonSD	0.00878256	0.00922876	0.515768	0.736206	0.951651	0.171818	0.171818	0	2	2	1	0	0.0116236	0.0246963	0.470661	0.643536	0.000102278	0.025166	2803	0.0116236	0.643536	0.0246963	0.470661	RSV_InverseSimpsonSD	microbiome	NA	1,3-dimethyluric acid (umol/L)	nutrients	dietary biomarker	2	1	1	> BY & Bonf.	microbiome	dietary biomarker	8670	1	Dietary Interview+Behavior	1
expo	URXMU5	RB_ObservedOTUsMean	-0.00629602	0.0343567	0.884617	0.630977	-0.183255	2.99291	2.99291	0.665877	2	2	-9	-2	-0.0210689	0.0219766	-0.958694	0.350414	0.000346794	0.0672137	2803	-0.0210689	0.350414	0.0219766	-0.958694	RB_ObservedOTUsMean	microbiome	NA	1,7-dimethyluric acid (umol/L)	nutrients	dietary biomarker	2	1	1	> BY & Bonf.	microbiome	dietary biomarker	8670	1	Dietary Interview+Behavior	1
expo	URXMU5	RB_FaPhyloDivMean	-0.0137212	0.0290945	0.719456	0.496715	-0.471609	2.07516	2.07516	0.518109	2	2	-9	-2	-0.0256942	0.0227547	-1.12918	0.273645	0.000515774	0.0679602	2803	-0.0256942	0.273645	0.0227547	-1.12918	RB_FaPhyloDivMean	microbiome	NA	1,7-dimethyluric acid (umol/L)	nutrients	dietary biomarker	2	1	1	> BY & Bonf.	microbiome	dietary biomarker	8670	1	Dietary Interview+Behavior	1
expo	URXMU5	RB_ShanWienDivMean	-0.0233602	0.0247586	0.518496	0.3392	-0.943517	1.34875	1.34875	0.258572	2	2	-9	-2	-0.0363885	0.0246154	-1.47828	0.156618	0.00103447	0.0256818	2803	-0.0363885	0.156618	0.0246154	-1.47828	RB_ShanWienDivMean	microbiome	NA	1,7-dimethyluric acid (umol/L)	nutrients	dietary biomarker	2	1	1	> BY & Bonf.	microbiome	dietary biomarker	8670	1	Dietary Interview+Behavior	1
expo	URXMU5	RB_InverseSimpsonMean	-0.0247487	0.0163761	0.372138	0.354336	-1.51127	0.700223	0.700223	0	2	2	-9	-2	-0.0262152	0.0195798	-1.33889	0.197272	0.000536904	0.0155697	2803	-0.0262152	0.197272	0.0195798	-1.33889	RB_InverseSimpsonMean	microbiome	NA	1,7-dimethyluric acid (umol/L)	nutrients	dietary biomarker	2	1	1	> BY & Bonf.	microbiome	dietary biomarker	8670	1	Dietary Interview+Behavior	1
expo	URXMU5	RSV_ObservedOTUsMean	-0.00593281	0.0345986	0.891887	0.635258	-0.171475	3.00292	3.00292	0.666991	2	2	-9	-2	-0.0213282	0.0222649	-0.957931	0.350788	0.000355386	0.067793	2803	-0.0213282	0.350788	0.0222649	-0.957931	RSV_ObservedOTUsMean	microbiome	NA	1,7-dimethyluric acid (umol/L)	nutrients	dietary biomarker	2	1	1	> BY & Bonf.	microbiome	dietary biomarker	8670	1	Dietary Interview+Behavior	1
expo	URXMU5	RSV_FaPhyloDivMean	-0.0167945	0.0292163	0.66787	0.494509	-0.574832	1.8822	1.8822	0.468707	2	2	-9	-2	-0.0250084	0.0226317	-1.10502	0.283705	0.000488607	0.0580568	2803	-0.0250084	0.283705	0.0226317	-1.10502	RSV_FaPhyloDivMean	microbiome	NA	1,7-dimethyluric acid (umol/L)	nutrients	dietary biomarker	2	1	1	> BY & Bonf.	microbiome	dietary biomarker	8670	1	Dietary Interview+Behavior	1
expo	URXMU5	RSV_ShanWienDivMean	-0.0232727	0.0248184	0.520454	0.340398	-0.937722	1.34838	1.34838	0.25837	2	2	-9	-2	-0.0364962	0.0247456	-1.47486	0.157528	0.0010406	0.0257593	2803	-0.0364962	0.157528	0.0247456	-1.47486	RSV_ShanWienDivMean	microbiome	NA	1,7-dimethyluric acid (umol/L)	nutrients	dietary biomarker	2	1	1	> BY & Bonf.	microbiome	dietary biomarker	8670	1	Dietary Interview+Behavior	1
expo	URXMU5	RSV_InverseSimpsonMean	-0.0246427	0.0165139	0.375859	0.356802	-1.49224	0.696178	0.696178	0	2	2	-9	-2	-0.0265894	0.0199477	-1.33295	0.199174	0.000552339	0.0155589	2803	-0.0265894	0.199174	0.0199477	-1.33295	RSV_InverseSimpsonMean	microbiome	NA	1,7-dimethyluric acid (umol/L)	nutrients	dietary biomarker	2	1	1	> BY & Bonf.	microbiome	dietary biomarker	8670	1	Dietary Interview+Behavior	1
expo	URXMU5	RB_ObservedOTUsSD	0.0107553	0.0336012	0.802786	0.842388	0.320088	1.8097	1.8097	0.447422	2	2	-5	0	0.00628055	0.0251947	0.249281	0.805966	3.08166e-05	0.0674484	2803	0.00628055	0.805966	0.0251947	0.249281	RB_ObservedOTUsSD	microbiome	NA	1,7-dimethyluric acid (umol/L)	nutrients	dietary biomarker	2	1	1	> BY & Bonf.	microbiome	dietary biomarker	8670	1	Dietary Interview+Behavior	1
expo	URXMU5	RB_FaPhyloDivSD	0.0207738	0.0240781	0.546815	0.597325	0.86277	0.972836	0.972836	0	2	2	-5	0	0.0179625	0.0244711	0.734028	0.472385	0.000252071	0.060022	2803	0.0179625	0.472385	0.0244711	0.734028	RB_FaPhyloDivSD	microbiome	NA	1,7-dimethyluric acid (umol/L)	nutrients	dietary biomarker	2	1	1	> BY & Bonf.	microbiome	dietary biomarker	8670	1	Dietary Interview+Behavior	1
expo	URXMU5	RB_ShanWienDivSD	0.0173671	0.0412265	0.74618	0.608277	0.421261	3.62455	3.62455	0.724104	2	2	-1	0	0.0159343	0.0227011	0.701917	0.491708	0.00019836	0.0232672	2803	0.0159343	0.491708	0.0227011	0.701917	RB_ShanWienDivSD	microbiome	NA	1,7-dimethyluric acid (umol/L)	nutrients	dietary biomarker	2	1	1	> BY & Bonf.	microbiome	dietary biomarker	8670	1	Dietary Interview+Behavior	1
expo	URXMU5	RB_InverseSimpsonSD	0.0337408	9.11528e-05	0.00171986	0.271409	370.156	1.78453e-05	1.78453e-05	0	2	2	9	2	0.032728	0.0219267	1.49261	0.15286	0.000836816	0.0276098	2803	0.032728	0.15286	0.0219267	1.49261	RB_InverseSimpsonSD	microbiome	NA	1,7-dimethyluric acid (umol/L)	nutrients	dietary biomarker	2	1	1	> BY & Bonf.	microbiome	dietary biomarker	8670	1	Dietary Interview+Behavior	1
expo	URXMU5	RSV_ObservedOTUsSD	0.00507367	0.0292387	0.890619	0.977486	0.173526	1.45336	1.45336	0.311938	2	2	-5	0	-0.000216676	0.024794	-0.00873903	0.993123	3.66783e-08	0.0695629	2803	-0.000216676	0.993123	0.024794	-0.00873903	RSV_ObservedOTUsSD	microbiome	NA	1,7-dimethyluric acid (umol/L)	nutrients	dietary biomarker	2	1	1	> BY & Bonf.	microbiome	dietary biomarker	8670	1	Dietary Interview+Behavior	1
expo	URXMU5	RSV_FaPhyloDivSD	0.0130384	0.009079	0.387228	0.680678	1.43611	0.160981	0.160981	0	2	2	1	0	0.0140501	0.0215977	0.650538	0.523562	0.000154224	0.033407	2803	0.0140501	0.523562	0.0215977	0.650538	RSV_FaPhyloDivSD	microbiome	NA	1,7-dimethyluric acid (umol/L)	nutrients	dietary biomarker	2	1	1	> BY & Bonf.	microbiome	dietary biomarker	8670	1	Dietary Interview+Behavior	1
expo	URXMU5	RSV_ShanWienDivSD	0.0106299	0.020124	0.690622	0.766913	0.528223	0.793594	0.793594	0	2	2	-5	0	0.00997287	0.0232726	0.428525	0.673353	7.77016e-05	0.0428677	2803	0.00997287	0.673353	0.0232726	0.428525	RSV_ShanWienDivSD	microbiome	NA	1,7-dimethyluric acid (umol/L)	nutrients	dietary biomarker	2	1	1	> BY & Bonf.	microbiome	dietary biomarker	8670	1	Dietary Interview+Behavior	1
expo	URXMU5	RSV_InverseSimpsonSD	0.0390791	0.00878521	0.140776	0.18886	4.44828	0.166113	0.166113	0	2	2	9	2	0.0419912	0.0240621	1.74512	0.0980119	0.00137755	0.0265477	2803	0.0419912	0.0980119	0.0240621	1.74512	RSV_InverseSimpsonSD	microbiome	NA	1,7-dimethyluric acid (umol/L)	nutrients	dietary biomarker	2	1	1	> BY & Bonf.	microbiome	dietary biomarker	8670	1	Dietary Interview+Behavior	1
expo	URXMU6	RB_ObservedOTUsMean	-0.0547011	0.0152137	0.172695	0.071	-3.5955	0.468155	0.468155	0	2	2	-9	-2	-0.0612931	0.0264292	-2.31914	0.0323486	0.00286088	0.0664883	2803	-0.0612931	0.0323486	0.0264292	-2.31914	RB_ObservedOTUsMean	microbiome	NA	3,7-dimethyluric acid (umol/L)	nutrients	dietary biomarker	2	1	1	> BY & Bonf.	microbiome	dietary biomarker	8670	1	Dietary Interview+Behavior	1
expo	URXMU6	RB_FaPhyloDivMean	-0.0648097	0.0176121	0.168923	0.0494224	-3.67984	0.534383	0.534383	0	2	2	-9	-2	-0.0693125	0.0269707	-2.56992	0.019279	0.00365847	0.0663773	2803	-0.0693125	0.019279	0.0269707	-2.56992	RB_FaPhyloDivMean	microbiome	NA	3,7-dimethyluric acid (umol/L)	nutrients	dietary biomarker	2	0.91535	1	> BY & Bonf.	microbiome	dietary biomarker	8670	1	Dietary Interview+Behavior	0.8401
expo	URXMU6	RB_ShanWienDivMean	-0.0281052	0.0311914	0.533104	0.241364	-0.901055	3.1835	3.1835	0.68588	2	2	-9	-2	-0.0287876	0.0177091	-1.62559	0.121418	0.000631084	0.026917	2803	-0.0287876	0.121418	0.0177091	-1.62559	RB_ShanWienDivMean	microbiome	NA	3,7-dimethyluric acid (umol/L)	nutrients	dietary biomarker	2	1	1	> BY & Bonf.	microbiome	dietary biomarker	8670	1	Dietary Interview+Behavior	1
expo	URXMU6	RB_InverseSimpsonMean	0.00519933	0.0522974	0.936916	0.951951	0.0994184	5.58588	5.58588	0.820977	2	2	-5	0	-0.00470686	0.0222212	-0.211818	0.834629	1.68709e-05	0.0153616	2803	-0.00470686	0.834629	0.0222212	-0.211818	RB_InverseSimpsonMean	microbiome	NA	3,7-dimethyluric acid (umol/L)	nutrients	dietary biomarker	2	1	1	> BY & Bonf.	microbiome	dietary biomarker	8670	1	Dietary Interview+Behavior	1
expo	URXMU6	RSV_ObservedOTUsMean	-0.0562922	0.0150231	0.16603	0.0664669	-3.74703	0.447944	0.447944	0	2	2	-9	-2	-0.0623633	0.0263137	-2.37	0.0291654	0.00296166	0.0670304	2803	-0.0623633	0.0291654	0.0263137	-2.37	RSV_ObservedOTUsMean	microbiome	NA	3,7-dimethyluric acid (umol/L)	nutrients	dietary biomarker	2	1	1	> BY & Bonf.	microbiome	dietary biomarker	8670	1	Dietary Interview+Behavior	0.941905
expo	URXMU6	RSV_FaPhyloDivMean	-0.0543793	0.00480611	0.0561195	0.129298	-11.3146	0.035677	0.035677	0	2	2	-9	-2	-0.0537418	0.0265473	-2.02438	0.0580294	0.00219939	0.0585873	2803	-0.0537418	0.0580294	0.0265473	-2.02438	RSV_FaPhyloDivMean	microbiome	NA	3,7-dimethyluric acid (umol/L)	nutrients	dietary biomarker	2	1	1	> BY & Bonf.	microbiome	dietary biomarker	8670	1	Dietary Interview+Behavior	1
expo	URXMU6	RSV_ShanWienDivMean	-0.0277303	0.0309371	0.534764	0.243633	-0.896343	3.16476	3.16476	0.68402	2	2	-9	-2	-0.0284152	0.0175929	-1.61515	0.12367	0.000614861	0.0270315	2803	-0.0284152	0.12367	0.0175929	-1.61515	RSV_ShanWienDivMean	microbiome	NA	3,7-dimethyluric acid (umol/L)	nutrients	dietary biomarker	2	1	1	> BY & Bonf.	microbiome	dietary biomarker	8670	1	Dietary Interview+Behavior	1
expo	URXMU6	RSV_InverseSimpsonMean	0.00537304	0.0524451	0.935005	0.953695	0.102451	5.6319	5.6319	0.82244	2	2	-5	0	-0.00435836	0.0222243	-0.196108	0.846723	1.44651e-05	0.0153435	2803	-0.00435836	0.846723	0.0222243	-0.196108	RSV_InverseSimpsonMean	microbiome	NA	3,7-dimethyluric acid (umol/L)	nutrients	dietary biomarker	2	1	1	> BY & Bonf.	microbiome	dietary biomarker	8670	1	Dietary Interview+Behavior	1
expo	URXMU6	RB_ObservedOTUsSD	-0.0255279	0.0300272	0.551446	0.361493	-0.85016	1.44065	1.44065	0.305868	2	2	-9	-2	-0.0378625	0.0289605	-1.30739	0.207536	0.00109168	0.0660038	2803	-0.0378625	0.207536	0.0289605	-1.30739	RB_ObservedOTUsSD	microbiome	NA	3,7-dimethyluric acid (umol/L)	nutrients	dietary biomarker	2	1	1	> BY & Bonf.	microbiome	dietary biomarker	8670	1	Dietary Interview+Behavior	1
expo	URXMU6	RB_FaPhyloDivSD	-0.0148106	0.0198785	0.592353	0.657632	-0.745057	0.503605	0.503605	0	2	2	-9	-2	-0.0183632	0.0297066	-0.618153	0.544218	0.000256788	0.0591423	2803	-0.0183632	0.544218	0.0297066	-0.618153	RB_FaPhyloDivSD	microbiome	NA	3,7-dimethyluric acid (umol/L)	nutrients	dietary biomarker	2	1	1	> BY & Bonf.	microbiome	dietary biomarker	8670	1	Dietary Interview+Behavior	1
expo	URXMU6	RB_ShanWienDivSD	-0.0240589	0.000259691	0.00687139	0.573065	-92.6442	7.4273e-05	7.4273e-05	0	2	2	-9	-2	-0.0228706	0.0313426	-0.729699	0.474964	0.00039832	0.0226336	2803	-0.0228706	0.474964	0.0313426	-0.729699	RB_ShanWienDivSD	microbiome	NA	3,7-dimethyluric acid (umol/L)	nutrients	dietary biomarker	2	1	1	> BY & Bonf.	microbiome	dietary biomarker	8670	1	Dietary Interview+Behavior	1
expo	URXMU6	RB_InverseSimpsonSD	-0.020758	0.0349184	0.658552	0.645716	-0.594472	2.11574	2.11574	0.527353	2	2	-5	0	-0.012331	0.0251873	-0.489572	0.63035	0.00011579	0.0269567	2803	-0.012331	0.63035	0.0251873	-0.489572	RB_InverseSimpsonSD	microbiome	NA	3,7-dimethyluric acid (umol/L)	nutrients	dietary biomarker	2	1	1	> BY & Bonf.	microbiome	dietary biomarker	8670	1	Dietary Interview+Behavior	1
expo	URXMU6	RSV_ObservedOTUsSD	-0.0283626	0.0251192	0.46144	0.288834	-1.12912	1.18834	1.18834	0.158491	2	2	-9	-2	-0.0415322	0.0283276	-1.46614	0.159863	0.00131355	0.0686995	2803	-0.0415322	0.159863	0.0283276	-1.46614	RSV_ObservedOTUsSD	microbiome	NA	3,7-dimethyluric acid (umol/L)	nutrients	dietary biomarker	2	1	1	> BY & Bonf.	microbiome	dietary biomarker	8670	1	Dietary Interview+Behavior	1
expo	URXMU6	RSV_FaPhyloDivSD	0.00342065	0.00929719	0.775559	0.944721	0.367922	0.156516	0.156516	0	2	2	-5	0	0.001514	0.0229325	0.06602	0.94809	1.74554e-06	0.0335163	2803	0.001514	0.94809	0.0229325	0.06602	RSV_FaPhyloDivSD	microbiome	NA	3,7-dimethyluric acid (umol/L)	nutrients	dietary biomarker	2	1	1	> BY & Bonf.	microbiome	dietary biomarker	8670	1	Dietary Interview+Behavior	1
expo	URXMU6	RSV_ShanWienDivSD	-0.0482209	0.0123321	0.159394	0.311141	-3.91019	0.156243	0.156243	0	2	2	-9	-2	-0.0408913	0.0351218	-1.16427	0.259514	0.00127332	0.0422003	2803	-0.0408913	0.259514	0.0351218	-1.16427	RSV_ShanWienDivSD	microbiome	NA	3,7-dimethyluric acid (umol/L)	nutrients	dietary biomarker	2	1	1	> BY & Bonf.	microbiome	dietary biomarker	8670	1	Dietary Interview+Behavior	1
expo	URXMU6	RSV_InverseSimpsonSD	-0.00523228	0.0490643	0.932366	0.999197	-0.106641	3.33594	3.33594	0.700234	2	2	5	0	0.00337835	0.0283877	0.119007	0.906588	8.69131e-06	0.0251619	2803	0.00337835	0.906588	0.0283877	0.119007	RSV_InverseSimpsonSD	microbiome	NA	3,7-dimethyluric acid (umol/L)	nutrients	dietary biomarker	2	1	1	> BY & Bonf.	microbiome	dietary biomarker	8670	1	Dietary Interview+Behavior	1
expo	URXMU7	RB_ObservedOTUsMean	-0.00865283	0.0301843	0.822268	0.761301	-0.286667	1.95164	1.95164	0.48761	2	2	-9	-2	-0.0076899	0.0215415	-0.356981	0.725257	4.72632e-05	0.0698943	2803	-0.0076899	0.725257	0.0215415	-0.356981	RB_ObservedOTUsMean	microbiome	NA	1,3,7-trimethyluric acid (umol/L)	nutrients	dietary biomarker	2	1	1	> BY & Bonf.	microbiome	dietary biomarker	8670	1	Dietary Interview+Behavior	1
expo	URXMU7	RB_FaPhyloDivMean	-0.0130143	0.0267762	0.711982	0.669433	-0.48604	1.48363	1.48363	0.325979	2	2	-9	-2	-0.0119354	0.0218034	-0.547407	0.590822	0.000113855	0.0706532	2803	-0.0119354	0.590822	0.0218034	-0.547407	RB_FaPhyloDivMean	microbiome	NA	1,3,7-trimethyluric acid (umol/L)	nutrients	dietary biomarker	2	1	1	> BY & Bonf.	microbiome	dietary biomarker	8670	1	Dietary Interview+Behavior	1
expo	URXMU7	RB_ShanWienDivMean	-0.049873	0.0144243	0.179233	0.111677	-3.45756	0.39943	0.39943	0	2	2	-9	-2	-0.0510857	0.0236066	-2.16404	0.0441531	0.00208584	0.0246581	2803	-0.0510857	0.0441531	0.0236066	-2.16404	RB_ShanWienDivMean	microbiome	NA	1,3,7-trimethyluric acid (umol/L)	nutrients	dietary biomarker	2	1	1	> BY & Bonf.	microbiome	dietary biomarker	8670	1	Dietary Interview+Behavior	1
expo	URXMU7	RB_InverseSimpsonMean	-0.0469854	0.00330598	0.0447201	0.135137	-14.2122	0.0227721	0.0227721	0	2	2	-9	-2	-0.0423614	0.0224965	-1.88302	0.0759614	0.00143424	0.0151468	2803	-0.0423614	0.0759614	0.0224965	-1.88302	RB_InverseSimpsonMean	microbiome	NA	1,3,7-trimethyluric acid (umol/L)	nutrients	dietary biomarker	2	1	1	> BY & Bonf.	microbiome	dietary biomarker	8670	1	Dietary Interview+Behavior	1
expo	URXMU7	RSV_ObservedOTUsMean	-0.00845524	0.030625	0.828508	0.760205	-0.27609	1.98707	1.98707	0.496747	2	2	-9	-2	-0.00802265	0.021704	-0.369639	0.715965	5.1442e-05	0.0704853	2803	-0.00802265	0.715965	0.021704	-0.369639	RSV_ObservedOTUsMean	microbiome	NA	1,3,7-trimethyluric acid (umol/L)	nutrients	dietary biomarker	2	1	1	> BY & Bonf.	microbiome	dietary biomarker	8670	1	Dietary Interview+Behavior	1
expo	URXMU7	RSV_FaPhyloDivMean	-0.0175362	0.0253319	0.614521	0.606285	-0.692256	1.19034	1.19034	0.159906	2	2	-9	-2	-0.0152695	0.0227427	-0.671403	0.510489	0.000186351	0.0601229	2803	-0.0152695	0.510489	0.0227427	-0.671403	RSV_FaPhyloDivMean	microbiome	NA	1,3,7-trimethyluric acid (umol/L)	nutrients	dietary biomarker	2	1	1	> BY & Bonf.	microbiome	dietary biomarker	8670	1	Dietary Interview+Behavior	1
expo	URXMU7	RSV_ShanWienDivMean	-0.0502232	0.0149788	0.184521	0.110176	-3.35295	0.427285	0.427285	0	2	2	-9	-2	-0.0515967	0.0236817	-2.17876	0.0428828	0.00212778	0.0247107	2803	-0.0515967	0.0428828	0.0236817	-2.17876	RSV_ShanWienDivMean	microbiome	NA	1,3,7-trimethyluric acid (umol/L)	nutrients	dietary biomarker	2	1	1	> BY & Bonf.	microbiome	dietary biomarker	8670	1	Dietary Interview+Behavior	1
expo	URXMU7	RSV_InverseSimpsonMean	-0.0479696	0.00245029	0.0324903	0.127797	-19.5771	0.0124439	0.0124439	0	2	2	-9	-2	-0.0437857	0.0226156	-1.93609	0.0687212	0.00153231	0.0151361	2803	-0.0437857	0.0687212	0.0226156	-1.93609	RSV_InverseSimpsonMean	microbiome	NA	1,3,7-trimethyluric acid (umol/L)	nutrients	dietary biomarker	2	1	1	> BY & Bonf.	microbiome	dietary biomarker	8670	1	Dietary Interview+Behavior	1
expo	URXMU7	RB_ObservedOTUsSD	0.0253021	0.0262014	0.511115	0.507906	0.965676	1.12159	1.12159	0.108412	2	2	-5	0	0.0243614	0.0237763	1.02461	0.31912	0.000474337	0.0703157	2803	0.0243614	0.31912	0.0237763	1.02461	RB_ObservedOTUsSD	microbiome	NA	1,3,7-trimethyluric acid (umol/L)	nutrients	dietary biomarker	2	1	1	> BY & Bonf.	microbiome	dietary biomarker	8670	1	Dietary Interview+Behavior	1
expo	URXMU7	RB_FaPhyloDivSD	0.0380746	0.0239165	0.357054	0.34458	1.59198	0.825385	0.825385	0	2	2	3	0	0.0349188	0.025052	1.39385	0.180333	0.000974545	0.0625193	2803	0.0349188	0.180333	0.025052	1.39385	RB_FaPhyloDivSD	microbiome	NA	1,3,7-trimethyluric acid (umol/L)	nutrients	dietary biomarker	2	1	1	> BY & Bonf.	microbiome	dietary biomarker	8670	1	Dietary Interview+Behavior	1
expo	URXMU7	RB_ShanWienDivSD	0.0271228	0.0523347	0.695603	0.350192	0.518257	5.10108	5.10108	0.803963	2	2	3	0	0.038367	0.0242608	1.58144	0.13119	0.00117652	0.0251325	2803	0.038367	0.13119	0.0242608	1.58144	RB_ShanWienDivSD	microbiome	NA	1,3,7-trimethyluric acid (umol/L)	nutrients	dietary biomarker	2	1	1	> BY & Bonf.	microbiome	dietary biomarker	8670	1	Dietary Interview+Behavior	1
expo	URXMU7	RB_InverseSimpsonSD	0.0678982	0.0110386	0.102602	0.0376341	6.15096	0.228651	0.228651	0	2	2	9	2	0.067353	0.0229467	2.93519	0.00884588	0.00362573	0.0287673	2803	0.067353	0.00884588	0.0229467	2.93519	RB_InverseSimpsonSD	microbiome	NA	1,3,7-trimethyluric acid (umol/L)	nutrients	dietary biomarker	2	0.501467	1	> BY & Bonf.	microbiome	dietary biomarker	8670	1	Dietary Interview+Behavior	1
expo	URXMU7	RSV_ObservedOTUsSD	0.0218005	0.0220193	0.503178	0.572426	0.990065	0.814429	0.814429	0	2	2	-5	0	0.0204226	0.0234762	0.869925	0.395794	0.000333352	0.0727872	2803	0.0204226	0.395794	0.0234762	0.869925	RSV_ObservedOTUsSD	microbiome	NA	1,3,7-trimethyluric acid (umol/L)	nutrients	dietary biomarker	2	1	1	> BY & Bonf.	microbiome	dietary biomarker	8670	1	Dietary Interview+Behavior	1
expo	URXMU7	RSV_FaPhyloDivSD	0.0182753	0.00375656	0.129062	0.618402	4.86492	0.0218867	0.0218867	0	2	2	3	0	0.0189303	0.0245925	0.769761	0.451426	0.000286417	0.0338417	2803	0.0189303	0.451426	0.0245925	0.769761	RSV_FaPhyloDivSD	microbiome	NA	1,3,7-trimethyluric acid (umol/L)	nutrients	dietary biomarker	2	1	1	> BY & Bonf.	microbiome	dietary biomarker	8670	1	Dietary Interview+Behavior	1
expo	URXMU7	RSV_ShanWienDivSD	0.0454982	0.0153979	0.207747	0.149414	2.95484	0.496173	0.496173	0	2	2	3	0	0.0458975	0.0218826	2.09745	0.0503414	0.00168368	0.0472268	2803	0.0458975	0.0503414	0.0218826	2.09745	RSV_ShanWienDivSD	microbiome	NA	1,3,7-trimethyluric acid (umol/L)	nutrients	dietary biomarker	2	1	1	> BY & Bonf.	microbiome	dietary biomarker	8670	1	Dietary Interview+Behavior	1
expo	URXMU7	RSV_InverseSimpsonSD	0.0802309	0.00146878	0.0116532	0.0188006	54.6241	0.00372783	0.00372783	0	2	2	9	2	0.0791561	0.0244018	3.24386	0.00450592	0.00500784	0.0282109	2803	0.0791561	0.00450592	0.0244018	3.24386	RSV_InverseSimpsonSD	microbiome	NA	1,3,7-trimethyluric acid (umol/L)	nutrients	dietary biomarker	2	0.295832	1	> BY & Bonf.	microbiome	dietary biomarker	8670	1	Dietary Interview+Behavior	0.764162
expo	URXMX1	RB_ObservedOTUsMean	-0.0305731	0.00644719	0.13231	0.326628	-4.74208	0.0865716	0.0865716	0	2	2	-9	-2	-0.0302018	0.0215206	-1.40339	0.177517	0.000722372	0.068603	2803	-0.0302018	0.177517	0.0215206	-1.40339	RB_ObservedOTUsMean	microbiome	NA	1-methylxanthine (umol/L)	nutrients	dietary biomarker	2	1	1	> BY & Bonf.	microbiome	dietary biomarker	8670	1	Dietary Interview+Behavior	1
expo	URXMX1	RB_FaPhyloDivMean	-0.0395758	0.00406623	0.065181	0.205522	-9.7328	0.0340535	0.0340535	0	2	2	-9	-2	-0.0381795	0.0219584	-1.73872	0.0991587	0.0011544	0.0692707	2803	-0.0381795	0.0991587	0.0219584	-1.73872	RB_FaPhyloDivMean	microbiome	NA	1-methylxanthine (umol/L)	nutrients	dietary biomarker	2	1	1	> BY & Bonf.	microbiome	dietary biomarker	8670	1	Dietary Interview+Behavior	1
expo	URXMX1	RB_ShanWienDivMean	-0.0487114	0.000143353	0.00187351	0.116273	-339.799	4.27304e-05	4.27304e-05	0	2	2	-9	-2	-0.0462359	0.0214937	-2.15114	0.0452948	0.00169299	0.0259939	2803	-0.0462359	0.0452948	0.0214937	-2.15114	RB_ShanWienDivMean	microbiome	NA	1-methylxanthine (umol/L)	nutrients	dietary biomarker	2	1	1	> BY & Bonf.	microbiome	dietary biomarker	8670	1	Dietary Interview+Behavior	1
expo	URXMX1	RB_InverseSimpsonMean	-0.0253485	0.00191524	0.0480094	0.36097	-13.2352	0.00948475	0.00948475	0	2	2	-9	-2	-0.023149	0.0191351	-1.20976	0.242019	0.000424385	0.015495	2803	-0.023149	0.242019	0.0191351	-1.20976	RB_InverseSimpsonMean	microbiome	NA	1-methylxanthine (umol/L)	nutrients	dietary biomarker	2	1	1	> BY & Bonf.	microbiome	dietary biomarker	8670	1	Dietary Interview+Behavior	1
expo	URXMX1	RSV_ObservedOTUsMean	-0.0307379	0.00701412	0.142825	0.327216	-4.38229	0.100731	0.100731	0	2	2	-9	-2	-0.0303982	0.0217321	-1.39877	0.178877	0.000731798	0.0692026	2803	-0.0303982	0.178877	0.0217321	-1.39877	RSV_ObservedOTUsMean	microbiome	NA	1-methylxanthine (umol/L)	nutrients	dietary biomarker	2	1	1	> BY & Bonf.	microbiome	dietary biomarker	8670	1	Dietary Interview+Behavior	1
expo	URXMX1	RSV_FaPhyloDivMean	-0.0422048	0.00691416	0.103375	0.20501	-6.10411	0.0883609	0.0883609	0	2	2	-9	-2	-0.0393979	0.0228417	-1.72483	0.101687	0.00122925	0.0590397	2803	-0.0393979	0.101687	0.0228417	-1.72483	RSV_FaPhyloDivMean	microbiome	NA	1-methylxanthine (umol/L)	nutrients	dietary biomarker	2	1	1	> BY & Bonf.	microbiome	dietary biomarker	8670	1	Dietary Interview+Behavior	1
expo	URXMX1	RSV_ShanWienDivMean	-0.0489808	0.000157522	0.00204736	0.115472	-310.945	5.12535e-05	5.12535e-05	0	2	2	-9	-2	-0.046558	0.0215812	-2.15735	0.0447422	0.00171666	0.0260718	2803	-0.046558	0.0447422	0.0215812	-2.15735	RSV_ShanWienDivMean	microbiome	NA	1-methylxanthine (umol/L)	nutrients	dietary biomarker	2	1	1	> BY & Bonf.	microbiome	dietary biomarker	8670	1	Dietary Interview+Behavior	1
expo	URXMX1	RSV_InverseSimpsonMean	-0.0258913	0.00180931	0.0444153	0.355605	-14.3101	0.00830815	0.00830815	0	2	2	-9	-2	-0.0237525	0.0193634	-1.22667	0.235751	0.0004468	0.015482	2803	-0.0237525	0.235751	0.0193634	-1.22667	RSV_InverseSimpsonMean	microbiome	NA	1-methylxanthine (umol/L)	nutrients	dietary biomarker	2	1	1	> BY & Bonf.	microbiome	dietary biomarker	8670	1	Dietary Interview+Behavior	1
expo	URXMX1	RB_ObservedOTUsSD	0.00426605	0.011114	0.766678	0.9038	0.383844	0.185002	0.185002	0	2	2	-5	0	0.00375718	0.0253892	0.147984	0.884001	1.11794e-05	0.0684596	2803	0.00375718	0.884001	0.0253892	0.147984	RB_ObservedOTUsSD	microbiome	NA	1-methylxanthine (umol/L)	nutrients	dietary biomarker	2	1	1	> BY & Bonf.	microbiome	dietary biomarker	8670	1	Dietary Interview+Behavior	1
expo	URXMX1	RB_FaPhyloDivSD	0.0203916	0.00955044	0.278846	0.607108	2.13515	0.122363	0.122363	0	2	2	-3	0	0.0192746	0.0269802	0.714398	0.484144	0.000294216	0.0612508	2803	0.0192746	0.484144	0.0269802	0.714398	RB_FaPhyloDivSD	microbiome	NA	1-methylxanthine (umol/L)	nutrients	dietary biomarker	2	1	1	> BY & Bonf.	microbiome	dietary biomarker	8670	1	Dietary Interview+Behavior	1
expo	URXMX1	RB_ShanWienDivSD	0.0102976	0.0277652	0.773902	0.77179	0.37088	1.98839	1.98839	0.497079	2	2	-5	0	0.00562316	0.0207961	0.270395	0.789933	2.50412e-05	0.0228964	2803	0.00562316	0.789933	0.0207961	0.270395	RB_ShanWienDivSD	microbiome	NA	1-methylxanthine (umol/L)	nutrients	dietary biomarker	2	1	1	> BY & Bonf.	microbiome	dietary biomarker	8670	1	Dietary Interview+Behavior	1
expo	URXMX1	RB_InverseSimpsonSD	0.0271335	0.010044	0.2257	0.414055	2.70146	0.202803	0.202803	0	2	2	7	2	0.0236605	0.0227725	1.03899	0.312564	0.000443347	0.0272824	2803	0.0236605	0.312564	0.0227725	1.03899	RB_InverseSimpsonSD	microbiome	NA	1-methylxanthine (umol/L)	nutrients	dietary biomarker	2	1	1	> BY & Bonf.	microbiome	dietary biomarker	8670	1	Dietary Interview+Behavior	1
expo	URXMX1	RSV_ObservedOTUsSD	-0.00133738	0.00661187	0.872945	0.962176	-0.20227	0.0707917	0.0707917	0	2	2	-7	-2	-0.00254661	0.0244038	-0.104353	0.918043	5.13595e-06	0.0707121	2803	-0.00254661	0.918043	0.0244038	-0.104353	RSV_ObservedOTUsSD	microbiome	NA	1-methylxanthine (umol/L)	nutrients	dietary biomarker	2	1	1	> BY & Bonf.	microbiome	dietary biomarker	8670	1	Dietary Interview+Behavior	1
expo	URXMX1	RSV_FaPhyloDivSD	-0.000890213	0.00677937	0.91688	0.988136	-0.131312	0.0659234	0.0659234	0	2	2	-7	-2	0.00102199	0.0248183	0.0411787	0.967607	8.27152e-07	0.0331532	2803	0.00102199	0.967607	0.0248183	0.0411787	RSV_FaPhyloDivSD	microbiome	NA	1-methylxanthine (umol/L)	nutrients	dietary biomarker	2	1	1	> BY & Bonf.	microbiome	dietary biomarker	8670	1	Dietary Interview+Behavior	1
expo	URXMX1	RSV_ShanWienDivSD	-0.0150385	0.00980355	0.36778	0.653684	-1.53399	0.166128	0.166128	0	2	2	-9	-2	-0.0179672	0.0253348	-0.709191	0.487291	0.000255657	0.0415557	2803	-0.0179672	0.487291	0.0253348	-0.709191	RSV_ShanWienDivSD	microbiome	NA	1-methylxanthine (umol/L)	nutrients	dietary biomarker	2	1	1	> BY & Bonf.	microbiome	dietary biomarker	8670	1	Dietary Interview+Behavior	1
expo	URXMX1	RSV_InverseSimpsonSD	0.0281356	0.00243163	0.0548838	0.35987	11.5707	0.0126287	0.0126287	0	2	2	5	2	0.0272288	0.0240464	1.13234	0.272349	0.000587155	0.0258622	2803	0.0272288	0.272349	0.0240464	1.13234	RSV_InverseSimpsonSD	microbiome	NA	1-methylxanthine (umol/L)	nutrients	dietary biomarker	2	1	1	> BY & Bonf.	microbiome	dietary biomarker	8670	1	Dietary Interview+Behavior	1
expo	URXMX2	RB_ObservedOTUsMean	-0.0564934	0.0208622	0.225205	0.0334227	-2.70793	1.0883	1.0883	0.081139	2	2	-9	-2	-0.0679468	0.0250265	-2.715	0.0141921	0.00359424	0.0607633	2803	-0.0679468	0.0141921	0.0250265	-2.715	RB_ObservedOTUsMean	microbiome	NA	3-methylxanthine (umol/L)	nutrients	dietary biomarker	2	0.722073	1	> BY & Bonf.	microbiome	dietary biomarker	8670	1	Dietary Interview+Behavior	0.594625
expo	URXMX2	RB_FaPhyloDivMean	-0.0664069	0.0218394	0.202274	0.0235358	-3.04069	1.00633	1.00633	0.00629374	2	2	-9	-2	-0.0747875	0.0258594	-2.89208	0.00971007	0.00435439	0.0608239	2803	-0.0747875	0.00971007	0.0258594	-2.89208	RB_FaPhyloDivMean	microbiome	NA	3-methylxanthine (umol/L)	nutrients	dietary biomarker	2	0.539492	1	> BY & Bonf.	microbiome	dietary biomarker	8670	1	Dietary Interview+Behavior	0.552909
expo	URXMX2	RB_ShanWienDivMean	-0.0336654	0.0351919	0.514111	0.236529	-0.956623	3.63863	3.63863	0.725172	2	2	-9	-2	-0.0267336	0.0183474	-1.45708	0.16232	0.000556395	0.0259667	2803	-0.0267336	0.16232	0.0183474	-1.45708	RB_ShanWienDivMean	microbiome	NA	3-methylxanthine (umol/L)	nutrients	dietary biomarker	2	1	1	> BY & Bonf.	microbiome	dietary biomarker	8670	1	Dietary Interview+Behavior	1
[truncated: 122,748 more rows]

## Sheet: Table S2
evarname	super_ecat_name	enewsubcategory	evardesc
[truncated: 619 more rows]

[truncated: 7 more sheets: Table S3, Table S4, Table S5, Table S6, Table S7, Table S8, Table S9]
