# Supplementary material for: An atlas of exposome–phenome associations in health and disease risk
Source: Nat Med. 2026 Mar 18;32(4):1501–10. doi: 10.1038/s41591-026-04266-0 (PMC13099396; doi:10.1038/s41591-026-04266-0)
Supplement: Supplementary file 4 — Source Data Fig. 2 Statistical source data and axis labels. Source Data Fig. 3 Statistical source data and axis labels. Source Data Fig. 4 Statistical source data. Source Data Fig. 5 Statistical source data. Source Data Extended Data Fig. 2 Statistical source count data. Source Data Extended Data Fig. 3 Statistical source data. Source Data Extended Data Fig. 4 Statistical source data. Source Data Extended Data Fig. 5 Statistical source data. Source Data Extended Data Fig. 6 Statistical source data. Source Data Extended Data Fig. 7 Statistical source data. Source Data Extended Data Fig. 8 Statistical Source data. [file 41591_2026_4266_MOESM4_ESM.xlsx]

## Sheet: Fig2 Panel A Axis Labels
group_number	enewsubcategory	med_x	min_x	max_x
1	smoking biomarker	6	1	12
2	organochlorine	45	13	77
3	smoking behavior	82	78	86
4	supplements	128	87	169
5	dietary biomarker	194	170	218
6	polyfluoro	226	219	233
7		236	234	238
8	phthalates-amine/amide	248	239	257
9	heavy metals	273	258	288
10	VOC	320	289	352
11	hydrocarbon	358	353	363
12	infection	379	364	394
13	phenols	401	395	407
14	diakyl	412	408	416
15	dietary interview	506	417	594
16	organophosphate	604	595	613

## Sheet: Fig2 Panel A Data
evarname	pvarname	enewsubcategory	pnewsubcategory	order_number	plot_p	sig_levels	neg_log10_p
LBXCOT	URXUCR	smoking biomarker	kidney	1	1.93102e-05	BY<0.05	4.71421
LBXCOT	URXUMA	smoking biomarker	kidney	1	0.118235	> BY & Bonf.	0.927252
LBXCOT	LBXSAL	smoking biomarker	kidney	1	1.29118e-05	BY<0.05	4.88901
LBXCOT	LBXSAPSI	smoking biomarker	liver	1	0.00083519	> BY & Bonf.	3.07821
LBXCOT	LBXSASSI	smoking biomarker	liver	1	0.731554	> BY & Bonf.	0.135753
LBXCOT	LBXSATSI	smoking biomarker	liver	1	0.39582	> BY & Bonf.	0.402503
LBXCOT	LBXSBU	smoking biomarker	kidney	1	1e-20	Bonf.<0.05	20
LBXCOT	LBXSC3SI	smoking biomarker	electrolyte	1	1.99338e-12	Bonf.<0.05	11.7004
LBXCOT	LBXSCA	smoking biomarker	bone	1	0.375487	> BY & Bonf.	0.425405
LBXCOT	LBXSCLSI	smoking biomarker	electrolyte	1	0.0293383	> BY & Bonf.	1.53256
LBXCOT	LBXSCR	smoking biomarker	kidney	1	0.922734	> BY & Bonf.	0.0349236
LBXCOT	LBXSGB	smoking biomarker	liver	1	2.27167e-07	Bonf.<0.05	6.64365
LBXCOT	LBXSGL	smoking biomarker	metabolic	1	0.00172658	> BY & Bonf.	2.76281
LBXCOT	LBXSGTSI	smoking biomarker	liver	1	1.01762e-15	Bonf.<0.05	14.9924
LBXCOT	LBXSKSI	smoking biomarker	electrolyte	1	2.2081e-10	Bonf.<0.05	9.65598
LBXCOT	LBXSLDSI	smoking biomarker	inflammation	1	1e-20	Bonf.<0.05	20
LBXCOT	LBXSNASI	smoking biomarker	electrolyte	1	0.0871785	> BY & Bonf.	1.05959
LBXCOT	LBXSOSSI	smoking biomarker	electrolyte	1	2.269e-12	Bonf.<0.05	11.6442
LBXCOT	LBXSPH	smoking biomarker	bone	1	0.00181507	> BY & Bonf.	2.74111
LBXCOT	LBXSTB	smoking biomarker	liver	1	1e-20	Bonf.<0.05	20
LBXCOT	LBXSTP	smoking biomarker	kidney	1	2.48374e-12	Bonf.<0.05	11.6049
LBXCOT	LBXSUA	smoking biomarker	kidney	1	0.413482	> BY & Bonf.	0.383543
LBXCOT	LBXSCK	smoking biomarker	kidney	1	2.37479e-05	BY<0.05	4.62438
LBXCOT	BMXARMC	smoking biomarker	anthropometric	1	6.15741e-13	Bonf.<0.05	12.2106
LBXCOT	BMXARML	smoking biomarker	anthropometric	1	0.614899	> BY & Bonf.	0.211196
LBXCOT	BMXBMI	smoking biomarker	anthropometric	1	1.92168e-19	Bonf.<0.05	18.7163
LBXCOT	BMXCALF	smoking biomarker	anthropometric	1	6.14616e-12	Bonf.<0.05	11.2114
LBXCOT	BMXHT	smoking biomarker	anthropometric	1	5.28257e-05	BY<0.05	4.27715
LBXCOT	BMXLEG	smoking biomarker	anthropometric	1	0.102571	> BY & Bonf.	0.988976
LBXCOT	BMXSUB	smoking biomarker	anthropometric	1	1.99656e-13	Bonf.<0.05	12.6997
LBXCOT	BMXTHICR	smoking biomarker	anthropometric	1	2.52697e-10	Bonf.<0.05	9.5974
LBXCOT	BMXTRI	smoking biomarker	anthropometric	1	1.59584e-19	Bonf.<0.05	18.797
LBXCOT	BMXWAIST	smoking biomarker	anthropometric	1	3.18823e-08	Bonf.<0.05	7.49645
LBXCOT	BMXWT	smoking biomarker	anthropometric	1	7.41335e-14	Bonf.<0.05	13.13
LBXCOT	BPXCHR	smoking biomarker	blood pressure	1	0.604023	> BY & Bonf.	0.218946
LBXCOT	BPXPLS	smoking biomarker	blood pressure	1	1.79762e-07	Bonf.<0.05	6.7453
LBXCOT	BPXSY4	smoking biomarker	blood pressure	1	0.617408	> BY & Bonf.	0.209427
LBXCOT	MDIASTOLIC	smoking biomarker	blood pressure	1	7.40282e-11	Bonf.<0.05	10.1306
LBXCOT	MSYSTOLIC	smoking biomarker	blood pressure	1	0.533347	> BY & Bonf.	0.27299
LBXCOT	LBDBANO	smoking biomarker	blood	1	1e-20	Bonf.<0.05	20
LBXCOT	LBDEONO	smoking biomarker	blood	1	1e-20	Bonf.<0.05	20
LBXCOT	LBDLYMNO	smoking biomarker	blood	1	1e-20	Bonf.<0.05	20
LBXCOT	LBDMONO	smoking biomarker	blood	1	1e-20	Bonf.<0.05	20
LBXCOT	LBDNENO	smoking biomarker	blood	1	1e-20	Bonf.<0.05	20
LBXCOT	LBXBAPCT	smoking biomarker	blood	1	0.00635638	> BY & Bonf.	2.19679
LBXCOT	LBXEOPCT	smoking biomarker	blood	1	0.291691	> BY & Bonf.	0.535077
LBXCOT	LBXHGB	smoking biomarker	blood	1	1e-20	Bonf.<0.05	20
LBXCOT	LBXLYPCT	smoking biomarker	blood	1	1.09321e-09	Bonf.<0.05	8.9613
LBXCOT	LBXMC	smoking biomarker	blood	1	2.41227e-07	Bonf.<0.05	6.61757
LBXCOT	LBXMCVSI	smoking biomarker	blood	1	1e-20	Bonf.<0.05	20
LBXCOT	LBXMOPCT	smoking biomarker	blood	1	2.29462e-12	Bonf.<0.05	11.6393
LBXCOT	LBXMPSI	smoking biomarker	blood	1	0.673307	> BY & Bonf.	0.171787
LBXCOT	LBXNEPCT	smoking biomarker	blood	1	5.2381e-12	Bonf.<0.05	11.2808
LBXCOT	LBXPLTSI	smoking biomarker	blood	1	1.17015e-05	BY<0.05	4.93176
LBXCOT	LBXRBCSI	smoking biomarker	blood	1	0.686935	> BY & Bonf.	0.163084
LBXCOT	LBXRDW	smoking biomarker	blood	1	2.34099e-08	Bonf.<0.05	7.6306
LBXCOT	LBXWBCSI	smoking biomarker	blood	1	1e-20	Bonf.<0.05	20
LBXCOT	LBXCRP	smoking biomarker	inflammation	1	6.7284e-05	BY<0.05	4.17209
LBXCOT	ENXMEAN	smoking biomarker	inflammation	1	6.07176e-20	Bonf.<0.05	19.2167
LBXCOT	LBXFOL	smoking biomarker	nutrition	1	1.3234e-14	Bonf.<0.05	13.8783
LBXCOT	LBXRBF	smoking biomarker	nutrition	1	1e-20	Bonf.<0.05	20
LBXCOT	LBDRFO	smoking biomarker	nutrition	1	1.63706e-13	Bonf.<0.05	12.7859
LBXCOT	LBXSF1SI	smoking biomarker	nutrition	1	5.61901e-11	Bonf.<0.05	10.2503
LBXCOT	LBXSF2SI	smoking biomarker	nutrition	1	0.61205	> BY & Bonf.	0.213213
LBXCOT	LBDFOT	smoking biomarker	nutrition	1	3.48382e-08	Bonf.<0.05	7.45794
LBXCOT	LBXSF3SI	smoking biomarker	nutrition	1	0.0915868	> BY & Bonf.	1.03817
LBXCOT	LBXSF4SI	smoking biomarker	nutrition	1	0.388249	> BY & Bonf.	0.410889
LBXCOT	LBXSF5SI	smoking biomarker	nutrition	1	0.0875526	> BY & Bonf.	1.05773
LBXCOT	LBXSF6SI	smoking biomarker	nutrition	1	0.0215437	> BY & Bonf.	1.66668
LBXCOT	LBXGH	smoking biomarker	metabolic	1	0.945935	> BY & Bonf.	0.0241387
LBXCOT	LBXGLU	smoking biomarker	metabolic	1	0.0189926	> BY & Bonf.	1.72142
LBXCOT	LBXIN	smoking biomarker	metabolic	1	0.0118152	> BY & Bonf.	1.92756
LBXCOT	LBXHCY	smoking biomarker	nutrition	1	3.92429e-12	Bonf.<0.05	11.4062
LBXCOT	LBXMMA	smoking biomarker	nutrition	1	0.000512726	> BY & Bonf.	3.29012
LBXCOT	URXUIO	smoking biomarker	hormone	1	0.531977	> BY & Bonf.	0.274107
LBXCOT	LBXCPSI	smoking biomarker	metabolic	1	0.0652011	> BY & Bonf.	1.18574
LBXCOT	LBXFB	smoking biomarker	inflammation	1	2.45778e-05	BY<0.05	4.60946
LBXCOT	LBXBAP	smoking biomarker	bone	1	7.63742e-05	BY<0.05	4.11705
LBXCOT	LBXPT21	smoking biomarker	hormone	1	1.30083e-06	BY<0.05	5.88578
LBXCOT	LBXSEL	smoking biomarker	nutrition	1	3.4514e-07	Bonf.<0.05	6.462
LBXCOT	LBXFSH	smoking biomarker	hormone	1	0.000514093	> BY & Bonf.	3.28896
LBXCOT	LBXLH	smoking biomarker	hormone	1	0.0356122	> BY & Bonf.	1.4484
LBXCOT	LBXT4	smoking biomarker	hormone	1	0.0225592	> BY & Bonf.	1.64668
LBXCOT	LBXTSH	smoking biomarker	hormone	1	0.0854263	> BY & Bonf.	1.06841
LBXCOT	LEXBRPM	smoking biomarker	blood pressure	1	0.477019	> BY & Bonf.	0.321464
LBXCOT	LEXLPTSM	smoking biomarker	blood pressure	1	0.000420547	BY<0.05	3.37619
LBXCOT	LEXRPTSM	smoking biomarker	blood pressure	1	0.00139732	> BY & Bonf.	2.8547
LBXCOT	LBXGLT	smoking biomarker	metabolic	1	1.74889e-07	Bonf.<0.05	6.75724
LBXCOT	TeloMean	smoking biomarker	aging	1	0.0361843	> BY & Bonf.	1.44148
LBXCOT	TeloStd	smoking biomarker	aging	1	0.213804	> BY & Bonf.	0.669984
LBXCOT	LBXATG	smoking biomarker	hormone	1	0.336232	> BY & Bonf.	0.473361
LBXCOT	LBXT3F	smoking biomarker	hormone	1	0.81362	> BY & Bonf.	0.0895786
LBXCOT	LBXT4F	smoking biomarker	hormone	1	0.395557	> BY & Bonf.	0.402791
LBXCOT	LBXTGN	smoking biomarker	hormone	1	0.0184345	> BY & Bonf.	1.73437
LBXCOT	LBXTPO	smoking biomarker	hormone	1	0.58628	> BY & Bonf.	0.231895
LBXCOT	LBXTSH1	smoking biomarker	hormone	1	0.478833	> BY & Bonf.	0.319816
LBXCOT	LBXTT3	smoking biomarker	hormone	1	0.43136	> BY & Bonf.	0.365161
LBXCOT	LBXTT4	smoking biomarker	hormone	1	0.549523	> BY & Bonf.	0.260014
LBXCOT	LBXTST	smoking biomarker	hormone	1	4.85521e-13	Bonf.<0.05	12.3138
LBXCOT	LBXEST	smoking biomarker	hormone	1	0.0135199	> BY & Bonf.	1.86903
LBXCOT	LBXSHBG	smoking biomarker	hormone	1	0.828259	> BY & Bonf.	0.0818337
LBXCOT	Bcell	smoking biomarker	aging	1	0.610872	> BY & Bonf.	0.21405
LBXCOT	CD4TPP	smoking biomarker	aging	1	0.625124	> BY & Bonf.	0.204034
LBXCOT	CD8TPP	smoking biomarker	aging	1	0.190433	> BY & Bonf.	0.720257
LBXCOT	CRPMort	smoking biomarker	aging	1	0.000107591	BY<0.05	3.96822
LBXCOT	CystatinCMort	smoking biomarker	aging	1	0.0134778	> BY & Bonf.	1.87038
LBXCOT	DunedinPoAm	smoking biomarker	aging	1	1.9286e-08	Bonf.<0.05	7.71476
LBXCOT	GDF15Mort	smoking biomarker	aging	1	5.13478e-07	BY<0.05	6.28948
LBXCOT	GrimAge2Mort	smoking biomarker	aging	1	1.60762e-09	Bonf.<0.05	8.79382
LBXCOT	GrimAgeMort	smoking biomarker	aging	1	5.00855e-10	Bonf.<0.05	9.30029
LBXCOT	HannumAge	smoking biomarker	aging	1	0.0310085	> BY & Bonf.	1.50852
LBXCOT	HorvathAge	smoking biomarker	aging	1	0.382729	> BY & Bonf.	0.417108
LBXCOT	HorvathTelo	smoking biomarker	aging	1	5.87018e-06	BY<0.05	5.23135
LBXCOT	LeptinMort	smoking biomarker	aging	1	0.364012	> BY & Bonf.	0.438885
LBXCOT	LinAge	smoking biomarker	aging	1	0.623568	> BY & Bonf.	0.205116
LBXCOT	logA1CMort	smoking biomarker	aging	1	0.0819263	> BY & Bonf.	1.08658
LBXCOT	MonoPP	smoking biomarker	aging	1	0.783773	> BY & Bonf.	0.105809
LBXCOT	NeuPP	smoking biomarker	aging	1	0.782075	> BY & Bonf.	0.106752
LBXCOT	Nkcell	smoking biomarker	aging	1	9.01914e-05	BY<0.05	4.04483
LBXCOT	PACKYRSMort	smoking biomarker	aging	1	7.78683e-12	Bonf.<0.05	11.1086
LBXCOT	PAI1Mort	smoking biomarker	aging	1	0.00285874	> BY & Bonf.	2.54382
LBXCOT	PhenoAge	smoking biomarker	aging	1	0.00419956	> BY & Bonf.	2.3768
LBXCOT	SkinBloodAge	smoking biomarker	aging	1	0.0291266	> BY & Bonf.	1.53571
LBXCOT	TIMP1Mort	smoking biomarker	aging	1	0.0107452	> BY & Bonf.	1.96879
LBXCOT	VidalBraloAge	smoking biomarker	aging	1	0.584789	> BY & Bonf.	0.233001
LBXCOT	WeidnerAge	smoking biomarker	aging	1	0.00536448	> BY & Bonf.	2.27047
LBXCOT	YangCell	smoking biomarker	aging	1	0.047769	> BY & Bonf.	1.32085
LBXCOT	ZhangAge	smoking biomarker	aging	1	0.0131273	> BY & Bonf.	1.88182
URXNAL	URXUCR	smoking biomarker	kidney	2	1.03159e-18	Bonf.<0.05	17.9865
URXNAL	URXUMA	smoking biomarker	kidney	2	0.00370032	> BY & Bonf.	2.43176
URXNAL	LBXSAL	smoking biomarker	kidney	2	0.000419251	BY<0.05	3.37753
URXNAL	LBXSAPSI	smoking biomarker	liver	2	0.671975	> BY & Bonf.	0.172647
URXNAL	LBXSASSI	smoking biomarker	liver	2	0.551091	> BY & Bonf.	0.258776
URXNAL	LBXSATSI	smoking biomarker	liver	2	0.870905	> BY & Bonf.	0.0600293
URXNAL	LBXSBU	smoking biomarker	kidney	2	2.06419e-13	Bonf.<0.05	12.6853
URXNAL	LBXSC3SI	smoking biomarker	electrolyte	2	1.30154e-08	Bonf.<0.05	7.88554
URXNAL	LBXSCA	smoking biomarker	bone	2	0.659223	> BY & Bonf.	0.180968
URXNAL	LBXSCLSI	smoking biomarker	electrolyte	2	0.229565	> BY & Bonf.	0.639095
URXNAL	LBXSCR	smoking biomarker	kidney	2	0.0173025	> BY & Bonf.	1.76189
URXNAL	LBXSGB	smoking biomarker	liver	2	0.0538309	> BY & Bonf.	1.26897
URXNAL	LBXSGL	smoking biomarker	metabolic	2	0.648074	> BY & Bonf.	0.188375
URXNAL	LBXSGTSI	smoking biomarker	liver	2	1.23992e-09	Bonf.<0.05	8.90661
URXNAL	LBXSKSI	smoking biomarker	electrolyte	2	0.000805108	> BY & Bonf.	3.09415
URXNAL	LBXSLDSI	smoking biomarker	inflammation	2	6.48959e-09	Bonf.<0.05	8.18778
URXNAL	LBXSNASI	smoking biomarker	electrolyte	2	0.0658042	> BY & Bonf.	1.18175
URXNAL	LBXSOSSI	smoking biomarker	electrolyte	2	1.09306e-07	Bonf.<0.05	6.96136
URXNAL	LBXSPH	smoking biomarker	bone	2	0.00667016	> BY & Bonf.	2.17586
URXNAL	LBXSTB	smoking biomarker	liver	2	4.45356e-12	Bonf.<0.05	11.3513
URXNAL	LBXSTP	smoking biomarker	kidney	2	0.000112926	BY<0.05	3.94721
URXNAL	LBXSUA	smoking biomarker	kidney	2	0.614361	> BY & Bonf.	0.211576
URXNAL	LBXSCK	smoking biomarker	kidney	2	0.000944351	> BY & Bonf.	3.02487
URXNAL	BMXARMC	smoking biomarker	anthropometric	2	0.000539423	> BY & Bonf.	3.26807
URXNAL	BMXARML	smoking biomarker	anthropometric	2	0.214075	> BY & Bonf.	0.669435
URXNAL	BMXBMI	smoking biomarker	anthropometric	2	1.60397e-05	BY<0.05	4.7948
URXNAL	BMXHT	smoking biomarker	anthropometric	2	0.593196	> BY & Bonf.	0.226802
URXNAL	BMXLEG	smoking biomarker	anthropometric	2	0.992698	> BY & Bonf.	0.00318272
URXNAL	BMXSUB	smoking biomarker	anthropometric	2	0.00240343	> BY & Bonf.	2.61917
URXNAL	BMXTRI	smoking biomarker	anthropometric	2	6.31799e-05	BY<0.05	4.19942
URXNAL	BMXWAIST	smoking biomarker	anthropometric	2	0.507797	> BY & Bonf.	0.29431
URXNAL	BMXWT	smoking biomarker	anthropometric	2	0.000321919	BY<0.05	3.49225
URXNAL	BPXPLS	smoking biomarker	blood pressure	2	2.85678e-05	BY<0.05	4.54412
URXNAL	MDIASTOLIC	smoking biomarker	blood pressure	2	0.000956684	> BY & Bonf.	3.01923
URXNAL	MSYSTOLIC	smoking biomarker	blood pressure	2	0.0135227	> BY & Bonf.	1.86894
URXNAL	LBDBANO	smoking biomarker	blood	2	6.58975e-13	Bonf.<0.05	12.1811
URXNAL	LBDEONO	smoking biomarker	blood	2	6.56239e-11	Bonf.<0.05	10.1829
URXNAL	LBDLYMNO	smoking biomarker	blood	2	3.71167e-17	Bonf.<0.05	16.4304
URXNAL	LBDMONO	smoking biomarker	blood	2	6.34496e-12	Bonf.<0.05	11.1976
URXNAL	LBDNENO	smoking biomarker	blood	2	1e-20	Bonf.<0.05	20
URXNAL	LBXBAPCT	smoking biomarker	blood	2	0.0693454	> BY & Bonf.	1.15898
URXNAL	LBXEOPCT	smoking biomarker	blood	2	0.618115	> BY & Bonf.	0.208931
URXNAL	LBXHCT	smoking biomarker	blood	2	8.24119e-16	Bonf.<0.05	15.084
URXNAL	LBXHGB	smoking biomarker	blood	2	3.62468e-18	Bonf.<0.05	17.4407
URXNAL	LBXLYPCT	smoking biomarker	blood	2	1.31617e-06	BY<0.05	5.88069
URXNAL	LBXMC	smoking biomarker	blood	2	2.75633e-05	BY<0.05	4.55967
URXNAL	LBXMCVSI	smoking biomarker	blood	2	1.03988e-20	Bonf.<0.05	19.983
URXNAL	LBXMOPCT	smoking biomarker	blood	2	2.93575e-06	BY<0.05	5.53228
URXNAL	LBXMPSI	smoking biomarker	blood	2	0.452263	> BY & Bonf.	0.344609
URXNAL	LBXNEPCT	smoking biomarker	blood	2	1.34169e-07	Bonf.<0.05	6.87235
URXNAL	LBXPLTSI	smoking biomarker	blood	2	1.48161e-05	BY<0.05	4.82927
URXNAL	LBXRBCSI	smoking biomarker	blood	2	0.902523	> BY & Bonf.	0.0445416
URXNAL	LBXRDW	smoking biomarker	blood	2	0.000739175	> BY & Bonf.	3.13125
URXNAL	LBXWBCSI	smoking biomarker	blood	2	1e-20	Bonf.<0.05	20
URXNAL	LBXCRP	smoking biomarker	inflammation	2	0.00274456	> BY & Bonf.	2.56153
URXNAL	ENXMEAN	smoking biomarker	inflammation	2	6.20707e-20	Bonf.<0.05	19.2071
URXNAL	LBDRFO	smoking biomarker	nutrition	2	4.62355e-07	BY<0.05	6.33502
URXNAL	LBXSF1SI	smoking biomarker	nutrition	2	8.03306e-10	Bonf.<0.05	9.09512
URXNAL	LBXSF2SI	smoking biomarker	nutrition	2	0.884939	> BY & Bonf.	0.0530867
URXNAL	LBDFOT	smoking biomarker	nutrition	2	2.98661e-07	Bonf.<0.05	6.52482
URXNAL	LBXSF3SI	smoking biomarker	nutrition	2	0.795444	> BY & Bonf.	0.0993901
URXNAL	LBXSF4SI	smoking biomarker	nutrition	2	0.88166	> BY & Bonf.	0.0546989
URXNAL	LBXSF5SI	smoking biomarker	nutrition	2	0.222428	> BY & Bonf.	0.65281
URXNAL	LBXSF6SI	smoking biomarker	nutrition	2	0.330079	> BY & Bonf.	0.481383
URXNAL	LBXGH	smoking biomarker	metabolic	2	0.0443778	> BY & Bonf.	1.35283
URXNAL	LBXGLU	smoking biomarker	metabolic	2	0.62449	> BY & Bonf.	0.204475
URXNAL	LBXIN	smoking biomarker	metabolic	2	0.544963	> BY & Bonf.	0.263633
URXNAL	LBXGLT	smoking biomarker	metabolic	2	0.000351534	BY<0.05	3.45403
URXNAL	LBXATG	smoking biomarker	hormone	2	0.271967	> BY & Bonf.	0.565483
URXNAL	LBXT3F	smoking biomarker	hormone	2	0.632137	> BY & Bonf.	0.199189
URXNAL	LBXT4F	smoking biomarker	hormone	2	0.740372	> BY & Bonf.	0.13055
URXNAL	LBXTGN	smoking biomarker	hormone	2	0.00526136	> BY & Bonf.	2.2789
URXNAL	LBXTPO	smoking biomarker	hormone	2	0.240857	> BY & Bonf.	0.618241
URXNAL	LBXTSH1	smoking biomarker	hormone	2	0.478386	> BY & Bonf.	0.320221
URXNAL	LBXTT3	smoking biomarker	hormone	2	0.391066	> BY & Bonf.	0.40775
URXNAL	LBXTT4	smoking biomarker	hormone	2	0.68036	> BY & Bonf.	0.167261
URXNAL	LBXTST	smoking biomarker	hormone	2	2.26065e-05	BY<0.05	4.64577
URXNAL	URXUIO	smoking biomarker	hormone	2	0.699732	> BY & Bonf.	0.155068
LBXHCT	URXUCR	smoking biomarker	kidney	3	4.18372e-18	Bonf.<0.05	17.3784
LBXHCT	URXUMA	smoking biomarker	kidney	3	1.70548e-05	BY<0.05	4.76815
LBXHCT	LBXSAL	smoking biomarker	kidney	3	1e-20	Bonf.<0.05	20
LBXHCT	LBXSAPSI	smoking biomarker	liver	3	0.00721122	> BY & Bonf.	2.14199
LBXHCT	LBXSASSI	smoking biomarker	liver	3	7.65916e-12	Bonf.<0.05	11.1158
LBXHCT	LBXSATSI	smoking biomarker	liver	3	1e-20	Bonf.<0.05	20
LBXHCT	LBXSBU	smoking biomarker	kidney	3	1e-20	Bonf.<0.05	20
LBXHCT	LBXSC3SI	smoking biomarker	electrolyte	3	5.09147e-07	BY<0.05	6.29316
LBXHCT	LBXSCA	smoking biomarker	bone	3	1e-20	Bonf.<0.05	20
LBXHCT	LBXSCK	smoking biomarker	kidney	3	0.928915	> BY & Bonf.	0.0320242
LBXHCT	LBXSCLSI	smoking biomarker	electrolyte	3	1e-20	Bonf.<0.05	20
LBXHCT	LBXSCR	smoking biomarker	kidney	3	8.67493e-07	BY<0.05	6.06173
LBXHCT	LBXSGB	smoking biomarker	liver	3	0.00792023	> BY & Bonf.	2.10126
LBXHCT	LBXSGL	smoking biomarker	metabolic	3	0.0974295	> BY & Bonf.	1.01131
LBXHCT	LBXSGTSI	smoking biomarker	liver	3	3.28056e-12	Bonf.<0.05	11.4841
LBXHCT	LBXSKSI	smoking biomarker	electrolyte	3	0.0638418	> BY & Bonf.	1.19489
LBXHCT	LBXSLDSI	smoking biomarker	inflammation	3	0.029515	> BY & Bonf.	1.52996
LBXHCT	LBXSNASI	smoking biomarker	electrolyte	3	1.08606e-20	Bonf.<0.05	19.9641
LBXHCT	LBXSOSSI	smoking biomarker	electrolyte	3	2.22411e-07	Bonf.<0.05	6.65284
LBXHCT	LBXSPH	smoking biomarker	bone	3	1.76159e-14	Bonf.<0.05	13.7541
LBXHCT	LBXSTB	smoking biomarker	liver	3	1e-20	Bonf.<0.05	20
LBXHCT	LBXSTP	smoking biomarker	kidney	3	1e-20	Bonf.<0.05	20
LBXHCT	LBXSUA	smoking biomarker	kidney	3	1e-20	Bonf.<0.05	20
LBXHCT	BMXARMC	smoking biomarker	anthropometric	3	1e-20	Bonf.<0.05	20
LBXHCT	BMXARML	smoking biomarker	anthropometric	3	1e-20	Bonf.<0.05	20
LBXHCT	BMXBMI	smoking biomarker	anthropometric	3	4.26013e-08	Bonf.<0.05	7.37058
LBXHCT	BMXHT	smoking biomarker	anthropometric	3	1e-20	Bonf.<0.05	20
LBXHCT	BMXLEG	smoking biomarker	anthropometric	3	6.61371e-20	Bonf.<0.05	19.1796
LBXHCT	BMXWAIST	smoking biomarker	anthropometric	3	1.40569e-17	Bonf.<0.05	16.8521
LBXHCT	BMXWT	smoking biomarker	anthropometric	3	1e-20	Bonf.<0.05	20
LBXHCT	BPXCHR	smoking biomarker	blood pressure	3	0.368085	> BY & Bonf.	0.434052
LBXHCT	BPXPLS	smoking biomarker	blood pressure	3	2.79513e-09	Bonf.<0.05	8.5536
LBXHCT	MDIASTOLIC	smoking biomarker	blood pressure	3	1e-20	Bonf.<0.05	20
LBXHCT	MSYSTOLIC	smoking biomarker	blood pressure	3	2.9929e-15	Bonf.<0.05	14.5239
LBXHCT	LBDBANO	smoking biomarker	blood	3	0.74732	> BY & Bonf.	0.126493
LBXHCT	LBDEONO	smoking biomarker	blood	3	0.113928	> BY & Bonf.	0.943368
LBXHCT	LBDLYMNO	smoking biomarker	blood	3	5.06026e-05	BY<0.05	4.29583
LBXHCT	LBDMONO	smoking biomarker	blood	3	9.42009e-05	BY<0.05	4.02594
LBXHCT	LBDNENO	smoking biomarker	blood	3	5.89484e-13	Bonf.<0.05	12.2295
LBXHCT	LBXBAPCT	smoking biomarker	blood	3	0.0056172	> BY & Bonf.	2.25048
LBXHCT	LBXEOPCT	smoking biomarker	blood	3	0.000804371	> BY & Bonf.	3.09454
LBXHCT	LBXHCT	smoking biomarker	blood	3	1e-20	Bonf.<0.05	20
LBXHCT	LBXHGB	smoking biomarker	blood	3	1e-20	Bonf.<0.05	20
LBXHCT	LBXLYPCT	smoking biomarker	blood	3	0.325324	> BY & Bonf.	0.487684
LBXHCT	LBXMC	smoking biomarker	blood	3	0.00994058	> BY & Bonf.	2.00259
LBXHCT	LBXMCVSI	smoking biomarker	blood	3	1e-20	Bonf.<0.05	20
LBXHCT	LBXMOPCT	smoking biomarker	blood	3	3.93005e-09	Bonf.<0.05	8.4056
LBXHCT	LBXMPSI	smoking biomarker	blood	3	1e-20	Bonf.<0.05	20
LBXHCT	LBXNEPCT	smoking biomarker	blood	3	0.0983335	> BY & Bonf.	1.0073
LBXHCT	LBXPLTSI	smoking biomarker	blood	3	1e-20	Bonf.<0.05	20
LBXHCT	LBXRBCSI	smoking biomarker	blood	3	1e-20	Bonf.<0.05	20
LBXHCT	LBXRDW	smoking biomarker	blood	3	1e-20	Bonf.<0.05	20
LBXHCT	LBXWBCSI	smoking biomarker	blood	3	3.13172e-12	Bonf.<0.05	11.5042
LBXHCT	LBDRFO	smoking biomarker	nutrition	3	2.36189e-13	Bonf.<0.05	12.6267
LBXHCT	LBDFOT	smoking biomarker	nutrition	3	0.204488	> BY & Bonf.	0.689332
LBXHCT	LBXSF1SI	smoking biomarker	nutrition	3	0.35238	> BY & Bonf.	0.452989
LBXHCT	LBXSF2SI	smoking biomarker	nutrition	3	0.148567	> BY & Bonf.	0.828077
LBXHCT	LBXSF3SI	smoking biomarker	nutrition	3	0.173013	> BY & Bonf.	0.761922
LBXHCT	LBXSF4SI	smoking biomarker	nutrition	3	0.073782	> BY & Bonf.	1.13205
LBXHCT	LBXSF5SI	smoking biomarker	nutrition	3	0.326819	> BY & Bonf.	0.485693
LBXHCT	LBXSF6SI	smoking biomarker	nutrition	3	4.63796e-15	Bonf.<0.05	14.3337
LBXHCT	LBXGH	smoking biomarker	metabolic	3	0.225113	> BY & Bonf.	0.647598
LBXHCT	LBXGLU	smoking biomarker	metabolic	3	2.7995e-06	BY<0.05	5.55292
LBXHCT	LBXGLT	smoking biomarker	metabolic	3	1.47458e-06	BY<0.05	5.83133
LBXHCT	LBXEST	smoking biomarker	hormone	3	0.000691276	> BY & Bonf.	3.16035
LBXHCT	LBXSHBG	smoking biomarker	hormone	3	6.47707e-10	Bonf.<0.05	9.18862
LBXHCT	LBXTST	smoking biomarker	hormone	3	1e-20	Bonf.<0.05	20
LBXHCT	URXUIO	smoking biomarker	hormone	3	0.0866267	> BY & Bonf.	1.06235
URXANBT	URXUCR	smoking biomarker	kidney	4	1.03663e-08	Bonf.<0.05	7.98437
URXANBT	URXUMA	smoking biomarker	kidney	4	0.00586443	> BY & Bonf.	2.23177
URXANBT	BMXARMC	smoking biomarker	anthropometric	4	0.69135	> BY & Bonf.	0.160302
URXANBT	BMXARML	smoking biomarker	anthropometric	4	0.898722	> BY & Bonf.	0.0463745
URXANBT	BMXBMI	smoking biomarker	anthropometric	4	0.460131	> BY & Bonf.	0.337118
URXANBT	BMXHT	smoking biomarker	anthropometric	4	0.922454	> BY & Bonf.	0.0350551
URXANBT	BMXLEG	smoking biomarker	anthropometric	4	0.379441	> BY & Bonf.	0.420856
URXANBT	BMXWAIST	smoking biomarker	anthropometric	4	0.831254	> BY & Bonf.	0.0802663
URXANBT	BMXWT	smoking biomarker	anthropometric	4	0.516128	> BY & Bonf.	0.287242
URXANBT	BPXPLS	smoking biomarker	blood pressure	4	0.0203627	> BY & Bonf.	1.69117
URXANBT	MDIASTOLIC	smoking biomarker	blood pressure	4	0.266952	> BY & Bonf.	0.573566
URXANBT	MSYSTOLIC	smoking biomarker	blood pressure	4	0.916776	> BY & Bonf.	0.0377368
URXANBT	LBDBANO	smoking biomarker	blood	4	0.0530629	> BY & Bonf.	1.27521
URXANBT	LBDEONO	smoking biomarker	blood	4	0.0280288	> BY & Bonf.	1.5524
URXANBT	LBDLYMNO	smoking biomarker	blood	4	0.00665024	> BY & Bonf.	2.17716
URXANBT	LBDMONO	smoking biomarker	blood	4	0.284397	> BY & Bonf.	0.546076
URXANBT	LBDNENO	smoking biomarker	blood	4	0.0182462	> BY & Bonf.	1.73883
URXANBT	LBXBAPCT	smoking biomarker	blood	4	0.953219	> BY & Bonf.	0.0208071
URXANBT	LBXEOPCT	smoking biomarker	blood	4	0.527997	> BY & Bonf.	0.277369
URXANBT	LBXHCT	smoking biomarker	blood	4	0.00379527	> BY & Bonf.	2.42076
URXANBT	LBXHGB	smoking biomarker	blood	4	0.002622	> BY & Bonf.	2.58137
URXANBT	LBXLYPCT	smoking biomarker	blood	4	0.114647	> BY & Bonf.	0.940637
URXANBT	LBXMC	smoking biomarker	blood	4	0.0918021	> BY & Bonf.	1.03715
URXANBT	LBXMCVSI	smoking biomarker	blood	4	0.00027793	BY<0.05	3.55606
URXANBT	LBXMOPCT	smoking biomarker	blood	4	0.0362565	> BY & Bonf.	1.44061
URXANBT	LBXMPSI	smoking biomarker	blood	4	0.610146	> BY & Bonf.	0.214566
URXANBT	LBXNEPCT	smoking biomarker	blood	4	0.131467	> BY & Bonf.	0.881182
URXANBT	LBXPLTSI	smoking biomarker	blood	4	0.0317084	> BY & Bonf.	1.49883
URXANBT	LBXRBCSI	smoking biomarker	blood	4	0.431113	> BY & Bonf.	0.365409
URXANBT	LBXRDW	smoking biomarker	blood	4	0.119086	> BY & Bonf.	0.924138
URXANBT	LBXWBCSI	smoking biomarker	blood	4	0.00544517	> BY & Bonf.	2.26399
URXANBT	LBDRFO	smoking biomarker	nutrition	4	0.0821561	> BY & Bonf.	1.08536
URXANBT	LBDFOT	smoking biomarker	nutrition	4	0.222393	> BY & Bonf.	0.652878
URXANBT	LBXSF1SI	smoking biomarker	nutrition	4	0.169662	> BY & Bonf.	0.770416
URXANBT	LBXSF2SI	smoking biomarker	nutrition	4	0.905297	> BY & Bonf.	0.0432091
URXANBT	LBXSF3SI	smoking biomarker	nutrition	4	0.407184	> BY & Bonf.	0.39021
URXANBT	LBXSF4SI	smoking biomarker	nutrition	4	0.965956	> BY & Bonf.	0.0150426
URXANBT	LBXSF5SI	smoking biomarker	nutrition	4	0.312141	> BY & Bonf.	0.505649
URXANBT	LBXSF6SI	smoking biomarker	nutrition	4	0.00936417	> BY & Bonf.	2.02853
URXANBT	URXUIO	smoking biomarker	hormone	4	0.213069	> BY & Bonf.	0.671481
URXANTT	URXUCR	smoking biomarker	kidney	5	5.42055e-07	BY<0.05	6.26596
URXANTT	URXUMA	smoking biomarker	kidney	5	0.0396659	> BY & Bonf.	1.40158
URXANTT	BMXARMC	smoking biomarker	anthropometric	5	0.849454	> BY & Bonf.	0.0708603
URXANTT	BMXARML	smoking biomarker	anthropometric	5	0.766732	> BY & Bonf.	0.115357
URXANTT	BMXBMI	smoking biomarker	anthropometric	5	0.578167	> BY & Bonf.	0.237947
URXANTT	BMXHT	smoking biomarker	anthropometric	5	0.941802	> BY & Bonf.	0.0260403
URXANTT	BMXLEG	smoking biomarker	anthropometric	5	0.504148	> BY & Bonf.	0.297442
URXANTT	BMXWAIST	smoking biomarker	anthropometric	5	0.911839	> BY & Bonf.	0.040082
URXANTT	BMXWT	smoking biomarker	anthropometric	5	0.622395	> BY & Bonf.	0.205934
URXANTT	BPXPLS	smoking biomarker	blood pressure	5	0.00811195	> BY & Bonf.	2.09087
URXANTT	MDIASTOLIC	smoking biomarker	blood pressure	5	0.354493	> BY & Bonf.	0.450393
URXANTT	MSYSTOLIC	smoking biomarker	blood pressure	5	0.454894	> BY & Bonf.	0.34209
URXANTT	LBDBANO	smoking biomarker	blood	5	0.0269329	> BY & Bonf.	1.56972
URXANTT	LBDEONO	smoking biomarker	blood	5	0.0334896	> BY & Bonf.	1.47509
URXANTT	LBDLYMNO	smoking biomarker	blood	5	0.0109077	> BY & Bonf.	1.96227
URXANTT	LBDMONO	smoking biomarker	blood	5	0.212234	> BY & Bonf.	0.673184
URXANTT	LBDNENO	smoking biomarker	blood	5	0.0134627	> BY & Bonf.	1.87087
URXANTT	LBXBAPCT	smoking biomarker	blood	5	0.914603	> BY & Bonf.	0.0387674
URXANTT	LBXEOPCT	smoking biomarker	blood	5	0.553216	> BY & Bonf.	0.257105
URXANTT	LBXHCT	smoking biomarker	blood	5	0.00440391	> BY & Bonf.	2.35616
URXANTT	LBXHGB	smoking biomarker	blood	5	0.00225436	> BY & Bonf.	2.64698
URXANTT	LBXLYPCT	smoking biomarker	blood	5	0.211565	> BY & Bonf.	0.674557
URXANTT	LBXMC	smoking biomarker	blood	5	0.0304882	> BY & Bonf.	1.51587
URXANTT	LBXMCVSI	smoking biomarker	blood	5	6.59905e-05	BY<0.05	4.18052
URXANTT	LBXMOPCT	smoking biomarker	blood	5	0.057384	> BY & Bonf.	1.24121
URXANTT	LBXMPSI	smoking biomarker	blood	5	0.376274	> BY & Bonf.	0.424496
URXANTT	LBXNEPCT	smoking biomarker	blood	5	0.180002	> BY & Bonf.	0.744723
URXANTT	LBXPLTSI	smoking biomarker	blood	5	0.088062	> BY & Bonf.	1.05521
URXANTT	LBXRBCSI	smoking biomarker	blood	5	0.409602	> BY & Bonf.	0.387638
URXANTT	LBXRDW	smoking biomarker	blood	5	0.0809246	> BY & Bonf.	1.09192
URXANTT	LBXWBCSI	smoking biomarker	blood	5	0.00376855	> BY & Bonf.	2.42383
URXANTT	LBDRFO	smoking biomarker	nutrition	5	0.107658	> BY & Bonf.	0.967954
URXANTT	LBDFOT	smoking biomarker	nutrition	5	0.299112	> BY & Bonf.	0.524166
URXANTT	LBXSF1SI	smoking biomarker	nutrition	5	0.23772	> BY & Bonf.	0.623935
URXANTT	LBXSF2SI	smoking biomarker	nutrition	5	0.907434	> BY & Bonf.	0.0421849
URXANTT	LBXSF3SI	smoking biomarker	nutrition	5	0.331357	> BY & Bonf.	0.479704
URXANTT	LBXSF4SI	smoking biomarker	nutrition	5	0.785715	> BY & Bonf.	0.104735
URXANTT	LBXSF5SI	smoking biomarker	nutrition	5	0.308789	> BY & Bonf.	0.510338
URXANTT	LBXSF6SI	smoking biomarker	nutrition	5	0.00571206	> BY & Bonf.	2.24321
URXANTT	URXUIO	smoking biomarker	hormone	5	0.229093	> BY & Bonf.	0.639988
URXCOTT	URXUCR	smoking biomarker	kidney	6	1.00427e-11	Bonf.<0.05	10.9981
URXCOTT	URXUMA	smoking biomarker	kidney	6	0.760688	> BY & Bonf.	0.118793
URXCOTT	LBXSAL	smoking biomarker	kidney	6	0.0260368	> BY & Bonf.	1.58441
URXCOTT	LBXSAPSI	smoking biomarker	liver	6	0.777187	> BY & Bonf.	0.109474
URXCOTT	LBXSASSI	smoking biomarker	liver	6	0.901155	> BY & Bonf.	0.0452006
URXCOTT	LBXSATSI	smoking biomarker	liver	6	0.301276	> BY & Bonf.	0.521035
URXCOTT	LBXSBU	smoking biomarker	kidney	6	1.80096e-05	BY<0.05	4.7445
URXCOTT	LBXSC3SI	smoking biomarker	electrolyte	6	0.0268501	> BY & Bonf.	1.57105
URXCOTT	LBXSCA	smoking biomarker	bone	6	0.121929	> BY & Bonf.	0.913892
URXCOTT	LBXSCK	smoking biomarker	kidney	6	0.1315	> BY & Bonf.	0.881073
URXCOTT	LBXSCLSI	smoking biomarker	electrolyte	6	0.66839	> BY & Bonf.	0.17497
URXCOTT	LBXSCR	smoking biomarker	kidney	6	0.268028	> BY & Bonf.	0.571819
URXCOTT	LBXSGB	smoking biomarker	liver	6	0.607257	> BY & Bonf.	0.216628
URXCOTT	LBXSGL	smoking biomarker	metabolic	6	0.0990231	> BY & Bonf.	1.00426
URXCOTT	LBXSGTSI	smoking biomarker	liver	6	0.0895847	> BY & Bonf.	1.04777
URXCOTT	LBXSKSI	smoking biomarker	electrolyte	6	0.0915105	> BY & Bonf.	1.03853
URXCOTT	LBXSLDSI	smoking biomarker	inflammation	6	0.0309797	> BY & Bonf.	1.50892
URXCOTT	LBXSNASI	smoking biomarker	electrolyte	6	0.420915	> BY & Bonf.	0.375806
URXCOTT	LBXSOSSI	smoking biomarker	electrolyte	6	0.0102243	> BY & Bonf.	1.99037
URXCOTT	LBXSPH	smoking biomarker	bone	6	0.499204	> BY & Bonf.	0.301722
URXCOTT	LBXSTB	smoking biomarker	liver	6	5.77925e-07	BY<0.05	6.23813
URXCOTT	LBXSTP	smoking biomarker	kidney	6	0.0256342	> BY & Bonf.	1.59118
URXCOTT	LBXSUA	smoking biomarker	kidney	6	0.495968	> BY & Bonf.	0.304546
URXCOTT	BMXARMC	smoking biomarker	anthropometric	6	0.0395578	> BY & Bonf.	1.40277
URXCOTT	BMXARML	smoking biomarker	anthropometric	6	0.390883	> BY & Bonf.	0.407953
URXCOTT	BMXBMI	smoking biomarker	anthropometric	6	0.00180085	> BY & Bonf.	2.74452
URXCOTT	BMXHT	smoking biomarker	anthropometric	6	0.248881	> BY & Bonf.	0.604008
URXCOTT	BMXLEG	smoking biomarker	anthropometric	6	0.939215	> BY & Bonf.	0.0272349
URXCOTT	BMXWAIST	smoking biomarker	anthropometric	6	0.052361	> BY & Bonf.	1.28099
URXCOTT	BMXWT	smoking biomarker	anthropometric	6	0.00420558	> BY & Bonf.	2.37617
URXCOTT	BPXPLS	smoking biomarker	blood pressure	6	0.0472571	> BY & Bonf.	1.32553
URXCOTT	MDIASTOLIC	smoking biomarker	blood pressure	6	0.0966794	> BY & Bonf.	1.01467
URXCOTT	MSYSTOLIC	smoking biomarker	blood pressure	6	0.00452988	> BY & Bonf.	2.34391
URXCOTT	LBDBANO	smoking biomarker	blood	6	6.85862e-05	BY<0.05	4.16376
URXCOTT	LBDEONO	smoking biomarker	blood	6	0.0029869	> BY & Bonf.	2.52478
URXCOTT	LBDLYMNO	smoking biomarker	blood	6	1.73565e-05	BY<0.05	4.76054
URXCOTT	LBDMONO	smoking biomarker	blood	6	1.96772e-07	Bonf.<0.05	6.70604
URXCOTT	LBDNENO	smoking biomarker	blood	6	5.14923e-10	Bonf.<0.05	9.28826
URXCOTT	LBXBAPCT	smoking biomarker	blood	6	0.136437	> BY & Bonf.	0.865066
URXCOTT	LBXEOPCT	smoking biomarker	blood	6	0.894623	> BY & Bonf.	0.0483601
URXCOTT	LBXHCT	smoking biomarker	blood	6	4.73876e-05	BY<0.05	4.32434
URXCOTT	LBXHGB	smoking biomarker	blood	6	5.91419e-06	BY<0.05	5.2281
URXCOTT	LBXLYPCT	smoking biomarker	blood	6	0.0307164	> BY & Bonf.	1.51263
URXCOTT	LBXMC	smoking biomarker	blood	6	0.00222869	> BY & Bonf.	2.65195
URXCOTT	LBXMCVSI	smoking biomarker	blood	6	6.36194e-08	Bonf.<0.05	7.19641
URXCOTT	LBXMOPCT	smoking biomarker	blood	6	0.185549	> BY & Bonf.	0.731541
URXCOTT	LBXMPSI	smoking biomarker	blood	6	0.774534	> BY & Bonf.	0.110959
URXCOTT	LBXNEPCT	smoking biomarker	blood	6	0.0264021	> BY & Bonf.	1.57836
URXCOTT	LBXPLTSI	smoking biomarker	blood	6	0.0685731	> BY & Bonf.	1.16385
URXCOTT	LBXRBCSI	smoking biomarker	blood	6	0.508302	> BY & Bonf.	0.293879
URXCOTT	LBXRDW	smoking biomarker	blood	6	0.745329	> BY & Bonf.	0.127652
URXCOTT	LBXWBCSI	smoking biomarker	blood	6	4.33501e-11	Bonf.<0.05	10.363
URXCOTT	LBDRFO	smoking biomarker	nutrition	6	0.000161444	BY<0.05	3.79198
URXCOTT	LBDFOT	smoking biomarker	nutrition	6	5.8828e-06	BY<0.05	5.23042
URXCOTT	LBXSF1SI	smoking biomarker	nutrition	6	1.47798e-06	BY<0.05	5.83033
URXCOTT	LBXSF2SI	smoking biomarker	nutrition	6	0.370851	> BY & Bonf.	0.430801
URXCOTT	LBXSF3SI	smoking biomarker	nutrition	6	0.222489	> BY & Bonf.	0.652691
URXCOTT	LBXSF4SI	smoking biomarker	nutrition	6	0.169394	> BY & Bonf.	0.771102
URXCOTT	LBXSF5SI	smoking biomarker	nutrition	6	0.155474	> BY & Bonf.	0.808342
URXCOTT	LBXSF6SI	smoking biomarker	nutrition	6	0.0424631	> BY & Bonf.	1.37199
URXCOTT	LBXGH	smoking biomarker	metabolic	6	0.338056	> BY & Bonf.	0.471012
URXCOTT	LBXGLU	smoking biomarker	metabolic	6	0.149123	> BY & Bonf.	0.826456
URXCOTT	LBXGLT	smoking biomarker	metabolic	6	0.0299416	> BY & Bonf.	1.52373
URXCOTT	LBXEST	smoking biomarker	hormone	6	0.77836	> BY & Bonf.	0.10882
URXCOTT	LBXSHBG	smoking biomarker	hormone	6	0.740165	> BY & Bonf.	0.130671
URXCOTT	LBXTST	smoking biomarker	hormone	6	0.000229478	BY<0.05	3.63926
URXCOTT	URXUIO	smoking biomarker	hormone	6	0.283213	> BY & Bonf.	0.547886
URXCOXT	URXUCR	smoking biomarker	kidney	7	2.3829e-12	Bonf.<0.05	11.6229
URXCOXT	URXUMA	smoking biomarker	kidney	7	0.00511039	> BY & Bonf.	2.29155
URXCOXT	BMXARMC	smoking biomarker	anthropometric	7	0.529558	> BY & Bonf.	0.276086
URXCOXT	BMXARML	smoking biomarker	anthropometric	7	0.560562	> BY & Bonf.	0.251377
URXCOXT	BMXBMI	smoking biomarker	anthropometric	7	0.248987	> BY & Bonf.	0.603824
URXCOXT	BMXHT	smoking biomarker	anthropometric	7	0.353024	> BY & Bonf.	0.452196
URXCOXT	BMXLEG	smoking biomarker	anthropometric	7	0.582887	> BY & Bonf.	0.234416
URXCOXT	BMXWAIST	smoking biomarker	anthropometric	7	0.580651	> BY & Bonf.	0.236085
URXCOXT	BMXWT	smoking biomarker	anthropometric	7	0.389754	> BY & Bonf.	0.40921
URXCOXT	BPXPLS	smoking biomarker	blood pressure	7	0.303102	> BY & Bonf.	0.518411
URXCOXT	MDIASTOLIC	smoking biomarker	blood pressure	7	0.172474	> BY & Bonf.	0.763276
URXCOXT	MSYSTOLIC	smoking biomarker	blood pressure	7	0.553586	> BY & Bonf.	0.256815
URXCOXT	LBDBANO	smoking biomarker	blood	7	0.138177	> BY & Bonf.	0.859564
URXCOXT	LBDEONO	smoking biomarker	blood	7	0.119538	> BY & Bonf.	0.922495
URXCOXT	LBDLYMNO	smoking biomarker	blood	7	0.120975	> BY & Bonf.	0.917304
URXCOXT	LBDMONO	smoking biomarker	blood	7	0.886659	> BY & Bonf.	0.0522434
URXCOXT	LBDNENO	smoking biomarker	blood	7	0.177819	> BY & Bonf.	0.750022
URXCOXT	LBXBAPCT	smoking biomarker	blood	7	0.89359	> BY & Bonf.	0.0488619
URXCOXT	LBXEOPCT	smoking biomarker	blood	7	0.685673	> BY & Bonf.	0.163883
URXCOXT	LBXHCT	smoking biomarker	blood	7	0.00652739	> BY & Bonf.	2.18526
URXCOXT	LBXHGB	smoking biomarker	blood	7	0.00174478	> BY & Bonf.	2.75826
URXCOXT	LBXLYPCT	smoking biomarker	blood	7	0.286781	> BY & Bonf.	0.54245
URXCOXT	LBXMC	smoking biomarker	blood	7	0.039145	> BY & Bonf.	1.40732
URXCOXT	LBXMCVSI	smoking biomarker	blood	7	0.000420755	BY<0.05	3.37597
URXCOXT	LBXMOPCT	smoking biomarker	blood	7	0.0602738	> BY & Bonf.	1.21987
URXCOXT	LBXMPSI	smoking biomarker	blood	7	0.952278	> BY & Bonf.	0.0212363
URXCOXT	LBXNEPCT	smoking biomarker	blood	7	0.182287	> BY & Bonf.	0.739244
URXCOXT	LBXPLTSI	smoking biomarker	blood	7	0.0240895	> BY & Bonf.	1.61817
URXCOXT	LBXRBCSI	smoking biomarker	blood	7	0.576508	> BY & Bonf.	0.239195
URXCOXT	LBXRDW	smoking biomarker	blood	7	0.324896	> BY & Bonf.	0.488256
URXCOXT	LBXWBCSI	smoking biomarker	blood	7	0.128848	> BY & Bonf.	0.889923
URXCOXT	LBDRFO	smoking biomarker	nutrition	7	0.197426	> BY & Bonf.	0.704596
URXCOXT	LBDFOT	smoking biomarker	nutrition	7	0.143204	> BY & Bonf.	0.844044
URXCOXT	LBXSF1SI	smoking biomarker	nutrition	7	0.0896574	> BY & Bonf.	1.04741
URXCOXT	LBXSF2SI	smoking biomarker	nutrition	7	0.640262	> BY & Bonf.	0.193642
URXCOXT	LBXSF3SI	smoking biomarker	nutrition	7	0.572333	> BY & Bonf.	0.242351
URXCOXT	LBXSF4SI	smoking biomarker	nutrition	7	0.75415	> BY & Bonf.	0.122542
URXCOXT	LBXSF5SI	smoking biomarker	nutrition	7	0.20947	> BY & Bonf.	0.678879
URXCOXT	LBXSF6SI	smoking biomarker	nutrition	7	0.722282	> BY & Bonf.	0.141293
URXCOXT	URXUIO	smoking biomarker	hormone	7	0.15481	> BY & Bonf.	0.8102
URXHCTT	URXUCR	smoking biomarker	kidney	8	1.53419e-13	Bonf.<0.05	12.8141
URXHCTT	URXUMA	smoking biomarker	kidney	8	0.987567	> BY & Bonf.	0.00543346
URXHCTT	LBXSAL	smoking biomarker	kidney	8	0.0759951	> BY & Bonf.	1.11921
URXHCTT	LBXSAPSI	smoking biomarker	liver	8	0.779431	> BY & Bonf.	0.108222
URXHCTT	LBXSASSI	smoking biomarker	liver	8	0.749229	> BY & Bonf.	0.125386
URXHCTT	LBXSATSI	smoking biomarker	liver	8	0.415965	> BY & Bonf.	0.380943
URXHCTT	LBXSBU	smoking biomarker	kidney	8	1.56772e-05	BY<0.05	4.80473
URXHCTT	LBXSC3SI	smoking biomarker	electrolyte	8	0.0740091	> BY & Bonf.	1.13071
URXHCTT	LBXSCA	smoking biomarker	bone	8	0.0566596	> BY & Bonf.	1.24673
URXHCTT	LBXSCK	smoking biomarker	kidney	8	0.0315279	> BY & Bonf.	1.5013
URXHCTT	LBXSCLSI	smoking biomarker	electrolyte	8	0.895176	> BY & Bonf.	0.0480913
URXHCTT	LBXSCR	smoking biomarker	kidney	8	0.195155	> BY & Bonf.	0.709621
URXHCTT	LBXSGB	smoking biomarker	liver	8	0.275971	> BY & Bonf.	0.559137
URXHCTT	LBXSGL	smoking biomarker	metabolic	8	0.0859491	> BY & Bonf.	1.06576
URXHCTT	LBXSGTSI	smoking biomarker	liver	8	0.0513669	> BY & Bonf.	1.28932
URXHCTT	LBXSKSI	smoking biomarker	electrolyte	8	0.104116	> BY & Bonf.	0.982484
URXHCTT	LBXSLDSI	smoking biomarker	inflammation	8	0.0197459	> BY & Bonf.	1.70452
URXHCTT	LBXSNASI	smoking biomarker	electrolyte	8	0.397617	> BY & Bonf.	0.400535
URXHCTT	LBXSOSSI	smoking biomarker	electrolyte	8	0.00856431	> BY & Bonf.	2.06731
URXHCTT	LBXSPH	smoking biomarker	bone	8	0.309965	> BY & Bonf.	0.508687
URXHCTT	LBXSTB	smoking biomarker	liver	8	2.21553e-06	BY<0.05	5.65452
URXHCTT	LBXSTP	smoking biomarker	kidney	8	0.0157645	> BY & Bonf.	1.80232
URXHCTT	LBXSUA	smoking biomarker	kidney	8	0.413711	> BY & Bonf.	0.383303
URXHCTT	BMXARMC	smoking biomarker	anthropometric	8	0.00161965	> BY & Bonf.	2.79058
URXHCTT	BMXARML	smoking biomarker	anthropometric	8	0.139645	> BY & Bonf.	0.854975
URXHCTT	BMXBMI	smoking biomarker	anthropometric	8	5.00537e-05	BY<0.05	4.30056
URXHCTT	BMXHT	smoking biomarker	anthropometric	8	0.0786027	> BY & Bonf.	1.10456
URXHCTT	BMXLEG	smoking biomarker	anthropometric	8	0.612628	> BY & Bonf.	0.212803
URXHCTT	BMXWAIST	smoking biomarker	anthropometric	8	0.00116168	> BY & Bonf.	2.93491
URXHCTT	BMXWT	smoking biomarker	anthropometric	8	0.00010252	BY<0.05	3.98919
URXHCTT	BPXPLS	smoking biomarker	blood pressure	8	0.110058	> BY & Bonf.	0.958379
URXHCTT	MDIASTOLIC	smoking biomarker	blood pressure	8	0.0729633	> BY & Bonf.	1.1369
URXHCTT	MSYSTOLIC	smoking biomarker	blood pressure	8	0.0212313	> BY & Bonf.	1.67302
URXHCTT	LBDBANO	smoking biomarker	blood	8	0.000128615	BY<0.05	3.89071
URXHCTT	LBDEONO	smoking biomarker	blood	8	0.019257	> BY & Bonf.	1.71541
URXHCTT	LBDLYMNO	smoking biomarker	blood	8	0.00013573	BY<0.05	3.86733
URXHCTT	LBDMONO	smoking biomarker	blood	8	5.93397e-07	BY<0.05	6.22665
URXHCTT	LBDNENO	smoking biomarker	blood	8	9.86161e-10	Bonf.<0.05	9.00605
URXHCTT	LBXBAPCT	smoking biomarker	blood	8	0.163438	> BY & Bonf.	0.786646
URXHCTT	LBXEOPCT	smoking biomarker	blood	8	0.758879	> BY & Bonf.	0.119827
URXHCTT	LBXHCT	smoking biomarker	blood	8	0.000175576	BY<0.05	3.75553
URXHCTT	LBXHGB	smoking biomarker	blood	8	1.6769e-05	BY<0.05	4.77549
URXHCTT	LBXLYPCT	smoking biomarker	blood	8	0.0460449	> BY & Bonf.	1.33682
URXHCTT	LBXMC	smoking biomarker	blood	8	0.00237255	> BY & Bonf.	2.62479
URXHCTT	LBXMCVSI	smoking biomarker	blood	8	3.33513e-08	Bonf.<0.05	7.47689
URXHCTT	LBXMOPCT	smoking biomarker	blood	8	0.286587	> BY & Bonf.	0.542743
URXHCTT	LBXMPSI	smoking biomarker	blood	8	0.782366	> BY & Bonf.	0.10659
URXHCTT	LBXNEPCT	smoking biomarker	blood	8	0.0356504	> BY & Bonf.	1.44794
URXHCTT	LBXPLTSI	smoking biomarker	blood	8	0.0886218	> BY & Bonf.	1.05246
URXHCTT	LBXRBCSI	smoking biomarker	blood	8	0.165238	> BY & Bonf.	0.78189
URXHCTT	LBXRDW	smoking biomarker	blood	8	0.542522	> BY & Bonf.	0.265582
URXHCTT	LBXWBCSI	smoking biomarker	blood	8	1.80934e-10	Bonf.<0.05	9.74248
URXHCTT	LBDRFO	smoking biomarker	nutrition	8	0.000247254	BY<0.05	3.60686
URXHCTT	LBDFOT	smoking biomarker	nutrition	8	2.05395e-05	BY<0.05	4.68741
URXHCTT	LBXSF1SI	smoking biomarker	nutrition	8	5.02383e-06	BY<0.05	5.29897
URXHCTT	LBXSF2SI	smoking biomarker	nutrition	8	0.484837	> BY & Bonf.	0.314405
URXHCTT	LBXSF3SI	smoking biomarker	nutrition	8	0.319868	> BY & Bonf.	0.49503
URXHCTT	LBXSF4SI	smoking biomarker	nutrition	8	0.284117	> BY & Bonf.	0.546503
URXHCTT	LBXSF5SI	smoking biomarker	nutrition	8	0.20811	> BY & Bonf.	0.681707
URXHCTT	LBXSF6SI	smoking biomarker	nutrition	8	0.030346	> BY & Bonf.	1.5179
URXHCTT	LBXGH	smoking biomarker	metabolic	8	0.283534	> BY & Bonf.	0.547394
URXHCTT	LBXGLU	smoking biomarker	metabolic	8	0.141026	> BY & Bonf.	0.850702
URXHCTT	LBXGLT	smoking biomarker	metabolic	8	0.0125938	> BY & Bonf.	1.89984
URXHCTT	LBXEST	smoking biomarker	hormone	8	0.425004	> BY & Bonf.	0.371607
URXHCTT	LBXSHBG	smoking biomarker	hormone	8	0.258093	> BY & Bonf.	0.588224
URXHCTT	LBXTST	smoking biomarker	hormone	8	0.000222706	BY<0.05	3.65227
URXHCTT	URXUIO	smoking biomarker	hormone	8	0.232737	> BY & Bonf.	0.633135
URXNICT	URXUCR	smoking biomarker	kidney	9	8.07837e-07	BY<0.05	6.09268
URXNICT	URXUMA	smoking biomarker	kidney	9	0.0534755	> BY & Bonf.	1.27185
URXNICT	BMXARMC	smoking biomarker	anthropometric	9	0.581184	> BY & Bonf.	0.235686
URXNICT	BMXARML	smoking biomarker	anthropometric	9	0.485201	> BY & Bonf.	0.314078
URXNICT	BMXBMI	smoking biomarker	anthropometric	9	0.32117	> BY & Bonf.	0.493266
URXNICT	BMXHT	smoking biomarker	anthropometric	9	0.616826	> BY & Bonf.	0.209838
URXNICT	BMXLEG	smoking biomarker	anthropometric	9	0.840303	> BY & Bonf.	0.0755642
URXNICT	BMXWAIST	smoking biomarker	anthropometric	9	0.819142	> BY & Bonf.	0.0866407
URXNICT	BMXWT	smoking biomarker	anthropometric	9	0.443212	> BY & Bonf.	0.353388
URXNICT	BPXPLS	smoking biomarker	blood pressure	9	0.00111145	> BY & Bonf.	2.95411
URXNICT	MDIASTOLIC	smoking biomarker	blood pressure	9	0.448808	> BY & Bonf.	0.34794
URXNICT	MSYSTOLIC	smoking biomarker	blood pressure	9	0.804699	> BY & Bonf.	0.0943667
URXNICT	LBDBANO	smoking biomarker	blood	9	0.491889	> BY & Bonf.	0.308133
URXNICT	LBDEONO	smoking biomarker	blood	9	0.280229	> BY & Bonf.	0.552487
URXNICT	LBDLYMNO	smoking biomarker	blood	9	0.0422105	> BY & Bonf.	1.37458
URXNICT	LBDMONO	smoking biomarker	blood	9	0.904407	> BY & Bonf.	0.0436359
URXNICT	LBDNENO	smoking biomarker	blood	9	0.102988	> BY & Bonf.	0.987213
URXNICT	LBXBAPCT	smoking biomarker	blood	9	0.697866	> BY & Bonf.	0.156228
URXNICT	LBXEOPCT	smoking biomarker	blood	9	0.856173	> BY & Bonf.	0.0674383
URXNICT	LBXHCT	smoking biomarker	blood	9	0.0101787	> BY & Bonf.	1.99231
URXNICT	LBXHGB	smoking biomarker	blood	9	0.00370304	> BY & Bonf.	2.43144
URXNICT	LBXLYPCT	smoking biomarker	blood	9	0.384454	> BY & Bonf.	0.415156
URXNICT	LBXMC	smoking biomarker	blood	9	0.0929658	> BY & Bonf.	1.03168
URXNICT	LBXMCVSI	smoking biomarker	blood	9	0.00134637	> BY & Bonf.	2.87083
URXNICT	LBXMOPCT	smoking biomarker	blood	9	0.024247	> BY & Bonf.	1.61534
URXNICT	LBXMPSI	smoking biomarker	blood	9	0.966065	> BY & Bonf.	0.0149937
URXNICT	LBXNEPCT	smoking biomarker	blood	9	0.228004	> BY & Bonf.	0.642057
URXNICT	LBXPLTSI	smoking biomarker	blood	9	0.012518	> BY & Bonf.	1.90247
URXNICT	LBXRBCSI	smoking biomarker	blood	9	0.495957	> BY & Bonf.	0.304556
URXNICT	LBXRDW	smoking biomarker	blood	9	0.489781	> BY & Bonf.	0.309998
URXNICT	LBXWBCSI	smoking biomarker	blood	9	0.0638354	> BY & Bonf.	1.19494
URXNICT	LBDRFO	smoking biomarker	nutrition	9	0.137243	> BY & Bonf.	0.862511
URXNICT	LBDFOT	smoking biomarker	nutrition	9	0.124893	> BY & Bonf.	0.903461
URXNICT	LBXSF1SI	smoking biomarker	nutrition	9	0.106613	> BY & Bonf.	0.972188
URXNICT	LBXSF2SI	smoking biomarker	nutrition	9	0.963206	> BY & Bonf.	0.0162807
URXNICT	LBXSF3SI	smoking biomarker	nutrition	9	0.617345	> BY & Bonf.	0.209472
URXNICT	LBXSF4SI	smoking biomarker	nutrition	9	0.964511	> BY & Bonf.	0.0156926
URXNICT	LBXSF5SI	smoking biomarker	nutrition	9	0.366887	> BY & Bonf.	0.435467
URXNICT	LBXSF6SI	smoking biomarker	nutrition	9	0.0485389	> BY & Bonf.	1.31391
URXNICT	URXUIO	smoking biomarker	hormone	9	0.198464	> BY & Bonf.	0.702317
URXNNCT	URXUCR	smoking biomarker	kidney	10	1.84009e-10	Bonf.<0.05	9.73516
URXNNCT	URXUMA	smoking biomarker	kidney	10	0.0053133	> BY & Bonf.	2.27464
URXNNCT	BMXARMC	smoking biomarker	anthropometric	10	0.473106	> BY & Bonf.	0.325041
URXNNCT	BMXARML	smoking biomarker	anthropometric	10	0.746422	> BY & Bonf.	0.127015
URXNNCT	BMXBMI	smoking biomarker	anthropometric	10	0.244896	> BY & Bonf.	0.611018
URXNNCT	BMXHT	smoking biomarker	anthropometric	10	0.792498	> BY & Bonf.	0.101002
URXNNCT	BMXLEG	smoking biomarker	anthropometric	10	0.870357	> BY & Bonf.	0.0603028
URXNNCT	BMXWAIST	smoking biomarker	anthropometric	10	0.608552	> BY & Bonf.	0.215702
URXNNCT	BMXWT	smoking biomarker	anthropometric	10	0.323797	> BY & Bonf.	0.489727
URXNNCT	BPXPLS	smoking biomarker	blood pressure	10	0.0024457	> BY & Bonf.	2.6116
URXNNCT	MDIASTOLIC	smoking biomarker	blood pressure	10	0.252977	> BY & Bonf.	0.596919
URXNNCT	MSYSTOLIC	smoking biomarker	blood pressure	10	0.863262	> BY & Bonf.	0.0638575
URXNNCT	LBDBANO	smoking biomarker	blood	10	0.0816092	> BY & Bonf.	1.08826
URXNNCT	LBDEONO	smoking biomarker	blood	10	0.139808	> BY & Bonf.	0.854468
URXNNCT	LBDLYMNO	smoking biomarker	blood	10	0.0105054	> BY & Bonf.	1.97859
URXNNCT	LBDMONO	smoking biomarker	blood	10	0.304411	> BY & Bonf.	0.51654
URXNNCT	LBDNENO	smoking biomarker	blood	10	0.0301164	> BY & Bonf.	1.5212
URXNNCT	LBXBAPCT	smoking biomarker	blood	10	0.836877	> BY & Bonf.	0.0773383
URXNNCT	LBXEOPCT	smoking biomarker	blood	10	0.755688	> BY & Bonf.	0.121657
URXNNCT	LBXHCT	smoking biomarker	blood	10	0.0181796	> BY & Bonf.	1.74042
URXNNCT	LBXHGB	smoking biomarker	blood	10	0.00811427	> BY & Bonf.	2.09075
URXNNCT	LBXLYPCT	smoking biomarker	blood	10	0.208801	> BY & Bonf.	0.680267
URXNNCT	LBXMC	smoking biomarker	blood	10	0.0797916	> BY & Bonf.	1.09804
URXNNCT	LBXMCVSI	smoking biomarker	blood	10	0.00024699	BY<0.05	3.60732
URXNNCT	LBXMOPCT	smoking biomarker	blood	10	0.028379	> BY & Bonf.	1.547
URXNNCT	LBXMPSI	smoking biomarker	blood	10	0.995189	> BY & Bonf.	0.00209428
URXNNCT	LBXNEPCT	smoking biomarker	blood	10	0.169916	> BY & Bonf.	0.769766
URXNNCT	LBXPLTSI	smoking biomarker	blood	10	0.00481139	> BY & Bonf.	2.31773
URXNNCT	LBXRBCSI	smoking biomarker	blood	10	0.315662	> BY & Bonf.	0.500778
URXNNCT	LBXRDW	smoking biomarker	blood	10	0.176634	> BY & Bonf.	0.752925
URXNNCT	LBXWBCSI	smoking biomarker	blood	10	0.011801	> BY & Bonf.	1.92808
URXNNCT	LBDRFO	smoking biomarker	nutrition	10	0.060056	> BY & Bonf.	1.22144
URXNNCT	LBDFOT	smoking biomarker	nutrition	10	0.126679	> BY & Bonf.	0.897297
URXNNCT	LBXSF1SI	smoking biomarker	nutrition	10	0.0805494	> BY & Bonf.	1.09394
URXNNCT	LBXSF2SI	smoking biomarker	nutrition	10	0.568195	> BY & Bonf.	0.245503
URXNNCT	LBXSF3SI	smoking biomarker	nutrition	10	0.589527	> BY & Bonf.	0.229496
URXNNCT	LBXSF4SI	smoking biomarker	nutrition	10	0.882159	> BY & Bonf.	0.054453
URXNNCT	LBXSF5SI	smoking biomarker	nutrition	10	0.233227	> BY & Bonf.	0.632222
URXNNCT	LBXSF6SI	smoking biomarker	nutrition	10	0.099965	> BY & Bonf.	1.00015
URXNNCT	URXUIO	smoking biomarker	hormone	10	0.208129	> BY & Bonf.	0.681668
URXNOXT	URXUCR	smoking biomarker	kidney	11	1.96631e-08	Bonf.<0.05	7.70635
URXNOXT	URXUMA	smoking biomarker	kidney	11	0.0159222	> BY & Bonf.	1.798
URXNOXT	BMXARMC	smoking biomarker	anthropometric	11	0.936505	> BY & Bonf.	0.02849
URXNOXT	BMXARML	smoking biomarker	anthropometric	11	0.27216	> BY & Bonf.	0.565176
URXNOXT	BMXBMI	smoking biomarker	anthropometric	11	0.478383	> BY & Bonf.	0.320224
URXNOXT	BMXHT	smoking biomarker	anthropometric	11	0.286158	> BY & Bonf.	0.543394
URXNOXT	BMXLEG	smoking biomarker	anthropometric	11	0.553573	> BY & Bonf.	0.256825
URXNOXT	BMXWAIST	smoking biomarker	anthropometric	11	0.918964	> BY & Bonf.	0.0367015
URXNOXT	BMXWT	smoking biomarker	anthropometric	11	0.710548	> BY & Bonf.	0.148407
URXNOXT	BPXPLS	smoking biomarker	blood pressure	11	0.00681057	> BY & Bonf.	2.16682
URXNOXT	MDIASTOLIC	smoking biomarker	blood pressure	11	0.445244	> BY & Bonf.	0.351402
URXNOXT	MSYSTOLIC	smoking biomarker	blood pressure	11	0.659456	> BY & Bonf.	0.180814
URXNOXT	LBDBANO	smoking biomarker	blood	11	0.183119	> BY & Bonf.	0.737266
URXNOXT	LBDEONO	smoking biomarker	blood	11	0.248808	> BY & Bonf.	0.604136
URXNOXT	LBDLYMNO	smoking biomarker	blood	11	0.0897722	> BY & Bonf.	1.04686
URXNOXT	LBDMONO	smoking biomarker	blood	11	0.840865	> BY & Bonf.	0.0752739
URXNOXT	LBDNENO	smoking biomarker	blood	11	0.0515536	> BY & Bonf.	1.28774
URXNOXT	LBXBAPCT	smoking biomarker	blood	11	0.799275	> BY & Bonf.	0.097304
URXNOXT	LBXEOPCT	smoking biomarker	blood	11	0.819908	> BY & Bonf.	0.0862348
URXNOXT	LBXHCT	smoking biomarker	blood	11	0.00845769	> BY & Bonf.	2.07275
URXNOXT	LBXHGB	smoking biomarker	blood	11	0.00404591	> BY & Bonf.	2.39298
URXNOXT	LBXLYPCT	smoking biomarker	blood	11	0.209635	> BY & Bonf.	0.678537
URXNOXT	LBXMC	smoking biomarker	blood	11	0.0938406	> BY & Bonf.	1.02761
URXNOXT	LBXMCVSI	smoking biomarker	blood	11	0.00998128	> BY & Bonf.	2.00081
URXNOXT	LBXMOPCT	smoking biomarker	blood	11	0.0332411	> BY & Bonf.	1.47832
URXNOXT	LBXMPSI	smoking biomarker	blood	11	0.980958	> BY & Bonf.	0.00834964
URXNOXT	LBXNEPCT	smoking biomarker	blood	11	0.126126	> BY & Bonf.	0.899195
URXNOXT	LBXPLTSI	smoking biomarker	blood	11	0.0103379	> BY & Bonf.	1.98557
URXNOXT	LBXRBCSI	smoking biomarker	blood	11	0.609161	> BY & Bonf.	0.215268
URXNOXT	LBXRDW	smoking biomarker	blood	11	0.881508	> BY & Bonf.	0.054774
URXNOXT	LBXWBCSI	smoking biomarker	blood	11	0.0376621	> BY & Bonf.	1.4241
URXNOXT	LBDRFO	smoking biomarker	nutrition	11	0.225593	> BY & Bonf.	0.646673
URXNOXT	LBDFOT	smoking biomarker	nutrition	11	0.173061	> BY & Bonf.	0.761801
URXNOXT	LBXSF1SI	smoking biomarker	nutrition	11	0.15129	> BY & Bonf.	0.820189
URXNOXT	LBXSF2SI	smoking biomarker	nutrition	11	0.912403	> BY & Bonf.	0.0398133
URXNOXT	LBXSF3SI	smoking biomarker	nutrition	11	0.915497	> BY & Bonf.	0.0383429
URXNOXT	LBXSF4SI	smoking biomarker	nutrition	11	0.679502	> BY & Bonf.	0.167809
URXNOXT	LBXSF5SI	smoking biomarker	nutrition	11	0.393875	> BY & Bonf.	0.404641
URXNOXT	LBXSF6SI	smoking biomarker	nutrition	11	0.0229447	> BY & Bonf.	1.63932
URXNOXT	URXUIO	smoking biomarker	hormone	11	0.199266	> BY & Bonf.	0.700567
URXHPBT	URXUCR	smoking biomarker	kidney	12	1.39791e-06	BY<0.05	5.85452
URXHPBT	URXUMA	smoking biomarker	kidney	12	0.757677	> BY & Bonf.	0.120516
URXHPBT	BMXARMC	smoking biomarker	anthropometric	12	0.420371	> BY & Bonf.	0.376367
URXHPBT	BMXARML	smoking biomarker	anthropometric	12	0.96384	> BY & Bonf.	0.0159949
URXHPBT	BMXBMI	smoking biomarker	anthropometric	12	0.222152	> BY & Bonf.	0.653349
URXHPBT	BMXHT	smoking biomarker	anthropometric	12	0.398589	> BY & Bonf.	0.399475
URXHPBT	BMXWAIST	smoking biomarker	anthropometric	12	0.508726	> BY & Bonf.	0.293516
URXHPBT	BMXWT	smoking biomarker	anthropometric	12	0.228521	> BY & Bonf.	0.641073
URXHPBT	LBDBANO	smoking biomarker	blood	12	0.270193	> BY & Bonf.	0.568327
URXHPBT	LBDEONO	smoking biomarker	blood	12	0.170719	> BY & Bonf.	0.767718
URXHPBT	LBDLYMNO	smoking biomarker	blood	12	0.385027	> BY & Bonf.	0.414509
URXHPBT	LBDMONO	smoking biomarker	blood	12	0.335742	> BY & Bonf.	0.473995
URXHPBT	LBDNENO	smoking biomarker	blood	12	0.192486	> BY & Bonf.	0.715601
URXHPBT	LBXBAPCT	smoking biomarker	blood	12	0.932967	> BY & Bonf.	0.0301338
URXHPBT	LBXEOPCT	smoking biomarker	blood	12	0.741712	> BY & Bonf.	0.129765
URXHPBT	LBXHCT	smoking biomarker	blood	12	0.319051	> BY & Bonf.	0.49614
URXHPBT	LBXHGB	smoking biomarker	blood	12	0.327614	> BY & Bonf.	0.484637
URXHPBT	LBXLYPCT	smoking biomarker	blood	12	0.25384	> BY & Bonf.	0.595439
URXHPBT	LBXMC	smoking biomarker	blood	12	0.654848	> BY & Bonf.	0.183859
URXHPBT	LBXMCVSI	smoking biomarker	blood	12	0.0433492	> BY & Bonf.	1.36302
URXHPBT	LBXMOPCT	smoking biomarker	blood	12	0.484232	> BY & Bonf.	0.314946
URXHPBT	LBXMPSI	smoking biomarker	blood	12	0.579969	> BY & Bonf.	0.236596
URXHPBT	LBXNEPCT	smoking biomarker	blood	12	0.322597	> BY & Bonf.	0.49134
URXHPBT	LBXPLTSI	smoking biomarker	blood	12	0.0803566	> BY & Bonf.	1.09498
URXHPBT	LBXRBCSI	smoking biomarker	blood	12	0.450635	> BY & Bonf.	0.346176
URXHPBT	LBXRDW	smoking biomarker	blood	12	0.155887	> BY & Bonf.	0.807189
URXHPBT	LBXWBCSI	smoking biomarker	blood	12	0.16315	> BY & Bonf.	0.787414
URXHPBT	LBDRFO	smoking biomarker	nutrition	12	0.602848	> BY & Bonf.	0.219792
URXHPBT	LBDFOT	smoking biomarker	nutrition	12	0.723721	> BY & Bonf.	0.140429
URXHPBT	LBXSF1SI	smoking biomarker	nutrition	12	0.45928	> BY & Bonf.	0.337922
URXHPBT	LBXSF2SI	smoking biomarker	nutrition	12	0.145064	> BY & Bonf.	0.838441
URXHPBT	LBXSF3SI	smoking biomarker	nutrition	12	0.877116	> BY & Bonf.	0.056943
URXHPBT	LBXSF4SI	smoking biomarker	nutrition	12	0.654741	> BY & Bonf.	0.18393
URXHPBT	LBXSF5SI	smoking biomarker	nutrition	12	0.244919	> BY & Bonf.	0.610977
URXHPBT	LBXSF6SI	smoking biomarker	nutrition	12	0.27824	> BY & Bonf.	0.55558
URXHPBT	URXUIO	smoking biomarker	hormone	12	0.20463	> BY & Bonf.	0.68903
LBD199	BMXARMC	organochlorine	anthropometric	13	3.72231e-08	Bonf.<0.05	7.42919
LBD199	BMXARML	organochlorine	anthropometric	13	0.000573422	> BY & Bonf.	3.24153
LBD199	BMXBMI	organochlorine	anthropometric	13	6.17713e-08	Bonf.<0.05	7.20921
LBD199	BMXCALF	organochlorine	anthropometric	13	3.71958e-07	Bonf.<0.05	6.42951
LBD199	BMXHT	organochlorine	anthropometric	13	0.727707	> BY & Bonf.	0.138044
LBD199	BMXLEG	organochlorine	anthropometric	13	0.805956	> BY & Bonf.	0.0936885
LBD199	BMXSUB	organochlorine	anthropometric	13	6.87863e-06	BY<0.05	5.1625
LBD199	BMXTHICR	organochlorine	anthropometric	13	1.00881e-07	Bonf.<0.05	6.99619
LBD199	BMXTRI	organochlorine	anthropometric	13	4.07084e-07	BY<0.05	6.39032
LBD199	BMXWAIST	organochlorine	anthropometric	13	1.43696e-06	BY<0.05	5.84255
LBD199	BMXWT	organochlorine	anthropometric	13	1.10954e-06	BY<0.05	5.95486
LBD199	BPXPLS	organochlorine	blood pressure	13	0.11152	> BY & Bonf.	0.952648
LBD199	MDIASTOLIC	organochlorine	blood pressure	13	0.647706	> BY & Bonf.	0.188622
LBD199	MSYSTOLIC	organochlorine	blood pressure	13	0.22107	> BY & Bonf.	0.65547
LBD199	LBXFOL	organochlorine	nutrition	13	0.08108	> BY & Bonf.	1.09109
LBD199	LBXMMA	organochlorine	nutrition	13	0.226768	> BY & Bonf.	0.644418
LBD199	LBXRBF	organochlorine	nutrition	13	0.190646	> BY & Bonf.	0.719772
LBD199	URXUIO	organochlorine	hormone	13	0.0578687	> BY & Bonf.	1.23756
LBD199	LBXGH	organochlorine	metabolic	13	0.462125	> BY & Bonf.	0.33524
LBD199	LBXCPSI	organochlorine	metabolic	13	0.0194686	> BY & Bonf.	1.71066
LBD199	LBXGLU	organochlorine	metabolic	13	0.527431	> BY & Bonf.	0.277834
LBD199	LBXIN	organochlorine	metabolic	13	0.0012887	> BY & Bonf.	2.88985
LBD199	LBXCRP	organochlorine	inflammation	13	0.107393	> BY & Bonf.	0.969023
LBD199	URXUCR	organochlorine	kidney	13	0.00153665	> BY & Bonf.	2.81343
LBD199	URXUMA	organochlorine	kidney	13	0.122913	> BY & Bonf.	0.910404
LBD199	LBDBANO	organochlorine	blood	13	0.163618	> BY & Bonf.	0.78617
LBD199	LBDEONO	organochlorine	blood	13	0.420994	> BY & Bonf.	0.375724
LBD199	LBDLYMNO	organochlorine	blood	13	0.400877	> BY & Bonf.	0.396989
LBD199	LBDMONO	organochlorine	blood	13	0.284715	> BY & Bonf.	0.54559
LBD199	LBDNENO	organochlorine	blood	13	0.243741	> BY & Bonf.	0.613071
LBD199	LBXBAPCT	organochlorine	blood	13	0.728006	> BY & Bonf.	0.137865
LBD199	LBXEOPCT	organochlorine	blood	13	0.713478	> BY & Bonf.	0.146619
LBD199	LBXHCT	organochlorine	blood	13	0.935673	> BY & Bonf.	0.0288761
LBD199	LBXHGB	organochlorine	blood	13	0.511901	> BY & Bonf.	0.290814
LBD199	LBXLYPCT	organochlorine	blood	13	0.0715331	> BY & Bonf.	1.14549
LBD199	LBXMC	organochlorine	blood	13	0.0191916	> BY & Bonf.	1.71689
LBD199	LBXMCVSI	organochlorine	blood	13	0.000116355	BY<0.05	3.93421
LBD199	LBXMOPCT	organochlorine	blood	13	0.930277	> BY & Bonf.	0.0313876
LBD199	LBXMPSI	organochlorine	blood	13	0.777431	> BY & Bonf.	0.109338
LBD199	LBXNEPCT	organochlorine	blood	13	0.102765	> BY & Bonf.	0.988156
LBD199	LBXPLTSI	organochlorine	blood	13	0.0840108	> BY & Bonf.	1.07567
LBD199	LBXRBCSI	organochlorine	blood	13	0.0302762	> BY & Bonf.	1.5189
LBD199	LBXRDW	organochlorine	blood	13	0.0616191	> BY & Bonf.	1.21028
LBD199	LBXWBCSI	organochlorine	blood	13	0.366588	> BY & Bonf.	0.435821
LBD199	LBXSAL	organochlorine	kidney	13	0.00199841	> BY & Bonf.	2.69931
LBD199	LBXSASSI	organochlorine	liver	13	0.671928	> BY & Bonf.	0.172677
LBD199	LBXSATSI	organochlorine	liver	13	0.387454	> BY & Bonf.	0.41178
LBD199	LBXSBU	organochlorine	kidney	13	0.901849	> BY & Bonf.	0.0448663
LBD199	LBXSC3SI	organochlorine	electrolyte	13	0.04147	> BY & Bonf.	1.38227
LBD199	LBXSCA	organochlorine	bone	13	9.61076e-05	BY<0.05	4.01724
LBD199	LBXSCLSI	organochlorine	electrolyte	13	0.000686983	> BY & Bonf.	3.16305
LBD199	LBXSGB	organochlorine	liver	13	0.0316647	> BY & Bonf.	1.49942
LBD199	LBXSGL	organochlorine	metabolic	13	0.139632	> BY & Bonf.	0.855016
LBD199	LBXSGTSI	organochlorine	liver	13	0.0150873	> BY & Bonf.	1.82139
LBD199	LBXSKSI	organochlorine	electrolyte	13	0.864053	> BY & Bonf.	0.0634598
LBD199	LBXSNASI	organochlorine	electrolyte	13	0.74002	> BY & Bonf.	0.130756
LBD199	LBXSOSSI	organochlorine	electrolyte	13	0.53168	> BY & Bonf.	0.274349
LBD199	LBXSTP	organochlorine	kidney	13	0.836149	> BY & Bonf.	0.0777165
LBD199	LBXSUA	organochlorine	kidney	13	0.0157403	> BY & Bonf.	1.80299
LBD199	LEXBRPM	organochlorine	blood pressure	13	0.767768	> BY & Bonf.	0.11477
LBD199	LEXLPTSM	organochlorine	blood pressure	13	0.685886	> BY & Bonf.	0.163748
LBD199	LEXRPTSM	organochlorine	blood pressure	13	0.917454	> BY & Bonf.	0.0374155
LBX052	BMXARMC	organochlorine	anthropometric	14	0.759038	> BY & Bonf.	0.119737
LBX052	BMXARML	organochlorine	anthropometric	14	0.48171	> BY & Bonf.	0.317215
LBX052	BMXBMI	organochlorine	anthropometric	14	0.82759	> BY & Bonf.	0.082185
LBX052	BMXCALF	organochlorine	anthropometric	14	0.505908	> BY & Bonf.	0.295928
LBX052	BMXHT	organochlorine	anthropometric	14	0.792683	> BY & Bonf.	0.1009
LBX052	BMXLEG	organochlorine	anthropometric	14	0.0958176	> BY & Bonf.	1.01855
LBX052	BMXSUB	organochlorine	anthropometric	14	0.351387	> BY & Bonf.	0.454214
LBX052	BMXTHICR	organochlorine	anthropometric	14	0.562856	> BY & Bonf.	0.249602
LBX052	BMXTRI	organochlorine	anthropometric	14	0.102963	> BY & Bonf.	0.98732
LBX052	BMXWAIST	organochlorine	anthropometric	14	0.336366	> BY & Bonf.	0.473188
LBX052	BMXWT	organochlorine	anthropometric	14	0.906203	> BY & Bonf.	0.0427743
LBX052	BPXPLS	organochlorine	blood pressure	14	0.79008	> BY & Bonf.	0.102329
LBX052	MDIASTOLIC	organochlorine	blood pressure	14	0.989671	> BY & Bonf.	0.0045092
LBX052	MSYSTOLIC	organochlorine	blood pressure	14	0.822965	> BY & Bonf.	0.0846184
LBX052	LBXFOL	organochlorine	nutrition	14	0.0258559	> BY & Bonf.	1.58744
LBX052	LBXMMA	organochlorine	nutrition	14	0.236566	> BY & Bonf.	0.626048
LBX052	LBXRBF	organochlorine	nutrition	14	0.335964	> BY & Bonf.	0.473707
LBX052	LBXHCY	organochlorine	nutrition	14	0.0112174	> BY & Bonf.	1.95011
LBX052	URXUIO	organochlorine	hormone	14	0.179903	> BY & Bonf.	0.744962
LBX052	LBXGH	organochlorine	metabolic	14	0.807024	> BY & Bonf.	0.0931135
LBX052	LBXCPSI	organochlorine	metabolic	14	0.502478	> BY & Bonf.	0.298883
LBX052	LBXGLU	organochlorine	metabolic	14	0.219546	> BY & Bonf.	0.658474
LBX052	LBXIN	organochlorine	metabolic	14	0.545109	> BY & Bonf.	0.263516
LBX052	LBXCRP	organochlorine	inflammation	14	0.0520105	> BY & Bonf.	1.28391
LBX052	LBXFB	organochlorine	inflammation	14	0.298962	> BY & Bonf.	0.524383
LBX052	LBXBAP	organochlorine	bone	14	0.912777	> BY & Bonf.	0.0396353
LBX052	URXUCR	organochlorine	kidney	14	0.272733	> BY & Bonf.	0.564263
LBX052	URXUMA	organochlorine	kidney	14	0.151808	> BY & Bonf.	0.818705
LBX052	LBDBANO	organochlorine	blood	14	0.692685	> BY & Bonf.	0.159464
LBX052	LBDEONO	organochlorine	blood	14	0.0571319	> BY & Bonf.	1.24312
LBX052	LBDLYMNO	organochlorine	blood	14	0.235204	> BY & Bonf.	0.628555
LBX052	LBDMONO	organochlorine	blood	14	0.446278	> BY & Bonf.	0.350395
LBX052	LBDNENO	organochlorine	blood	14	0.8342	> BY & Bonf.	0.07873
LBX052	LBXBAPCT	organochlorine	blood	14	0.509269	> BY & Bonf.	0.293052
LBX052	LBXEOPCT	organochlorine	blood	14	0.144665	> BY & Bonf.	0.839635
LBX052	LBXHCT	organochlorine	blood	14	7.18984e-05	BY<0.05	4.14328
LBX052	LBXHGB	organochlorine	blood	14	0.000153089	BY<0.05	3.81506
LBX052	LBXLYPCT	organochlorine	blood	14	0.763888	> BY & Bonf.	0.11697
LBX052	LBXMC	organochlorine	blood	14	0.230237	> BY & Bonf.	0.637825
LBX052	LBXMCVSI	organochlorine	blood	14	0.798446	> BY & Bonf.	0.0977545
LBX052	LBXMOPCT	organochlorine	blood	14	0.849672	> BY & Bonf.	0.0707489
LBX052	LBXMPSI	organochlorine	blood	14	0.517433	> BY & Bonf.	0.286146
LBX052	LBXNEPCT	organochlorine	blood	14	0.944472	> BY & Bonf.	0.0248109
LBX052	LBXPLTSI	organochlorine	blood	14	0.0792579	> BY & Bonf.	1.10096
LBX052	LBXRBCSI	organochlorine	blood	14	3.46295e-06	BY<0.05	5.46055
LBX052	LBXRDW	organochlorine	blood	14	0.255486	> BY & Bonf.	0.592633
LBX052	LBXWBCSI	organochlorine	blood	14	0.391617	> BY & Bonf.	0.407138
LBX052	LBXSAL	organochlorine	kidney	14	0.260415	> BY & Bonf.	0.584334
LBX052	LBXSASSI	organochlorine	liver	14	0.327976	> BY & Bonf.	0.484157
LBX052	LBXSATSI	organochlorine	liver	14	0.106371	> BY & Bonf.	0.973176
LBX052	LBXSBU	organochlorine	kidney	14	0.353049	> BY & Bonf.	0.452166
LBX052	LBXSC3SI	organochlorine	electrolyte	14	0.643837	> BY & Bonf.	0.191224
LBX052	LBXSCA	organochlorine	bone	14	0.291497	> BY & Bonf.	0.535366
LBX052	LBXSCLSI	organochlorine	electrolyte	14	0.0236537	> BY & Bonf.	1.6261
LBX052	LBXSGB	organochlorine	liver	14	0.256138	> BY & Bonf.	0.591526
LBX052	LBXSGL	organochlorine	metabolic	14	0.715482	> BY & Bonf.	0.145401
LBX052	LBXSGTSI	organochlorine	liver	14	0.917421	> BY & Bonf.	0.0374315
LBX052	LBXSKSI	organochlorine	electrolyte	14	0.984459	> BY & Bonf.	0.00680255
LBX052	LBXSNASI	organochlorine	electrolyte	14	0.368895	> BY & Bonf.	0.433097
LBX052	LBXSOSSI	organochlorine	electrolyte	14	0.390372	> BY & Bonf.	0.408522
LBX052	LBXSTP	organochlorine	kidney	14	0.146042	> BY & Bonf.	0.835522
LBX052	LBXSUA	organochlorine	kidney	14	0.0846086	> BY & Bonf.	1.07259
LBX052	LBXSAPSI	organochlorine	liver	14	0.309467	> BY & Bonf.	0.509386
LBX052	LBXSCR	organochlorine	kidney	14	0.182	> BY & Bonf.	0.739928
LBX052	LBXSLDSI	organochlorine	inflammation	14	0.913933	> BY & Bonf.	0.0390857
LBX052	LBXSPH	organochlorine	bone	14	0.806151	> BY & Bonf.	0.0935837
LBX052	LBXSTB	organochlorine	liver	14	0.0867312	> BY & Bonf.	1.06182
LBX052	LBXT4	organochlorine	hormone	14	0.705457	> BY & Bonf.	0.151529
LBX052	LBXTSH	organochlorine	hormone	14	0.0573667	> BY & Bonf.	1.24134
LBX052	LEXBRPM	organochlorine	blood pressure	14	0.25257	> BY & Bonf.	0.597619
LBX052	LEXLPTSM	organochlorine	blood pressure	14	0.922017	> BY & Bonf.	0.0352611
LBX052	LEXRPTSM	organochlorine	blood pressure	14	0.469125	> BY & Bonf.	0.328712
LBX052	TeloMean	organochlorine	aging	14	0.00248079	> BY & Bonf.	2.60541
LBX052	TeloStd	organochlorine	aging	14	0.880011	> BY & Bonf.	0.0555121
LBX052	Bcell	organochlorine	aging	14	0.304055	> BY & Bonf.	0.517048
LBX052	CD4TPP	organochlorine	aging	14	0.607525	> BY & Bonf.	0.216436
LBX052	CD8TPP	organochlorine	aging	14	0.83035	> BY & Bonf.	0.0807387
LBX052	CRPMort	organochlorine	aging	14	0.819277	> BY & Bonf.	0.0865694
LBX052	CystatinCMort	organochlorine	aging	14	0.0723447	> BY & Bonf.	1.14059
LBX052	DunedinPoAm	organochlorine	aging	14	0.645861	> BY & Bonf.	0.189861
LBX052	GDF15Mort	organochlorine	aging	14	0.12139	> BY & Bonf.	0.915818
LBX052	GrimAge2Mort	organochlorine	aging	14	0.171447	> BY & Bonf.	0.765871
LBX052	GrimAgeMort	organochlorine	aging	14	0.23741	> BY & Bonf.	0.6245
LBX052	HannumAge	organochlorine	aging	14	0.99067	> BY & Bonf.	0.00407091
LBX052	HorvathAge	organochlorine	aging	14	0.230904	> BY & Bonf.	0.636568
LBX052	HorvathTelo	organochlorine	aging	14	0.154295	> BY & Bonf.	0.811647
LBX052	LeptinMort	organochlorine	aging	14	0.249498	> BY & Bonf.	0.602933
LBX052	LinAge	organochlorine	aging	14	0.494494	> BY & Bonf.	0.305839
LBX052	logA1CMort	organochlorine	aging	14	0.412694	> BY & Bonf.	0.384371
LBX052	MonoPP	organochlorine	aging	14	0.295881	> BY & Bonf.	0.528883
LBX052	NeuPP	organochlorine	aging	14	0.253263	> BY & Bonf.	0.596428
LBX052	Nkcell	organochlorine	aging	14	0.333408	> BY & Bonf.	0.477024
LBX052	PACKYRSMort	organochlorine	aging	14	0.234558	> BY & Bonf.	0.62975
LBX052	PAI1Mort	organochlorine	aging	14	0.29241	> BY & Bonf.	0.534008
LBX052	PhenoAge	organochlorine	aging	14	0.224331	> BY & Bonf.	0.64911
LBX052	SkinBloodAge	organochlorine	aging	14	0.166691	> BY & Bonf.	0.778088
LBX052	TIMP1Mort	organochlorine	aging	14	0.749791	> BY & Bonf.	0.12506
LBX052	VidalBraloAge	organochlorine	aging	14	0.928782	> BY & Bonf.	0.0320864
LBX052	WeidnerAge	organochlorine	aging	14	0.67484	> BY & Bonf.	0.170799
LBX052	YangCell	organochlorine	aging	14	0.130494	> BY & Bonf.	0.88441
LBX052	ZhangAge	organochlorine	aging	14	0.398323	> BY & Bonf.	0.399765
LBX066	BMXARMC	organochlorine	anthropometric	15	0.0346077	> BY & Bonf.	1.46083
LBX066	BMXARML	organochlorine	anthropometric	15	0.43735	> BY & Bonf.	0.359171
LBX066	BMXBMI	organochlorine	anthropometric	15	0.00205691	> BY & Bonf.	2.68679
LBX066	BMXCALF	organochlorine	anthropometric	15	0.0179048	> BY & Bonf.	1.74703
LBX066	BMXHT	organochlorine	anthropometric	15	0.907505	> BY & Bonf.	0.042151
LBX066	BMXLEG	organochlorine	anthropometric	15	0.272849	> BY & Bonf.	0.564077
LBX066	BMXSUB	organochlorine	anthropometric	15	0.859778	> BY & Bonf.	0.0656138
LBX066	BMXTHICR	organochlorine	anthropometric	15	0.0801242	> BY & Bonf.	1.09624
LBX066	BMXTRI	organochlorine	anthropometric	15	0.547632	> BY & Bonf.	0.261511
LBX066	BMXWAIST	organochlorine	anthropometric	15	0.00159268	> BY & Bonf.	2.79787
LBX066	BMXWT	organochlorine	anthropometric	15	0.00810298	> BY & Bonf.	2.09136
LBX066	BPXPLS	organochlorine	blood pressure	15	0.46924	> BY & Bonf.	0.328605
LBX066	MDIASTOLIC	organochlorine	blood pressure	15	0.314318	> BY & Bonf.	0.502631
LBX066	MSYSTOLIC	organochlorine	blood pressure	15	0.000498329	BY<0.05	3.30248
LBX066	LBXFOL	organochlorine	nutrition	15	0.308206	> BY & Bonf.	0.511159
LBX066	LBXMMA	organochlorine	nutrition	15	0.897757	> BY & Bonf.	0.0468411
LBX066	LBXRBF	organochlorine	nutrition	15	0.205048	> BY & Bonf.	0.688144
LBX066	LBXHCY	organochlorine	nutrition	15	0.947698	> BY & Bonf.	0.0233299
LBX066	URXUIO	organochlorine	hormone	15	0.460122	> BY & Bonf.	0.337127
LBX066	LBXGH	organochlorine	metabolic	15	0.0223277	> BY & Bonf.	1.65116
LBX066	LBXCPSI	organochlorine	metabolic	15	0.057765	> BY & Bonf.	1.23834
LBX066	LBXGLU	organochlorine	metabolic	15	0.00764794	> BY & Bonf.	2.11646
LBX066	LBXIN	organochlorine	metabolic	15	0.0307081	> BY & Bonf.	1.51275
LBX066	LBXCRP	organochlorine	inflammation	15	0.0832276	> BY & Bonf.	1.07973
LBX066	LBXFB	organochlorine	inflammation	15	0.0731311	> BY & Bonf.	1.1359
LBX066	LBXBAP	organochlorine	bone	15	0.409921	> BY & Bonf.	0.3873
LBX066	URXUCR	organochlorine	kidney	15	0.600779	> BY & Bonf.	0.221285
LBX066	URXUMA	organochlorine	kidney	15	0.355223	> BY & Bonf.	0.449498
LBX066	LBDBANO	organochlorine	blood	15	0.147417	> BY & Bonf.	0.831451
LBX066	LBDEONO	organochlorine	blood	15	0.403264	> BY & Bonf.	0.39441
LBX066	LBDLYMNO	organochlorine	blood	15	0.882645	> BY & Bonf.	0.0542138
LBX066	LBDMONO	organochlorine	blood	15	0.800918	> BY & Bonf.	0.0964119
LBX066	LBDNENO	organochlorine	blood	15	0.958289	> BY & Bonf.	0.0185037
LBX066	LBXBAPCT	organochlorine	blood	15	0.268574	> BY & Bonf.	0.570936
LBX066	LBXEOPCT	organochlorine	blood	15	0.695206	> BY & Bonf.	0.157886
LBX066	LBXHCT	organochlorine	blood	15	0.0016322	> BY & Bonf.	2.78723
LBX066	LBXHGB	organochlorine	blood	15	0.00662158	> BY & Bonf.	2.17904
LBX066	LBXLYPCT	organochlorine	blood	15	0.457867	> BY & Bonf.	0.339261
LBX066	LBXMC	organochlorine	blood	15	0.611101	> BY & Bonf.	0.213887
LBX066	LBXMCVSI	organochlorine	blood	15	0.441921	> BY & Bonf.	0.354655
LBX066	LBXMOPCT	organochlorine	blood	15	0.929177	> BY & Bonf.	0.0319017
LBX066	LBXMPSI	organochlorine	blood	15	0.131966	> BY & Bonf.	0.879539
LBX066	LBXNEPCT	organochlorine	blood	15	0.521859	> BY & Bonf.	0.282447
LBX066	LBXPLTSI	organochlorine	blood	15	0.793489	> BY & Bonf.	0.100459
LBX066	LBXRBCSI	organochlorine	blood	15	0.00276763	> BY & Bonf.	2.55789
LBX066	LBXRDW	organochlorine	blood	15	0.29827	> BY & Bonf.	0.525391
LBX066	LBXWBCSI	organochlorine	blood	15	0.982066	> BY & Bonf.	0.00785911
LBX066	LBXSAL	organochlorine	kidney	15	0.264051	> BY & Bonf.	0.578313
LBX066	LBXSASSI	organochlorine	liver	15	0.000125095	BY<0.05	3.90276
LBX066	LBXSATSI	organochlorine	liver	15	9.68237e-06	BY<0.05	5.01402
LBX066	LBXSBU	organochlorine	kidney	15	0.627518	> BY & Bonf.	0.202374
LBX066	LBXSC3SI	organochlorine	electrolyte	15	0.523776	> BY & Bonf.	0.280854
LBX066	LBXSCA	organochlorine	bone	15	0.0806471	> BY & Bonf.	1.09341
LBX066	LBXSCLSI	organochlorine	electrolyte	15	0.000861619	> BY & Bonf.	3.06468
LBX066	LBXSGB	organochlorine	liver	15	0.00893782	> BY & Bonf.	2.04877
LBX066	LBXSGL	organochlorine	metabolic	15	0.0167719	> BY & Bonf.	1.77542
LBX066	LBXSGTSI	organochlorine	liver	15	0.0560218	> BY & Bonf.	1.25164
LBX066	LBXSKSI	organochlorine	electrolyte	15	0.307337	> BY & Bonf.	0.512385
LBX066	LBXSNASI	organochlorine	electrolyte	15	0.0909216	> BY & Bonf.	1.04133
LBX066	LBXSOSSI	organochlorine	electrolyte	15	0.908758	> BY & Bonf.	0.0415517
LBX066	LBXSTP	organochlorine	kidney	15	0.00268203	> BY & Bonf.	2.57154
LBX066	LBXSUA	organochlorine	kidney	15	0.0751541	> BY & Bonf.	1.12405
LBX066	LBXSAPSI	organochlorine	liver	15	0.60101	> BY & Bonf.	0.221118
LBX066	LBXSCR	organochlorine	kidney	15	0.478655	> BY & Bonf.	0.319977
LBX066	LBXSLDSI	organochlorine	inflammation	15	0.0492941	> BY & Bonf.	1.30721
LBX066	LBXSPH	organochlorine	bone	15	0.141057	> BY & Bonf.	0.850606
LBX066	LBXSTB	organochlorine	liver	15	0.00818547	> BY & Bonf.	2.08696
LBX066	LBXT4	organochlorine	hormone	15	0.409953	> BY & Bonf.	0.387266
LBX066	LBXTSH	organochlorine	hormone	15	0.224241	> BY & Bonf.	0.649285
LBX066	LEXBRPM	organochlorine	blood pressure	15	0.254853	> BY & Bonf.	0.593711
LBX066	LEXLPTSM	organochlorine	blood pressure	15	0.289879	> BY & Bonf.	0.537783
LBX066	LEXRPTSM	organochlorine	blood pressure	15	0.40475	> BY & Bonf.	0.392813
LBX066	TeloMean	organochlorine	aging	15	0.063452	> BY & Bonf.	1.19755
LBX066	TeloStd	organochlorine	aging	15	0.55158	> BY & Bonf.	0.258392
LBX066	Bcell	organochlorine	aging	15	0.240252	> BY & Bonf.	0.619334
LBX066	CD4TPP	organochlorine	aging	15	0.747187	> BY & Bonf.	0.12657
LBX066	CD8TPP	organochlorine	aging	15	0.351362	> BY & Bonf.	0.454245
LBX066	CRPMort	organochlorine	aging	15	0.0341864	> BY & Bonf.	1.46615
LBX066	CystatinCMort	organochlorine	aging	15	0.0617563	> BY & Bonf.	1.20932
LBX066	DunedinPoAm	organochlorine	aging	15	0.731744	> BY & Bonf.	0.135641
LBX066	GDF15Mort	organochlorine	aging	15	0.315014	> BY & Bonf.	0.50167
LBX066	GrimAge2Mort	organochlorine	aging	15	0.129574	> BY & Bonf.	0.887483
LBX066	GrimAgeMort	organochlorine	aging	15	0.273377	> BY & Bonf.	0.563237
LBX066	HannumAge	organochlorine	aging	15	0.911786	> BY & Bonf.	0.0401071
LBX066	HorvathAge	organochlorine	aging	15	0.223718	> BY & Bonf.	0.650299
LBX066	HorvathTelo	organochlorine	aging	15	0.775429	> BY & Bonf.	0.110458
LBX066	LeptinMort	organochlorine	aging	15	0.0254242	> BY & Bonf.	1.59475
LBX066	LinAge	organochlorine	aging	15	0.0347118	> BY & Bonf.	1.45952
LBX066	logA1CMort	organochlorine	aging	15	0.0103393	> BY & Bonf.	1.98551
LBX066	MonoPP	organochlorine	aging	15	0.770004	> BY & Bonf.	0.113507
LBX066	NeuPP	organochlorine	aging	15	0.427665	> BY & Bonf.	0.368897
LBX066	Nkcell	organochlorine	aging	15	0.383324	> BY & Bonf.	0.416435
LBX066	PACKYRSMort	organochlorine	aging	15	0.51334	> BY & Bonf.	0.289595
LBX066	PAI1Mort	organochlorine	aging	15	0.0353285	> BY & Bonf.	1.45187
LBX066	PhenoAge	organochlorine	aging	15	0.161082	> BY & Bonf.	0.792953
LBX066	SkinBloodAge	organochlorine	aging	15	0.784156	> BY & Bonf.	0.105597
LBX066	TIMP1Mort	organochlorine	aging	15	0.376206	> BY & Bonf.	0.424574
LBX066	VidalBraloAge	organochlorine	aging	15	0.672794	> BY & Bonf.	0.172118
LBX066	WeidnerAge	organochlorine	aging	15	0.61319	> BY & Bonf.	0.212405
LBX066	YangCell	organochlorine	aging	15	0.101948	> BY & Bonf.	0.991621
LBX066	ZhangAge	organochlorine	aging	15	0.675731	> BY & Bonf.	0.170226
LBX074	BMXARMC	organochlorine	anthropometric	16	0.000217642	BY<0.05	3.66226
LBX074	BMXARML	organochlorine	anthropometric	16	0.657726	> BY & Bonf.	0.181955
LBX074	BMXBMI	organochlorine	anthropometric	16	7.2284e-05	BY<0.05	4.14096
LBX074	BMXCALF	organochlorine	anthropometric	16	0.00129319	> BY & Bonf.	2.88834
LBX074	BMXHT	organochlorine	anthropometric	16	0.103409	> BY & Bonf.	0.985444
LBX074	BMXLEG	organochlorine	anthropometric	16	0.235978	> BY & Bonf.	0.627129
LBX074	BMXSUB	organochlorine	anthropometric	16	0.0610304	> BY & Bonf.	1.21445
LBX074	BMXTHICR	organochlorine	anthropometric	16	0.0198901	> BY & Bonf.	1.70136
LBX074	BMXTRI	organochlorine	anthropometric	16	0.122675	> BY & Bonf.	0.911243
LBX074	BMXWAIST	organochlorine	anthropometric	16	0.000629606	> BY & Bonf.	3.20093
LBX074	BMXWT	organochlorine	anthropometric	16	0.000422944	BY<0.05	3.37372
LBX074	BPXPLS	organochlorine	blood pressure	16	0.693347	> BY & Bonf.	0.159049
LBX074	MDIASTOLIC	organochlorine	blood pressure	16	0.0276937	> BY & Bonf.	1.55762
LBX074	MSYSTOLIC	organochlorine	blood pressure	16	3.21734e-05	BY<0.05	4.4925
LBX074	LBXFOL	organochlorine	nutrition	16	0.788141	> BY & Bonf.	0.103396
LBX074	LBXMMA	organochlorine	nutrition	16	0.718556	> BY & Bonf.	0.14354
LBX074	LBXRBF	organochlorine	nutrition	16	0.0672354	> BY & Bonf.	1.1724
LBX074	LBXHCY	organochlorine	nutrition	16	0.490087	> BY & Bonf.	0.309727
LBX074	URXUIO	organochlorine	hormone	16	0.940961	> BY & Bonf.	0.0264286
LBX074	LBXGH	organochlorine	metabolic	16	0.000973289	> BY & Bonf.	3.01176
LBX074	LBXCPSI	organochlorine	metabolic	16	0.0527619	> BY & Bonf.	1.27768
LBX074	LBXGLU	organochlorine	metabolic	16	0.00469546	> BY & Bonf.	2.32832
LBX074	LBXIN	organochlorine	metabolic	16	0.016561	> BY & Bonf.	1.78091
LBX074	LBXCRP	organochlorine	inflammation	16	0.347473	> BY & Bonf.	0.459079
LBX074	LBXFB	organochlorine	inflammation	16	0.0122777	> BY & Bonf.	1.91088
LBX074	LBXBAP	organochlorine	bone	16	0.000223208	BY<0.05	3.65129
LBX074	URXUCR	organochlorine	kidney	16	0.676956	> BY & Bonf.	0.16944
LBX074	URXUMA	organochlorine	kidney	16	0.392193	> BY & Bonf.	0.406501
LBX074	LBDBANO	organochlorine	blood	16	0.337662	> BY & Bonf.	0.471517
LBX074	LBDEONO	organochlorine	blood	16	0.880399	> BY & Bonf.	0.0553203
LBX074	LBDLYMNO	organochlorine	blood	16	0.797563	> BY & Bonf.	0.098235
LBX074	LBDMONO	organochlorine	blood	16	0.913365	> BY & Bonf.	0.0393554
LBX074	LBDNENO	organochlorine	blood	16	0.39338	> BY & Bonf.	0.405188
LBX074	LBXBAPCT	organochlorine	blood	16	0.832595	> BY & Bonf.	0.0795663
LBX074	LBXEOPCT	organochlorine	blood	16	0.919144	> BY & Bonf.	0.0366165
LBX074	LBXHCT	organochlorine	blood	16	0.855428	> BY & Bonf.	0.0678165
LBX074	LBXHGB	organochlorine	blood	16	0.414123	> BY & Bonf.	0.382871
LBX074	LBXLYPCT	organochlorine	blood	16	0.667222	> BY & Bonf.	0.17573
LBX074	LBXMC	organochlorine	blood	16	0.0561839	> BY & Bonf.	1.25039
LBX074	LBXMCVSI	organochlorine	blood	16	0.0361768	> BY & Bonf.	1.44157
LBX074	LBXMOPCT	organochlorine	blood	16	0.444347	> BY & Bonf.	0.352277
LBX074	LBXMPSI	organochlorine	blood	16	0.537561	> BY & Bonf.	0.269572
LBX074	LBXNEPCT	organochlorine	blood	16	0.588478	> BY & Bonf.	0.23027
LBX074	LBXPLTSI	organochlorine	blood	16	0.520821	> BY & Bonf.	0.283311
LBX074	LBXRBCSI	organochlorine	blood	16	0.105186	> BY & Bonf.	0.978042
LBX074	LBXRDW	organochlorine	blood	16	0.821025	> BY & Bonf.	0.0856438
LBX074	LBXWBCSI	organochlorine	blood	16	0.323087	> BY & Bonf.	0.49068
LBX074	LBXSAL	organochlorine	kidney	16	0.203976	> BY & Bonf.	0.690421
LBX074	LBXSASSI	organochlorine	liver	16	0.000291914	BY<0.05	3.53475
LBX074	LBXSATSI	organochlorine	liver	16	0.000118279	BY<0.05	3.92709
LBX074	LBXSBU	organochlorine	kidney	16	0.147055	> BY & Bonf.	0.832521
LBX074	LBXSC3SI	organochlorine	electrolyte	16	0.5002	> BY & Bonf.	0.300856
LBX074	LBXSCA	organochlorine	bone	16	0.000140535	BY<0.05	3.85222
LBX074	LBXSCLSI	organochlorine	electrolyte	16	0.0180119	> BY & Bonf.	1.74444
LBX074	LBXSGB	organochlorine	liver	16	0.37425	> BY & Bonf.	0.426838
LBX074	LBXSGL	organochlorine	metabolic	16	0.0023133	> BY & Bonf.	2.63577
LBX074	LBXSGTSI	organochlorine	liver	16	0.0597984	> BY & Bonf.	1.22331
LBX074	LBXSKSI	organochlorine	electrolyte	16	0.666344	> BY & Bonf.	0.176301
LBX074	LBXSNASI	organochlorine	electrolyte	16	0.209376	> BY & Bonf.	0.679073
LBX074	LBXSOSSI	organochlorine	electrolyte	16	0.00429115	> BY & Bonf.	2.36743
LBX074	LBXSTP	organochlorine	kidney	16	0.0645556	> BY & Bonf.	1.19007
LBX074	LBXSUA	organochlorine	kidney	16	4.56656e-07	BY<0.05	6.34041
LBX074	LBXSAPSI	organochlorine	liver	16	0.00080449	> BY & Bonf.	3.09448
LBX074	LBXSCR	organochlorine	kidney	16	0.825228	> BY & Bonf.	0.0834261
LBX074	LBXSLDSI	organochlorine	inflammation	16	0.0530667	> BY & Bonf.	1.27518
LBX074	LBXSPH	organochlorine	bone	16	0.0264778	> BY & Bonf.	1.57712
LBX074	LBXSTB	organochlorine	liver	16	0.311589	> BY & Bonf.	0.506417
LBX074	LBXT4	organochlorine	hormone	16	0.230091	> BY & Bonf.	0.6381
LBX074	LBXTSH	organochlorine	hormone	16	0.0403077	> BY & Bonf.	1.39461
LBX074	LEXBRPM	organochlorine	blood pressure	16	0.00227664	> BY & Bonf.	2.64271
LBX074	LEXLPTSM	organochlorine	blood pressure	16	0.00660559	> BY & Bonf.	2.18009
LBX074	LEXRPTSM	organochlorine	blood pressure	16	0.0127436	> BY & Bonf.	1.89471
LBX074	TeloMean	organochlorine	aging	16	0.00170311	> BY & Bonf.	2.76876
LBX074	TeloStd	organochlorine	aging	16	0.0801162	> BY & Bonf.	1.09628
LBX074	Bcell	organochlorine	aging	16	0.342649	> BY & Bonf.	0.465151
LBX074	CD4TPP	organochlorine	aging	16	0.529016	> BY & Bonf.	0.276531
LBX074	CD8TPP	organochlorine	aging	16	0.837281	> BY & Bonf.	0.077129
LBX074	CRPMort	organochlorine	aging	16	0.771497	> BY & Bonf.	0.112666
LBX074	CystatinCMort	organochlorine	aging	16	0.670016	> BY & Bonf.	0.173915
LBX074	DunedinPoAm	organochlorine	aging	16	0.00361094	> BY & Bonf.	2.44238
LBX074	GDF15Mort	organochlorine	aging	16	0.728012	> BY & Bonf.	0.137861
LBX074	GrimAge2Mort	organochlorine	aging	16	0.0202228	> BY & Bonf.	1.69416
LBX074	GrimAgeMort	organochlorine	aging	16	0.00782205	> BY & Bonf.	2.10668
LBX074	HannumAge	organochlorine	aging	16	0.312226	> BY & Bonf.	0.505531
LBX074	HorvathAge	organochlorine	aging	16	0.572131	> BY & Bonf.	0.242504
LBX074	HorvathTelo	organochlorine	aging	16	0.259442	> BY & Bonf.	0.58596
LBX074	LeptinMort	organochlorine	aging	16	0.0168807	> BY & Bonf.	1.77261
LBX074	LinAge	organochlorine	aging	16	0.750349	> BY & Bonf.	0.124737
LBX074	logA1CMort	organochlorine	aging	16	0.0598364	> BY & Bonf.	1.22303
LBX074	MonoPP	organochlorine	aging	16	0.879094	> BY & Bonf.	0.0559647
LBX074	NeuPP	organochlorine	aging	16	0.480461	> BY & Bonf.	0.318342
LBX074	Nkcell	organochlorine	aging	16	0.706429	> BY & Bonf.	0.150932
LBX074	PACKYRSMort	organochlorine	aging	16	0.000177828	BY<0.05	3.75
LBX074	PAI1Mort	organochlorine	aging	16	0.007321	> BY & Bonf.	2.13543
LBX074	PhenoAge	organochlorine	aging	16	0.588149	> BY & Bonf.	0.230512
LBX074	SkinBloodAge	organochlorine	aging	16	0.11909	> BY & Bonf.	0.924125
LBX074	TIMP1Mort	organochlorine	aging	16	0.850056	> BY & Bonf.	0.0705526
LBX074	VidalBraloAge	organochlorine	aging	16	0.858158	> BY & Bonf.	0.0664327
LBX074	WeidnerAge	organochlorine	aging	16	0.60069	> BY & Bonf.	0.221349
LBX074	YangCell	organochlorine	aging	16	0.0807722	> BY & Bonf.	1.09274
LBX074	ZhangAge	organochlorine	aging	16	0.14869	> BY & Bonf.	0.82772
LBX087	BMXARMC	organochlorine	anthropometric	17	0.452778	> BY & Bonf.	0.344114
LBX087	BMXARML	organochlorine	anthropometric	17	0.681077	> BY & Bonf.	0.166804
LBX087	BMXBMI	organochlorine	anthropometric	17	0.346364	> BY & Bonf.	0.460467
LBX087	BMXCALF	organochlorine	anthropometric	17	0.387705	> BY & Bonf.	0.411499
LBX087	BMXHT	organochlorine	anthropometric	17	0.881402	> BY & Bonf.	0.0548261
LBX087	BMXLEG	organochlorine	anthropometric	17	0.460098	> BY & Bonf.	0.33715
LBX087	BMXSUB	organochlorine	anthropometric	17	0.95126	> BY & Bonf.	0.0217007
LBX087	BMXTHICR	organochlorine	anthropometric	17	0.699871	> BY & Bonf.	0.154982
LBX087	BMXTRI	organochlorine	anthropometric	17	0.808908	> BY & Bonf.	0.0921008
LBX087	BMXWAIST	organochlorine	anthropometric	17	0.916732	> BY & Bonf.	0.0377577
LBX087	BMXWT	organochlorine	anthropometric	17	0.680998	> BY & Bonf.	0.166854
LBX087	BPXPLS	organochlorine	blood pressure	17	0.403927	> BY & Bonf.	0.393697
LBX087	MDIASTOLIC	organochlorine	blood pressure	17	0.282582	> BY & Bonf.	0.548856
LBX087	MSYSTOLIC	organochlorine	blood pressure	17	0.752413	> BY & Bonf.	0.123544
LBX087	LBXFOL	organochlorine	nutrition	17	0.177405	> BY & Bonf.	0.751033
LBX087	LBXMMA	organochlorine	nutrition	17	0.415224	> BY & Bonf.	0.381718
LBX087	LBXRBF	organochlorine	nutrition	17	0.467412	> BY & Bonf.	0.3303
LBX087	URXUIO	organochlorine	hormone	17	0.582635	> BY & Bonf.	0.234603
LBX087	LBXGH	organochlorine	metabolic	17	0.486554	> BY & Bonf.	0.312869
LBX087	LBXCPSI	organochlorine	metabolic	17	0.291952	> BY & Bonf.	0.534689
LBX087	LBXGLU	organochlorine	metabolic	17	0.0923807	> BY & Bonf.	1.03442
LBX087	LBXIN	organochlorine	metabolic	17	0.246713	> BY & Bonf.	0.607808
LBX087	LBXCRP	organochlorine	inflammation	17	0.147165	> BY & Bonf.	0.832196
LBX087	URXUCR	organochlorine	kidney	17	0.558631	> BY & Bonf.	0.252875
LBX087	URXUMA	organochlorine	kidney	17	0.700501	> BY & Bonf.	0.154591
LBX087	LBDBANO	organochlorine	blood	17	0.938098	> BY & Bonf.	0.027752
LBX087	LBDEONO	organochlorine	blood	17	0.133989	> BY & Bonf.	0.87293
LBX087	LBDLYMNO	organochlorine	blood	17	0.0826344	> BY & Bonf.	1.08284
LBX087	LBDMONO	organochlorine	blood	17	0.75643	> BY & Bonf.	0.121231
LBX087	LBDNENO	organochlorine	blood	17	0.541908	> BY & Bonf.	0.266074
LBX087	LBXBAPCT	organochlorine	blood	17	0.984721	> BY & Bonf.	0.00668689
LBX087	LBXEOPCT	organochlorine	blood	17	0.143995	> BY & Bonf.	0.841652
LBX087	LBXHCT	organochlorine	blood	17	0.16789	> BY & Bonf.	0.774975
LBX087	LBXHGB	organochlorine	blood	17	0.116235	> BY & Bonf.	0.934664
LBX087	LBXLYPCT	organochlorine	blood	17	0.166485	> BY & Bonf.	0.778625
LBX087	LBXMC	organochlorine	blood	17	0.504562	> BY & Bonf.	0.297085
LBX087	LBXMCVSI	organochlorine	blood	17	0.698281	> BY & Bonf.	0.15597
LBX087	LBXMOPCT	organochlorine	blood	17	0.821476	> BY & Bonf.	0.0854051
LBX087	LBXMPSI	organochlorine	blood	17	0.206717	> BY & Bonf.	0.684624
LBX087	LBXNEPCT	organochlorine	blood	17	0.11082	> BY & Bonf.	0.955382
LBX087	LBXPLTSI	organochlorine	blood	17	0.89358	> BY & Bonf.	0.0488664
LBX087	LBXRBCSI	organochlorine	blood	17	0.10508	> BY & Bonf.	0.97848
LBX087	LBXRDW	organochlorine	blood	17	0.959618	> BY & Bonf.	0.0179016
LBX087	LBXWBCSI	organochlorine	blood	17	0.644575	> BY & Bonf.	0.190727
LBX087	LBXSAL	organochlorine	kidney	17	0.997261	> BY & Bonf.	0.00119135
LBX087	LBXSASSI	organochlorine	liver	17	0.19811	> BY & Bonf.	0.703093
LBX087	LBXSATSI	organochlorine	liver	17	0.0957016	> BY & Bonf.	1.01908
LBX087	LBXSBU	organochlorine	kidney	17	0.378112	> BY & Bonf.	0.42238
LBX087	LBXSC3SI	organochlorine	electrolyte	17	0.319171	> BY & Bonf.	0.495977
LBX087	LBXSCA	organochlorine	bone	17	0.472279	> BY & Bonf.	0.325802
LBX087	LBXSCLSI	organochlorine	electrolyte	17	0.041212	> BY & Bonf.	1.38498
LBX087	LBXSGB	organochlorine	liver	17	0.681099	> BY & Bonf.	0.16679
LBX087	LBXSGL	organochlorine	metabolic	17	0.0345169	> BY & Bonf.	1.46197
LBX087	LBXSGTSI	organochlorine	liver	17	0.665669	> BY & Bonf.	0.176742
LBX087	LBXSKSI	organochlorine	electrolyte	17	0.286308	> BY & Bonf.	0.543166
LBX087	LBXSNASI	organochlorine	electrolyte	17	0.515954	> BY & Bonf.	0.287389
LBX087	LBXSOSSI	organochlorine	electrolyte	17	0.932278	> BY & Bonf.	0.0304545
LBX087	LBXSTP	organochlorine	kidney	17	0.834498	> BY & Bonf.	0.0785749
LBX087	LBXSUA	organochlorine	kidney	17	0.118663	> BY & Bonf.	0.925684
LBX087	LEXBRPM	organochlorine	blood pressure	17	0.408546	> BY & Bonf.	0.388759
LBX087	LEXLPTSM	organochlorine	blood pressure	17	0.893022	> BY & Bonf.	0.049138
LBX087	LEXRPTSM	organochlorine	blood pressure	17	0.245662	> BY & Bonf.	0.609662
LBX099	BMXARMC	organochlorine	anthropometric	18	0.00216897	> BY & Bonf.	2.66375
LBX099	BMXARML	organochlorine	anthropometric	18	0.847526	> BY & Bonf.	0.071847
LBX099	BMXBMI	organochlorine	anthropometric	18	0.00010008	BY<0.05	3.99965
LBX099	BMXCALF	organochlorine	anthropometric	18	0.0185374	> BY & Bonf.	1.73195
LBX099	BMXHT	organochlorine	anthropometric	18	0.164384	> BY & Bonf.	0.78414
LBX099	BMXLEG	organochlorine	anthropometric	18	0.565631	> BY & Bonf.	0.247467
LBX099	BMXSUB	organochlorine	anthropometric	18	0.0891969	> BY & Bonf.	1.04965
LBX099	BMXTHICR	organochlorine	anthropometric	18	0.0188298	> BY & Bonf.	1.72515
LBX099	BMXTRI	organochlorine	anthropometric	18	0.478107	> BY & Bonf.	0.320475
LBX099	BMXWAIST	organochlorine	anthropometric	18	0.00197502	> BY & Bonf.	2.70443
LBX099	BMXWT	organochlorine	anthropometric	18	0.000876824	> BY & Bonf.	3.05709
LBX099	BPXPLS	organochlorine	blood pressure	18	0.904407	> BY & Bonf.	0.043636
LBX099	MDIASTOLIC	organochlorine	blood pressure	18	0.105051	> BY & Bonf.	0.978601
LBX099	MSYSTOLIC	organochlorine	blood pressure	18	0.00156436	> BY & Bonf.	2.80566
LBX099	LBXFOL	organochlorine	nutrition	18	0.962127	> BY & Bonf.	0.0167677
LBX099	LBXMMA	organochlorine	nutrition	18	0.488478	> BY & Bonf.	0.311155
LBX099	LBXRBF	organochlorine	nutrition	18	0.861341	> BY & Bonf.	0.064825
LBX099	LBXHCY	organochlorine	nutrition	18	0.774078	> BY & Bonf.	0.111215
LBX099	URXUIO	organochlorine	hormone	18	0.532183	> BY & Bonf.	0.273939
LBX099	LBXGH	organochlorine	metabolic	18	0.000874609	> BY & Bonf.	3.05819
LBX099	LBXCPSI	organochlorine	metabolic	18	0.0244265	> BY & Bonf.	1.61214
LBX099	LBXGLU	organochlorine	metabolic	18	0.00161987	> BY & Bonf.	2.79052
LBX099	LBXIN	organochlorine	metabolic	18	0.0494181	> BY & Bonf.	1.30611
LBX099	LBXCRP	organochlorine	inflammation	18	0.29727	> BY & Bonf.	0.526849
LBX099	LBXFB	organochlorine	inflammation	18	0.000584553	> BY & Bonf.	3.23318
LBX099	LBXBAP	organochlorine	bone	18	0.130671	> BY & Bonf.	0.883822
LBX099	URXUCR	organochlorine	kidney	18	0.839464	> BY & Bonf.	0.0759979
LBX099	URXUMA	organochlorine	kidney	18	0.578874	> BY & Bonf.	0.237416
LBX099	LBDBANO	organochlorine	blood	18	0.680823	> BY & Bonf.	0.166966
LBX099	LBDEONO	organochlorine	blood	18	0.612088	> BY & Bonf.	0.213186
LBX099	LBDLYMNO	organochlorine	blood	18	0.355162	> BY & Bonf.	0.449574
LBX099	LBDMONO	organochlorine	blood	18	0.942239	> BY & Bonf.	0.0258387
LBX099	LBDNENO	organochlorine	blood	18	0.214142	> BY & Bonf.	0.669298
LBX099	LBXBAPCT	organochlorine	blood	18	0.607258	> BY & Bonf.	0.216627
LBX099	LBXEOPCT	organochlorine	blood	18	0.858338	> BY & Bonf.	0.0663417
LBX099	LBXHCT	organochlorine	blood	18	0.390622	> BY & Bonf.	0.408244
LBX099	LBXHGB	organochlorine	blood	18	0.275889	> BY & Bonf.	0.559266
LBX099	LBXLYPCT	organochlorine	blood	18	0.972835	> BY & Bonf.	0.0119609
LBX099	LBXMC	organochlorine	blood	18	0.324305	> BY & Bonf.	0.489047
LBX099	LBXMCVSI	organochlorine	blood	18	0.16174	> BY & Bonf.	0.791183
LBX099	LBXMOPCT	organochlorine	blood	18	0.196141	> BY & Bonf.	0.707431
LBX099	LBXMPSI	organochlorine	blood	18	0.165906	> BY & Bonf.	0.780138
LBX099	LBXNEPCT	organochlorine	blood	18	0.773546	> BY & Bonf.	0.111514
LBX099	LBXPLTSI	organochlorine	blood	18	0.545637	> BY & Bonf.	0.263096
LBX099	LBXRBCSI	organochlorine	blood	18	0.0906459	> BY & Bonf.	1.04265
LBX099	LBXRDW	organochlorine	blood	18	0.778724	> BY & Bonf.	0.108617
LBX099	LBXWBCSI	organochlorine	blood	18	0.135674	> BY & Bonf.	0.867504
LBX099	LBXSAL	organochlorine	kidney	18	0.798732	> BY & Bonf.	0.097599
LBX099	LBXSASSI	organochlorine	liver	18	0.00419072	> BY & Bonf.	2.37771
LBX099	LBXSATSI	organochlorine	liver	18	0.000112846	BY<0.05	3.94751
LBX099	LBXSBU	organochlorine	kidney	18	0.847346	> BY & Bonf.	0.0719392
LBX099	LBXSC3SI	organochlorine	electrolyte	18	0.34793	> BY & Bonf.	0.458509
LBX099	LBXSCA	organochlorine	bone	18	0.00316934	> BY & Bonf.	2.49903
LBX099	LBXSCLSI	organochlorine	electrolyte	18	0.073039	> BY & Bonf.	1.13645
LBX099	LBXSGB	organochlorine	liver	18	0.0150392	> BY & Bonf.	1.82278
LBX099	LBXSGL	organochlorine	metabolic	18	0.000842453	> BY & Bonf.	3.07445
LBX099	LBXSGTSI	organochlorine	liver	18	0.0645627	> BY & Bonf.	1.19002
LBX099	LBXSKSI	organochlorine	electrolyte	18	0.780593	> BY & Bonf.	0.107575
LBX099	LBXSNASI	organochlorine	electrolyte	18	0.0932821	> BY & Bonf.	1.0302
LBX099	LBXSOSSI	organochlorine	electrolyte	18	0.0015533	> BY & Bonf.	2.80874
LBX099	LBXSTP	organochlorine	kidney	18	0.00705501	> BY & Bonf.	2.1515
LBX099	LBXSUA	organochlorine	kidney	18	1.49056e-05	BY<0.05	4.82665
LBX099	LBXSAPSI	organochlorine	liver	18	0.142766	> BY & Bonf.	0.845374
LBX099	LBXSCR	organochlorine	kidney	18	0.127121	> BY & Bonf.	0.895783
LBX099	LBXSLDSI	organochlorine	inflammation	18	0.265952	> BY & Bonf.	0.575197
LBX099	LBXSPH	organochlorine	bone	18	0.368832	> BY & Bonf.	0.433171
LBX099	LBXSTB	organochlorine	liver	18	0.345284	> BY & Bonf.	0.461823
LBX099	LBXT4	organochlorine	hormone	18	0.0147923	> BY & Bonf.	1.82996
LBX099	LBXTSH	organochlorine	hormone	18	0.0154157	> BY & Bonf.	1.81204
LBX099	LEXBRPM	organochlorine	blood pressure	18	0.0771152	> BY & Bonf.	1.11286
LBX099	LEXLPTSM	organochlorine	blood pressure	18	0.132564	> BY & Bonf.	0.877574
LBX099	LEXRPTSM	organochlorine	blood pressure	18	0.376455	> BY & Bonf.	0.424287
LBX099	TeloMean	organochlorine	aging	18	0.000958597	> BY & Bonf.	3.01836
LBX099	TeloStd	organochlorine	aging	18	0.347725	> BY & Bonf.	0.458764
LBX099	Bcell	organochlorine	aging	18	0.640565	> BY & Bonf.	0.193437
LBX099	CD4TPP	organochlorine	aging	18	0.656015	> BY & Bonf.	0.183086
LBX099	CD8TPP	organochlorine	aging	18	0.630615	> BY & Bonf.	0.200236
LBX099	CRPMort	organochlorine	aging	18	0.407674	> BY & Bonf.	0.389687
LBX099	CystatinCMort	organochlorine	aging	18	0.30971	> BY & Bonf.	0.509045
LBX099	DunedinPoAm	organochlorine	aging	18	0.2979	> BY & Bonf.	0.525929
LBX099	GDF15Mort	organochlorine	aging	18	0.0851421	> BY & Bonf.	1.06986
LBX099	GrimAge2Mort	organochlorine	aging	18	0.636735	> BY & Bonf.	0.196041
LBX099	GrimAgeMort	organochlorine	aging	18	0.545683	> BY & Bonf.	0.26306
LBX099	HannumAge	organochlorine	aging	18	0.426605	> BY & Bonf.	0.369974
LBX099	HorvathAge	organochlorine	aging	18	0.264843	> BY & Bonf.	0.577011
LBX099	HorvathTelo	organochlorine	aging	18	0.557363	> BY & Bonf.	0.253862
LBX099	LeptinMort	organochlorine	aging	18	0.00457031	> BY & Bonf.	2.34005
LBX099	LinAge	organochlorine	aging	18	0.353646	> BY & Bonf.	0.451431
LBX099	logA1CMort	organochlorine	aging	18	0.05879	> BY & Bonf.	1.2307
LBX099	MonoPP	organochlorine	aging	18	0.786315	> BY & Bonf.	0.104403
LBX099	NeuPP	organochlorine	aging	18	0.763852	> BY & Bonf.	0.116991
LBX099	Nkcell	organochlorine	aging	18	0.559458	> BY & Bonf.	0.252232
LBX099	PACKYRSMort	organochlorine	aging	18	0.241973	> BY & Bonf.	0.616234
LBX099	PAI1Mort	organochlorine	aging	18	0.0124363	> BY & Bonf.	1.90531
LBX099	PhenoAge	organochlorine	aging	18	0.533829	> BY & Bonf.	0.272598
LBX099	SkinBloodAge	organochlorine	aging	18	0.240421	> BY & Bonf.	0.619027
LBX099	TIMP1Mort	organochlorine	aging	18	0.971501	> BY & Bonf.	0.0125566
LBX099	VidalBraloAge	organochlorine	aging	18	0.796631	> BY & Bonf.	0.0987426
LBX099	WeidnerAge	organochlorine	aging	18	0.433169	> BY & Bonf.	0.363343
LBX099	YangCell	organochlorine	aging	18	0.342991	> BY & Bonf.	0.464717
LBX099	ZhangAge	organochlorine	aging	18	0.188688	> BY & Bonf.	0.724256
LBX101	BMXARMC	organochlorine	anthropometric	19	0.628318	> BY & Bonf.	0.20182
LBX101	BMXARML	organochlorine	anthropometric	19	0.26561	> BY & Bonf.	0.575755
LBX101	BMXBMI	organochlorine	anthropometric	19	0.325034	> BY & Bonf.	0.488072
LBX101	BMXCALF	organochlorine	anthropometric	19	0.364573	> BY & Bonf.	0.438215
LBX101	BMXHT	organochlorine	anthropometric	19	0.677013	> BY & Bonf.	0.169403
LBX101	BMXLEG	organochlorine	anthropometric	19	0.559328	> BY & Bonf.	0.252333
LBX101	BMXSUB	organochlorine	anthropometric	19	0.902331	> BY & Bonf.	0.0446343
LBX101	BMXTHICR	organochlorine	anthropometric	19	0.370226	> BY & Bonf.	0.431533
LBX101	BMXTRI	organochlorine	anthropometric	19	0.853009	> BY & Bonf.	0.0690466
LBX101	BMXWAIST	organochlorine	anthropometric	19	0.950904	> BY & Bonf.	0.0218634
LBX101	BMXWT	organochlorine	anthropometric	19	0.615179	> BY & Bonf.	0.210999
LBX101	BPXPLS	organochlorine	blood pressure	19	0.412661	> BY & Bonf.	0.384406
LBX101	MDIASTOLIC	organochlorine	blood pressure	19	0.459405	> BY & Bonf.	0.337805
LBX101	MSYSTOLIC	organochlorine	blood pressure	19	0.814618	> BY & Bonf.	0.089046
LBX101	LBXFOL	organochlorine	nutrition	19	0.303574	> BY & Bonf.	0.517736
LBX101	LBXMMA	organochlorine	nutrition	19	0.205934	> BY & Bonf.	0.686272
LBX101	LBXRBF	organochlorine	nutrition	19	0.870475	> BY & Bonf.	0.0602436
LBX101	LBXHCY	organochlorine	nutrition	19	0.076565	> BY & Bonf.	1.11597
LBX101	URXUIO	organochlorine	hormone	19	0.831337	> BY & Bonf.	0.0802227
LBX101	LBXGH	organochlorine	metabolic	19	0.0850441	> BY & Bonf.	1.07036
LBX101	LBXCPSI	organochlorine	metabolic	19	0.88895	> BY & Bonf.	0.0511228
LBX101	LBXGLU	organochlorine	metabolic	19	0.00946522	> BY & Bonf.	2.02387
LBX101	LBXIN	organochlorine	metabolic	19	0.696966	> BY & Bonf.	0.156788
LBX101	LBXCRP	organochlorine	inflammation	19	0.00609375	> BY & Bonf.	2.21512
LBX101	LBXFB	organochlorine	inflammation	19	0.0109936	> BY & Bonf.	1.95886
LBX101	LBXBAP	organochlorine	bone	19	0.484305	> BY & Bonf.	0.314881
LBX101	URXUCR	organochlorine	kidney	19	0.700071	> BY & Bonf.	0.154858
LBX101	URXUMA	organochlorine	kidney	19	0.640662	> BY & Bonf.	0.193371
LBX101	LBDBANO	organochlorine	blood	19	0.328126	> BY & Bonf.	0.48396
LBX101	LBDEONO	organochlorine	blood	19	0.165439	> BY & Bonf.	0.781362
LBX101	LBDLYMNO	organochlorine	blood	19	0.0942492	> BY & Bonf.	1.02572
LBX101	LBDMONO	organochlorine	blood	19	0.420926	> BY & Bonf.	0.375794
LBX101	LBDNENO	organochlorine	blood	19	0.644135	> BY & Bonf.	0.191023
LBX101	LBXBAPCT	organochlorine	blood	19	0.416266	> BY & Bonf.	0.380629
LBX101	LBXEOPCT	organochlorine	blood	19	0.363707	> BY & Bonf.	0.439248
LBX101	LBXHCT	organochlorine	blood	19	5.78612e-05	BY<0.05	4.23761
LBX101	LBXHGB	organochlorine	blood	19	4.48775e-05	BY<0.05	4.34797
LBX101	LBXLYPCT	organochlorine	blood	19	0.136775	> BY & Bonf.	0.863993
LBX101	LBXMC	organochlorine	blood	19	0.253069	> BY & Bonf.	0.596762
LBX101	LBXMCVSI	organochlorine	blood	19	0.467417	> BY & Bonf.	0.330296
LBX101	LBXMOPCT	organochlorine	blood	19	0.847059	> BY & Bonf.	0.0720866
LBX101	LBXMPSI	organochlorine	blood	19	0.697375	> BY & Bonf.	0.156534
LBX101	LBXNEPCT	organochlorine	blood	19	0.238226	> BY & Bonf.	0.62301
LBX101	LBXPLTSI	organochlorine	blood	19	0.0803092	> BY & Bonf.	1.09523
LBX101	LBXRBCSI	organochlorine	blood	19	1.30461e-06	BY<0.05	5.88452
LBX101	LBXRDW	organochlorine	blood	19	0.431598	> BY & Bonf.	0.36492
LBX101	LBXWBCSI	organochlorine	blood	19	0.641376	> BY & Bonf.	0.192887
LBX101	LBXSAL	organochlorine	kidney	19	0.605197	> BY & Bonf.	0.218103
LBX101	LBXSASSI	organochlorine	liver	19	0.0993196	> BY & Bonf.	1.00297
LBX101	LBXSATSI	organochlorine	liver	19	0.00462819	> BY & Bonf.	2.33459
LBX101	LBXSBU	organochlorine	kidney	19	0.452126	> BY & Bonf.	0.344741
LBX101	LBXSC3SI	organochlorine	electrolyte	19	0.434775	> BY & Bonf.	0.361735
LBX101	LBXSCA	organochlorine	bone	19	0.317888	> BY & Bonf.	0.497727
LBX101	LBXSCLSI	organochlorine	electrolyte	19	0.0146142	> BY & Bonf.	1.83523
LBX101	LBXSGB	organochlorine	liver	19	0.287763	> BY & Bonf.	0.540964
LBX101	LBXSGL	organochlorine	metabolic	19	0.0362313	> BY & Bonf.	1.44092
LBX101	LBXSGTSI	organochlorine	liver	19	0.708486	> BY & Bonf.	0.149669
LBX101	LBXSKSI	organochlorine	electrolyte	19	0.654357	> BY & Bonf.	0.184185
LBX101	LBXSNASI	organochlorine	electrolyte	19	0.0691336	> BY & Bonf.	1.16031
LBX101	LBXSOSSI	organochlorine	electrolyte	19	0.351307	> BY & Bonf.	0.454313
LBX101	LBXSTP	organochlorine	kidney	19	0.219922	> BY & Bonf.	0.657731
LBX101	LBXSUA	organochlorine	kidney	19	0.0744612	> BY & Bonf.	1.12807
LBX101	LBXSAPSI	organochlorine	liver	19	0.527121	> BY & Bonf.	0.27809
LBX101	LBXSCR	organochlorine	kidney	19	0.22947	> BY & Bonf.	0.639274
LBX101	LBXSLDSI	organochlorine	inflammation	19	0.832886	> BY & Bonf.	0.0794142
LBX101	LBXSPH	organochlorine	bone	19	0.746257	> BY & Bonf.	0.127111
LBX101	LBXSTB	organochlorine	liver	19	0.0199166	> BY & Bonf.	1.70078
LBX101	LBXT4	organochlorine	hormone	19	0.646508	> BY & Bonf.	0.189426
LBX101	LBXTSH	organochlorine	hormone	19	0.22305	> BY & Bonf.	0.651597
LBX101	LEXBRPM	organochlorine	blood pressure	19	0.219591	> BY & Bonf.	0.658386
LBX101	LEXLPTSM	organochlorine	blood pressure	19	0.947088	> BY & Bonf.	0.0236098
LBX101	LEXRPTSM	organochlorine	blood pressure	19	0.745664	> BY & Bonf.	0.127457
LBX101	TeloMean	organochlorine	aging	19	0.215603	> BY & Bonf.	0.666345
LBX101	TeloStd	organochlorine	aging	19	0.30976	> BY & Bonf.	0.508974
LBX101	Bcell	organochlorine	aging	19	0.385711	> BY & Bonf.	0.413738
LBX101	CD4TPP	organochlorine	aging	19	0.36707	> BY & Bonf.	0.435251
LBX101	CD8TPP	organochlorine	aging	19	0.847868	> BY & Bonf.	0.0716716
LBX101	CRPMort	organochlorine	aging	19	0.600865	> BY & Bonf.	0.221223
LBX101	CystatinCMort	organochlorine	aging	19	0.170534	> BY & Bonf.	0.76819
LBX101	DunedinPoAm	organochlorine	aging	19	0.587478	> BY & Bonf.	0.231009
LBX101	GDF15Mort	organochlorine	aging	19	0.126013	> BY & Bonf.	0.899583
LBX101	GrimAge2Mort	organochlorine	aging	19	0.0749142	> BY & Bonf.	1.12544
LBX101	GrimAgeMort	organochlorine	aging	19	0.0611434	> BY & Bonf.	1.21365
LBX101	HannumAge	organochlorine	aging	19	0.434721	> BY & Bonf.	0.361789
LBX101	HorvathAge	organochlorine	aging	19	0.32778	> BY & Bonf.	0.484417
LBX101	HorvathTelo	organochlorine	aging	19	0.216587	> BY & Bonf.	0.664368
LBX101	LeptinMort	organochlorine	aging	19	0.15979	> BY & Bonf.	0.796451
LBX101	LinAge	organochlorine	aging	19	0.984785	> BY & Bonf.	0.00665845
LBX101	logA1CMort	organochlorine	aging	19	0.0565102	> BY & Bonf.	1.24787
LBX101	MonoPP	organochlorine	aging	19	0.35958	> BY & Bonf.	0.444205
LBX101	NeuPP	organochlorine	aging	19	0.160918	> BY & Bonf.	0.793396
LBX101	Nkcell	organochlorine	aging	19	0.818653	> BY & Bonf.	0.0869
LBX101	PACKYRSMort	organochlorine	aging	19	0.0391959	> BY & Bonf.	1.40676
LBX101	PAI1Mort	organochlorine	aging	19	0.0982044	> BY & Bonf.	1.00787
LBX101	PhenoAge	organochlorine	aging	19	0.389514	> BY & Bonf.	0.409477
LBX101	SkinBloodAge	organochlorine	aging	19	0.183023	> BY & Bonf.	0.737494
LBX101	TIMP1Mort	organochlorine	aging	19	0.944678	> BY & Bonf.	0.0247162
LBX101	VidalBraloAge	organochlorine	aging	19	0.777517	> BY & Bonf.	0.10929
LBX101	WeidnerAge	organochlorine	aging	19	0.656441	> BY & Bonf.	0.182804
LBX101	YangCell	organochlorine	aging	19	0.210915	> BY & Bonf.	0.675892
LBX101	ZhangAge	organochlorine	aging	19	0.37039	> BY & Bonf.	0.431341
LBX105	BMXARMC	organochlorine	anthropometric	20	3.87824e-05	BY<0.05	4.41137
LBX105	BMXARML	organochlorine	anthropometric	20	0.0535227	> BY & Bonf.	1.27146
LBX105	BMXBMI	organochlorine	anthropometric	20	8.30459e-06	BY<0.05	5.08068
LBX105	BMXCALF	organochlorine	anthropometric	20	0.000463365	BY<0.05	3.33408
LBX105	BMXHT	organochlorine	anthropometric	20	0.0666488	> BY & Bonf.	1.17621
LBX105	BMXLEG	organochlorine	anthropometric	20	0.0539929	> BY & Bonf.	1.26766
LBX105	BMXSUB	organochlorine	anthropometric	20	0.00583866	> BY & Bonf.	2.23369
LBX105	BMXTHICR	organochlorine	anthropometric	20	0.000326643	BY<0.05	3.48593
LBX105	BMXTRI	organochlorine	anthropometric	20	0.104632	> BY & Bonf.	0.980335
LBX105	BMXWAIST	organochlorine	anthropometric	20	4.95248e-05	BY<0.05	4.30518
LBX105	BMXWT	organochlorine	anthropometric	20	8.01865e-05	BY<0.05	4.0959
LBX105	BPXPLS	organochlorine	blood pressure	20	0.516607	> BY & Bonf.	0.28684
LBX105	MDIASTOLIC	organochlorine	blood pressure	20	0.438395	> BY & Bonf.	0.358134
LBX105	MSYSTOLIC	organochlorine	blood pressure	20	0.000444427	BY<0.05	3.3522
LBX105	LBXFOL	organochlorine	nutrition	20	0.935618	> BY & Bonf.	0.0289014
LBX105	LBXMMA	organochlorine	nutrition	20	0.295138	> BY & Bonf.	0.529976
LBX105	LBXRBF	organochlorine	nutrition	20	0.350462	> BY & Bonf.	0.455359
LBX105	LBXHCY	organochlorine	nutrition	20	0.0492754	> BY & Bonf.	1.30737
LBX105	URXUIO	organochlorine	hormone	20	0.920266	> BY & Bonf.	0.0360864
LBX105	LBXGH	organochlorine	metabolic	20	0.00833571	> BY & Bonf.	2.07906
LBX105	LBXCPSI	organochlorine	metabolic	20	0.00112458	> BY & Bonf.	2.94901
LBX105	LBXGLU	organochlorine	metabolic	20	0.06246	> BY & Bonf.	1.2044
LBX105	LBXIN	organochlorine	metabolic	20	0.0666767	> BY & Bonf.	1.17603
LBX105	LBXCRP	organochlorine	inflammation	20	0.82032	> BY & Bonf.	0.0860169
LBX105	LBXFB	organochlorine	inflammation	20	0.0286527	> BY & Bonf.	1.54283
LBX105	LBXBAP	organochlorine	bone	20	0.152569	> BY & Bonf.	0.816534
LBX105	URXUCR	organochlorine	kidney	20	0.125236	> BY & Bonf.	0.902272
LBX105	URXUMA	organochlorine	kidney	20	0.840576	> BY & Bonf.	0.0754232
LBX105	LBDBANO	organochlorine	blood	20	0.606137	> BY & Bonf.	0.21743
LBX105	LBDEONO	organochlorine	blood	20	0.951628	> BY & Bonf.	0.0215328
LBX105	LBDLYMNO	organochlorine	blood	20	0.472592	> BY & Bonf.	0.325514
LBX105	LBDMONO	organochlorine	blood	20	0.472066	> BY & Bonf.	0.325998
LBX105	LBDNENO	organochlorine	blood	20	0.984352	> BY & Bonf.	0.00684956
LBX105	LBXBAPCT	organochlorine	blood	20	0.867886	> BY & Bonf.	0.0615372
LBX105	LBXEOPCT	organochlorine	blood	20	0.81744	> BY & Bonf.	0.0875442
LBX105	LBXHCT	organochlorine	blood	20	0.262403	> BY & Bonf.	0.581032
LBX105	LBXHGB	organochlorine	blood	20	0.146805	> BY & Bonf.	0.833258
LBX105	LBXLYPCT	organochlorine	blood	20	0.0990995	> BY & Bonf.	1.00393
LBX105	LBXMC	organochlorine	blood	20	0.369919	> BY & Bonf.	0.431894
LBX105	LBXMCVSI	organochlorine	blood	20	0.182211	> BY & Bonf.	0.739426
LBX105	LBXMOPCT	organochlorine	blood	20	0.393421	> BY & Bonf.	0.405143
LBX105	LBXMPSI	organochlorine	blood	20	0.116755	> BY & Bonf.	0.932726
LBX105	LBXNEPCT	organochlorine	blood	20	0.279999	> BY & Bonf.	0.552843
LBX105	LBXPLTSI	organochlorine	blood	20	0.986686	> BY & Bonf.	0.00582091
LBX105	LBXRBCSI	organochlorine	blood	20	0.0513736	> BY & Bonf.	1.28926
LBX105	LBXRDW	organochlorine	blood	20	0.60267	> BY & Bonf.	0.21992
LBX105	LBXWBCSI	organochlorine	blood	20	0.922742	> BY & Bonf.	0.0349199
LBX105	LBXSAL	organochlorine	kidney	20	0.784626	> BY & Bonf.	0.105337
LBX105	LBXSASSI	organochlorine	liver	20	5.16673e-06	BY<0.05	5.28678
LBX105	LBXSATSI	organochlorine	liver	20	1.42587e-09	Bonf.<0.05	8.84592
LBX105	LBXSBU	organochlorine	kidney	20	0.221971	> BY & Bonf.	0.653703
LBX105	LBXSC3SI	organochlorine	electrolyte	20	0.983712	> BY & Bonf.	0.00713189
LBX105	LBXSCA	organochlorine	bone	20	0.00639549	> BY & Bonf.	2.19413
LBX105	LBXSCLSI	organochlorine	electrolyte	20	0.00830952	> BY & Bonf.	2.08042
LBX105	LBXSGB	organochlorine	liver	20	0.0476846	> BY & Bonf.	1.32162
LBX105	LBXSGL	organochlorine	metabolic	20	0.0270223	> BY & Bonf.	1.56828
LBX105	LBXSGTSI	organochlorine	liver	20	0.0126522	> BY & Bonf.	1.89783
LBX105	LBXSKSI	organochlorine	electrolyte	20	0.626265	> BY & Bonf.	0.203242
LBX105	LBXSNASI	organochlorine	electrolyte	20	0.810804	> BY & Bonf.	0.0910842
LBX105	LBXSOSSI	organochlorine	electrolyte	20	0.0185305	> BY & Bonf.	1.73211
LBX105	LBXSTP	organochlorine	kidney	20	0.0201071	> BY & Bonf.	1.69665
LBX105	LBXSUA	organochlorine	kidney	20	6.49899e-06	BY<0.05	5.18715
LBX105	LBXSAPSI	organochlorine	liver	20	0.330002	> BY & Bonf.	0.481483
LBX105	LBXSCR	organochlorine	kidney	20	0.0850919	> BY & Bonf.	1.07011
LBX105	LBXSLDSI	organochlorine	inflammation	20	0.0203525	> BY & Bonf.	1.69138
LBX105	LBXSPH	organochlorine	bone	20	0.977376	> BY & Bonf.	0.00993835
LBX105	LBXSTB	organochlorine	liver	20	0.108427	> BY & Bonf.	0.964861
LBX105	LBXT4	organochlorine	hormone	20	0.715178	> BY & Bonf.	0.145586
LBX105	LBXTSH	organochlorine	hormone	20	0.0216832	> BY & Bonf.	1.66388
LBX105	LEXBRPM	organochlorine	blood pressure	20	0.0207503	> BY & Bonf.	1.68298
LBX105	LEXLPTSM	organochlorine	blood pressure	20	0.00983972	> BY & Bonf.	2.00702
LBX105	LEXRPTSM	organochlorine	blood pressure	20	0.241019	> BY & Bonf.	0.617948
LBX105	TeloMean	organochlorine	aging	20	0.0064646	> BY & Bonf.	2.18946
LBX105	TeloStd	organochlorine	aging	20	0.032728	> BY & Bonf.	1.48508
LBX105	Bcell	organochlorine	aging	20	0.302479	> BY & Bonf.	0.519304
LBX105	CD4TPP	organochlorine	aging	20	0.784887	> BY & Bonf.	0.105193
LBX105	CD8TPP	organochlorine	aging	20	0.282804	> BY & Bonf.	0.548515
LBX105	CRPMort	organochlorine	aging	20	0.518968	> BY & Bonf.	0.284859
LBX105	CystatinCMort	organochlorine	aging	20	0.650506	> BY & Bonf.	0.186749
LBX105	DunedinPoAm	organochlorine	aging	20	0.00543425	> BY & Bonf.	2.26486
LBX105	GDF15Mort	organochlorine	aging	20	0.940811	> BY & Bonf.	0.0264977
LBX105	GrimAge2Mort	organochlorine	aging	20	0.013873	> BY & Bonf.	1.85783
LBX105	GrimAgeMort	organochlorine	aging	20	0.00458735	> BY & Bonf.	2.33844
LBX105	HannumAge	organochlorine	aging	20	0.0763881	> BY & Bonf.	1.11697
LBX105	HorvathAge	organochlorine	aging	20	0.77389	> BY & Bonf.	0.111321
LBX105	HorvathTelo	organochlorine	aging	20	0.203765	> BY & Bonf.	0.690871
LBX105	LeptinMort	organochlorine	aging	20	0.0209078	> BY & Bonf.	1.67969
LBX105	LinAge	organochlorine	aging	20	0.00462861	> BY & Bonf.	2.33455
LBX105	logA1CMort	organochlorine	aging	20	0.176289	> BY & Bonf.	0.753774
LBX105	MonoPP	organochlorine	aging	20	0.19318	> BY & Bonf.	0.714037
LBX105	NeuPP	organochlorine	aging	20	0.372869	> BY & Bonf.	0.428444
LBX105	Nkcell	organochlorine	aging	20	0.211099	> BY & Bonf.	0.675514
LBX105	PACKYRSMort	organochlorine	aging	20	0.000279897	BY<0.05	3.553
LBX105	PAI1Mort	organochlorine	aging	20	0.0951234	> BY & Bonf.	1.02171
LBX105	PhenoAge	organochlorine	aging	20	0.797063	> BY & Bonf.	0.0985071
LBX105	SkinBloodAge	organochlorine	aging	20	0.117526	> BY & Bonf.	0.929864
LBX105	TIMP1Mort	organochlorine	aging	20	0.0516584	> BY & Bonf.	1.28686
LBX105	VidalBraloAge	organochlorine	aging	20	0.705275	> BY & Bonf.	0.151641
LBX105	WeidnerAge	organochlorine	aging	20	0.521984	> BY & Bonf.	0.282343
LBX105	YangCell	organochlorine	aging	20	0.76987	> BY & Bonf.	0.113583
LBX105	ZhangAge	organochlorine	aging	20	0.0640093	> BY & Bonf.	1.19376
LBX110	BMXARMC	organochlorine	anthropometric	21	0.217402	> BY & Bonf.	0.662736
LBX110	BMXARML	organochlorine	anthropometric	21	0.497662	> BY & Bonf.	0.303066
LBX110	BMXBMI	organochlorine	anthropometric	21	0.340936	> BY & Bonf.	0.467327
LBX110	BMXCALF	organochlorine	anthropometric	21	0.655817	> BY & Bonf.	0.183217
LBX110	BMXHT	organochlorine	anthropometric	21	0.834015	> BY & Bonf.	0.0788259
LBX110	BMXLEG	organochlorine	anthropometric	21	0.652944	> BY & Bonf.	0.185124
LBX110	BMXSUB	organochlorine	anthropometric	21	0.735478	> BY & Bonf.	0.13343
LBX110	BMXTHICR	organochlorine	anthropometric	21	0.890722	> BY & Bonf.	0.0502579
LBX110	BMXTRI	organochlorine	anthropometric	21	0.508797	> BY & Bonf.	0.293455
LBX110	BMXWAIST	organochlorine	anthropometric	21	0.0594112	> BY & Bonf.	1.22613
LBX110	BMXWT	organochlorine	anthropometric	21	0.15833	> BY & Bonf.	0.800437
LBX110	BPXPLS	organochlorine	blood pressure	21	0.345283	> BY & Bonf.	0.461825
LBX110	MDIASTOLIC	organochlorine	blood pressure	21	0.516697	> BY & Bonf.	0.286764
LBX110	MSYSTOLIC	organochlorine	blood pressure	21	0.728531	> BY & Bonf.	0.137552
LBX110	LBXFOL	organochlorine	nutrition	21	0.138505	> BY & Bonf.	0.858535
LBX110	LBXMMA	organochlorine	nutrition	21	0.121005	> BY & Bonf.	0.917198
LBX110	LBXRBF	organochlorine	nutrition	21	0.954331	> BY & Bonf.	0.0203008
LBX110	URXUIO	organochlorine	hormone	21	0.856168	> BY & Bonf.	0.0674412
LBX110	LBXGH	organochlorine	metabolic	21	0.43526	> BY & Bonf.	0.361251
LBX110	LBXCPSI	organochlorine	metabolic	21	0.429375	> BY & Bonf.	0.367163
LBX110	LBXGLU	organochlorine	metabolic	21	0.0835294	> BY & Bonf.	1.07816
LBX110	LBXIN	organochlorine	metabolic	21	0.370302	> BY & Bonf.	0.431445
LBX110	LBXCRP	organochlorine	inflammation	21	0.430487	> BY & Bonf.	0.36604
LBX110	URXUCR	organochlorine	kidney	21	0.512443	> BY & Bonf.	0.290355
LBX110	URXUMA	organochlorine	kidney	21	0.750855	> BY & Bonf.	0.124444
LBX110	LBDBANO	organochlorine	blood	21	0.284683	> BY & Bonf.	0.545639
LBX110	LBDEONO	organochlorine	blood	21	0.304361	> BY & Bonf.	0.516611
LBX110	LBDLYMNO	organochlorine	blood	21	0.218548	> BY & Bonf.	0.660453
LBX110	LBDMONO	organochlorine	blood	21	0.819556	> BY & Bonf.	0.0864214
LBX110	LBDNENO	organochlorine	blood	21	0.148224	> BY & Bonf.	0.829082
LBX110	LBXBAPCT	organochlorine	blood	21	0.461116	> BY & Bonf.	0.33619
LBX110	LBXEOPCT	organochlorine	blood	21	0.368116	> BY & Bonf.	0.434015
LBX110	LBXHCT	organochlorine	blood	21	0.0139332	> BY & Bonf.	1.85595
LBX110	LBXHGB	organochlorine	blood	21	0.0138792	> BY & Bonf.	1.85763
LBX110	LBXLYPCT	organochlorine	blood	21	0.0554805	> BY & Bonf.	1.25586
LBX110	LBXMC	organochlorine	blood	21	0.600881	> BY & Bonf.	0.221212
LBX110	LBXMCVSI	organochlorine	blood	21	0.927007	> BY & Bonf.	0.032917
LBX110	LBXMOPCT	organochlorine	blood	21	0.696421	> BY & Bonf.	0.157128
LBX110	LBXMPSI	organochlorine	blood	21	0.216511	> BY & Bonf.	0.664519
LBX110	LBXNEPCT	organochlorine	blood	21	0.0739135	> BY & Bonf.	1.13128
LBX110	LBXPLTSI	organochlorine	blood	21	0.796315	> BY & Bonf.	0.0989152
LBX110	LBXRBCSI	organochlorine	blood	21	0.00485559	> BY & Bonf.	2.31376
LBX110	LBXRDW	organochlorine	blood	21	0.820182	> BY & Bonf.	0.0860898
LBX110	LBXWBCSI	organochlorine	blood	21	0.509188	> BY & Bonf.	0.293122
LBX110	LBXSAL	organochlorine	kidney	21	0.417332	> BY & Bonf.	0.379518
LBX110	LBXSASSI	organochlorine	liver	21	0.5221	> BY & Bonf.	0.282246
LBX110	LBXSATSI	organochlorine	liver	21	0.248697	> BY & Bonf.	0.60433
LBX110	LBXSBU	organochlorine	kidney	21	0.503177	> BY & Bonf.	0.29828
LBX110	LBXSC3SI	organochlorine	electrolyte	21	0.145805	> BY & Bonf.	0.836229
LBX110	LBXSCA	organochlorine	bone	21	0.335884	> BY & Bonf.	0.473811
LBX110	LBXSCLSI	organochlorine	electrolyte	21	0.0236854	> BY & Bonf.	1.62552
LBX110	LBXSGB	organochlorine	liver	21	0.300343	> BY & Bonf.	0.522383
LBX110	LBXSGL	organochlorine	metabolic	21	0.11701	> BY & Bonf.	0.931779
LBX110	LBXSGTSI	organochlorine	liver	21	0.926599	> BY & Bonf.	0.0331084
LBX110	LBXSKSI	organochlorine	electrolyte	21	0.441485	> BY & Bonf.	0.355085
LBX110	LBXSNASI	organochlorine	electrolyte	21	0.104616	> BY & Bonf.	0.9804
LBX110	LBXSOSSI	organochlorine	electrolyte	21	0.340872	> BY & Bonf.	0.467409
LBX110	LBXSTP	organochlorine	kidney	21	0.190338	> BY & Bonf.	0.720474
LBX110	LBXSUA	organochlorine	kidney	21	0.111225	> BY & Bonf.	0.953796
LBX110	LEXBRPM	organochlorine	blood pressure	21	0.7049	> BY & Bonf.	0.151872
LBX110	LEXLPTSM	organochlorine	blood pressure	21	0.76409	> BY & Bonf.	0.116856
LBX110	LEXRPTSM	organochlorine	blood pressure	21	0.645996	> BY & Bonf.	0.18977
LBX118	BMXARMC	organochlorine	anthropometric	22	1.07699e-05	BY<0.05	4.96779
LBX118	BMXARML	organochlorine	anthropometric	22	0.741302	> BY & Bonf.	0.130005
LBX118	BMXBMI	organochlorine	anthropometric	22	9.32397e-07	BY<0.05	6.0304
LBX118	BMXCALF	organochlorine	anthropometric	22	0.000431845	BY<0.05	3.36467
LBX118	BMXHT	organochlorine	anthropometric	22	0.0332385	> BY & Bonf.	1.47836
LBX118	BMXLEG	organochlorine	anthropometric	22	0.0181636	> BY & Bonf.	1.7408
LBX118	BMXSUB	organochlorine	anthropometric	22	0.000694213	> BY & Bonf.	3.15851
LBX118	BMXTHICR	organochlorine	anthropometric	22	0.00164024	> BY & Bonf.	2.78509
LBX118	BMXTRI	organochlorine	anthropometric	22	0.0473607	> BY & Bonf.	1.32458
LBX118	BMXWAIST	organochlorine	anthropometric	22	1.00215e-05	BY<0.05	4.99907
LBX118	BMXWT	organochlorine	anthropometric	22	1.89837e-05	BY<0.05	4.72162
LBX118	BPXPLS	organochlorine	blood pressure	22	0.735775	> BY & Bonf.	0.133255
LBX118	MDIASTOLIC	organochlorine	blood pressure	22	0.0299463	> BY & Bonf.	1.52366
LBX118	MSYSTOLIC	organochlorine	blood pressure	22	1.18628e-05	BY<0.05	4.92581
LBX118	LBXFOL	organochlorine	nutrition	22	0.188528	> BY & Bonf.	0.724625
LBX118	LBXMMA	organochlorine	nutrition	22	0.576672	> BY & Bonf.	0.239071
LBX118	LBXRBF	organochlorine	nutrition	22	0.0175015	> BY & Bonf.	1.75692
LBX118	LBXHCY	organochlorine	nutrition	22	0.638152	> BY & Bonf.	0.195076
LBX118	URXUIO	organochlorine	hormone	22	0.116998	> BY & Bonf.	0.931823
LBX118	LBXGH	organochlorine	metabolic	22	0.000118628	BY<0.05	3.92581
LBX118	LBXCPSI	organochlorine	metabolic	22	0.000154952	BY<0.05	3.8098
LBX118	LBXGLU	organochlorine	metabolic	22	0.000494893	BY<0.05	3.30549
LBX118	LBXIN	organochlorine	metabolic	22	0.00244089	> BY & Bonf.	2.61245
LBX118	LBXCRP	organochlorine	inflammation	22	0.80853	> BY & Bonf.	0.0923037
LBX118	LBXFB	organochlorine	inflammation	22	0.128497	> BY & Bonf.	0.891108
LBX118	LBXBAP	organochlorine	bone	22	0.00895802	> BY & Bonf.	2.04779
LBX118	URXUCR	organochlorine	kidney	22	0.445293	> BY & Bonf.	0.351354
LBX118	URXUMA	organochlorine	kidney	22	0.0146776	> BY & Bonf.	1.83335
LBX118	LBDBANO	organochlorine	blood	22	0.500185	> BY & Bonf.	0.300869
LBX118	LBDEONO	organochlorine	blood	22	0.683186	> BY & Bonf.	0.165461
LBX118	LBDLYMNO	organochlorine	blood	22	0.823495	> BY & Bonf.	0.0843392
LBX118	LBDMONO	organochlorine	blood	22	0.469775	> BY & Bonf.	0.32811
LBX118	LBDNENO	organochlorine	blood	22	0.335486	> BY & Bonf.	0.474325
LBX118	LBXBAPCT	organochlorine	blood	22	0.943828	> BY & Bonf.	0.0251073
LBX118	LBXEOPCT	organochlorine	blood	22	0.884079	> BY & Bonf.	0.0535088
LBX118	LBXHCT	organochlorine	blood	22	0.961253	> BY & Bonf.	0.0171622
LBX118	LBXHGB	organochlorine	blood	22	0.64581	> BY & Bonf.	0.189895
LBX118	LBXLYPCT	organochlorine	blood	22	0.386218	> BY & Bonf.	0.413168
LBX118	LBXMC	organochlorine	blood	22	0.131082	> BY & Bonf.	0.882458
LBX118	LBXMCVSI	organochlorine	blood	22	0.0335619	> BY & Bonf.	1.47415
LBX118	LBXMOPCT	organochlorine	blood	22	0.891144	> BY & Bonf.	0.0500519
LBX118	LBXMPSI	organochlorine	blood	22	0.203848	> BY & Bonf.	0.690693
LBX118	LBXNEPCT	organochlorine	blood	22	0.425067	> BY & Bonf.	0.371543
LBX118	LBXPLTSI	organochlorine	blood	22	0.664919	> BY & Bonf.	0.177231
LBX118	LBXRBCSI	organochlorine	blood	22	0.137712	> BY & Bonf.	0.861028
LBX118	LBXRDW	organochlorine	blood	22	0.32176	> BY & Bonf.	0.492468
LBX118	LBXWBCSI	organochlorine	blood	22	0.234958	> BY & Bonf.	0.629009
LBX118	LBXSAL	organochlorine	kidney	22	0.121345	> BY & Bonf.	0.915979
LBX118	LBXSASSI	organochlorine	liver	22	0.000194555	BY<0.05	3.71096
LBX118	LBXSATSI	organochlorine	liver	22	1.02781e-05	BY<0.05	4.98809
LBX118	LBXSBU	organochlorine	kidney	22	0.0960152	> BY & Bonf.	1.01766
LBX118	LBXSC3SI	organochlorine	electrolyte	22	0.696647	> BY & Bonf.	0.156987
LBX118	LBXSCA	organochlorine	bone	22	0.0020188	> BY & Bonf.	2.69491
LBX118	LBXSCLSI	organochlorine	electrolyte	22	0.0443038	> BY & Bonf.	1.35356
LBX118	LBXSGB	organochlorine	liver	22	0.100828	> BY & Bonf.	0.996418
LBX118	LBXSGL	organochlorine	metabolic	22	0.00010271	BY<0.05	3.98839
LBX118	LBXSGTSI	organochlorine	liver	22	0.0296974	> BY & Bonf.	1.52728
LBX118	LBXSKSI	organochlorine	electrolyte	22	0.0588559	> BY & Bonf.	1.23021
LBX118	LBXSNASI	organochlorine	electrolyte	22	0.423947	> BY & Bonf.	0.372688
LBX118	LBXSOSSI	organochlorine	electrolyte	22	0.00506912	> BY & Bonf.	2.29507
LBX118	LBXSTP	organochlorine	kidney	22	0.00575959	> BY & Bonf.	2.23961
LBX118	LBXSUA	organochlorine	kidney	22	5.40599e-08	Bonf.<0.05	7.26713
LBX118	LBXSAPSI	organochlorine	liver	22	0.036263	> BY & Bonf.	1.44054
LBX118	LBXSCR	organochlorine	kidney	22	0.89763	> BY & Bonf.	0.0469024
LBX118	LBXSLDSI	organochlorine	inflammation	22	0.0204955	> BY & Bonf.	1.68834
LBX118	LBXSPH	organochlorine	bone	22	0.143249	> BY & Bonf.	0.843907
LBX118	LBXSTB	organochlorine	liver	22	0.0509234	> BY & Bonf.	1.29308
LBX118	LBXT4	organochlorine	hormone	22	0.146119	> BY & Bonf.	0.835295
LBX118	LBXTSH	organochlorine	hormone	22	0.026126	> BY & Bonf.	1.58293
LBX118	LEXBRPM	organochlorine	blood pressure	22	0.00365818	> BY & Bonf.	2.43674
LBX118	LEXLPTSM	organochlorine	blood pressure	22	0.00229342	> BY & Bonf.	2.63952
LBX118	LEXRPTSM	organochlorine	blood pressure	22	0.0138339	> BY & Bonf.	1.85905
LBX118	TeloMean	organochlorine	aging	22	0.00497722	> BY & Bonf.	2.30301
LBX118	TeloStd	organochlorine	aging	22	0.447717	> BY & Bonf.	0.348997
LBX118	Bcell	organochlorine	aging	22	0.290442	> BY & Bonf.	0.536941
LBX118	CD4TPP	organochlorine	aging	22	0.970397	> BY & Bonf.	0.0130505
LBX118	CD8TPP	organochlorine	aging	22	0.970187	> BY & Bonf.	0.0131446
LBX118	CRPMort	organochlorine	aging	22	0.533494	> BY & Bonf.	0.27287
LBX118	CystatinCMort	organochlorine	aging	22	0.813143	> BY & Bonf.	0.0898331
LBX118	DunedinPoAm	organochlorine	aging	22	2.44587e-05	BY<0.05	4.61157
LBX118	GDF15Mort	organochlorine	aging	22	0.336853	> BY & Bonf.	0.47256
LBX118	GrimAge2Mort	organochlorine	aging	22	5.22556e-05	BY<0.05	4.28187
LBX118	GrimAgeMort	organochlorine	aging	22	1.28007e-05	BY<0.05	4.89277
LBX118	HannumAge	organochlorine	aging	22	0.0977662	> BY & Bonf.	1.00981
LBX118	HorvathAge	organochlorine	aging	22	0.436371	> BY & Bonf.	0.360144
LBX118	HorvathTelo	organochlorine	aging	22	0.00939956	> BY & Bonf.	2.02689
LBX118	LeptinMort	organochlorine	aging	22	0.0277096	> BY & Bonf.	1.55737
LBX118	LinAge	organochlorine	aging	22	0.248586	> BY & Bonf.	0.604523
LBX118	logA1CMort	organochlorine	aging	22	0.0790321	> BY & Bonf.	1.1022
LBX118	MonoPP	organochlorine	aging	22	0.586504	> BY & Bonf.	0.231729
LBX118	NeuPP	organochlorine	aging	22	0.750326	> BY & Bonf.	0.12475
LBX118	Nkcell	organochlorine	aging	22	0.2545	> BY & Bonf.	0.594312
LBX118	PACKYRSMort	organochlorine	aging	22	4.9595e-06	BY<0.05	5.30456
LBX118	PAI1Mort	organochlorine	aging	22	0.0231951	> BY & Bonf.	1.6346
LBX118	PhenoAge	organochlorine	aging	22	0.263434	> BY & Bonf.	0.579329
LBX118	SkinBloodAge	organochlorine	aging	22	0.0341971	> BY & Bonf.	1.46601
LBX118	TIMP1Mort	organochlorine	aging	22	0.115535	> BY & Bonf.	0.937285
LBX118	VidalBraloAge	organochlorine	aging	22	0.606425	> BY & Bonf.	0.217223
LBX118	WeidnerAge	organochlorine	aging	22	0.32899	> BY & Bonf.	0.482817
LBX118	YangCell	organochlorine	aging	22	0.315837	> BY & Bonf.	0.500537
LBX118	ZhangAge	organochlorine	aging	22	0.0540563	> BY & Bonf.	1.26715
LBX128	BMXARMC	organochlorine	anthropometric	23	0.68369	> BY & Bonf.	0.165141
LBX128	BMXARML	organochlorine	anthropometric	23	0.508934	> BY & Bonf.	0.293339
LBX128	BMXBMI	organochlorine	anthropometric	23	0.352954	> BY & Bonf.	0.452282
LBX128	BMXCALF	organochlorine	anthropometric	23	0.420836	> BY & Bonf.	0.375887
LBX128	BMXHT	organochlorine	anthropometric	23	0.311501	> BY & Bonf.	0.506541
LBX128	BMXLEG	organochlorine	anthropometric	23	0.422518	> BY & Bonf.	0.374155
LBX128	BMXSUB	organochlorine	anthropometric	23	0.894783	> BY & Bonf.	0.0482825
LBX128	BMXTHICR	organochlorine	anthropometric	23	0.453109	> BY & Bonf.	0.343797
LBX128	BMXTRI	organochlorine	anthropometric	23	0.345931	> BY & Bonf.	0.461011
LBX128	BMXWAIST	organochlorine	anthropometric	23	0.433593	> BY & Bonf.	0.362918
LBX128	BMXWT	organochlorine	anthropometric	23	0.469793	> BY & Bonf.	0.328094
LBX128	BPXPLS	organochlorine	blood pressure	23	0.937623	> BY & Bonf.	0.0279718
LBX128	MDIASTOLIC	organochlorine	blood pressure	23	0.907704	> BY & Bonf.	0.0420556
LBX128	MSYSTOLIC	organochlorine	blood pressure	23	0.737011	> BY & Bonf.	0.132526
LBX128	LBXFOL	organochlorine	nutrition	23	0.628233	> BY & Bonf.	0.201879
LBX128	LBXMMA	organochlorine	nutrition	23	0.602568	> BY & Bonf.	0.219994
LBX128	LBXRBF	organochlorine	nutrition	23	0.349356	> BY & Bonf.	0.456732
LBX128	LBXHCY	organochlorine	nutrition	23	0.406402	> BY & Bonf.	0.391045
LBX128	URXUIO	organochlorine	hormone	23	0.282389	> BY & Bonf.	0.549152
LBX128	LBXGH	organochlorine	metabolic	23	0.0533466	> BY & Bonf.	1.27289
LBX128	LBXCPSI	organochlorine	metabolic	23	0.262659	> BY & Bonf.	0.580608
LBX128	LBXGLU	organochlorine	metabolic	23	0.106397	> BY & Bonf.	0.973071
LBX128	LBXIN	organochlorine	metabolic	23	0.155721	> BY & Bonf.	0.807652
LBX128	LBXCRP	organochlorine	inflammation	23	0.0941183	> BY & Bonf.	1.02633
LBX128	LBXFB	organochlorine	inflammation	23	0.0168196	> BY & Bonf.	1.77419
LBX128	LBXBAP	organochlorine	bone	23	0.75235	> BY & Bonf.	0.12358
LBX128	URXUCR	organochlorine	kidney	23	0.575827	> BY & Bonf.	0.239708
LBX128	URXUMA	organochlorine	kidney	23	0.845641	> BY & Bonf.	0.0728139
LBX128	LBDBANO	organochlorine	blood	23	0.0410273	> BY & Bonf.	1.38693
LBX128	LBDEONO	organochlorine	blood	23	0.421698	> BY & Bonf.	0.374998
LBX128	LBDLYMNO	organochlorine	blood	23	0.011975	> BY & Bonf.	1.92172
LBX128	LBDMONO	organochlorine	blood	23	0.720764	> BY & Bonf.	0.142207
LBX128	LBDNENO	organochlorine	blood	23	0.0914705	> BY & Bonf.	1.03872
LBX128	LBXBAPCT	organochlorine	blood	23	0.114431	> BY & Bonf.	0.941456
LBX128	LBXEOPCT	organochlorine	blood	23	0.757258	> BY & Bonf.	0.120756
LBX128	LBXHCT	organochlorine	blood	23	0.07208	> BY & Bonf.	1.14219
LBX128	LBXHGB	organochlorine	blood	23	0.0885895	> BY & Bonf.	1.05262
LBX128	LBXLYPCT	organochlorine	blood	23	0.458498	> BY & Bonf.	0.338662
LBX128	LBXMC	organochlorine	blood	23	0.0502912	> BY & Bonf.	1.29851
LBX128	LBXMCVSI	organochlorine	blood	23	0.829938	> BY & Bonf.	0.0809545
LBX128	LBXMOPCT	organochlorine	blood	23	0.00827773	> BY & Bonf.	2.08209
LBX128	LBXMPSI	organochlorine	blood	23	0.518501	> BY & Bonf.	0.28525
LBX128	LBXNEPCT	organochlorine	blood	23	0.627928	> BY & Bonf.	0.20209
LBX128	LBXPLTSI	organochlorine	blood	23	0.0259335	> BY & Bonf.	1.58614
LBX128	LBXRBCSI	organochlorine	blood	23	0.114588	> BY & Bonf.	0.94086
LBX128	LBXRDW	organochlorine	blood	23	0.281645	> BY & Bonf.	0.550298
LBX128	LBXWBCSI	organochlorine	blood	23	0.00135515	> BY & Bonf.	2.86801
LBX128	LBXSAL	organochlorine	kidney	23	0.405955	> BY & Bonf.	0.391522
LBX128	LBXSASSI	organochlorine	liver	23	7.74672e-07	BY<0.05	6.11088
LBX128	LBXSATSI	organochlorine	liver	23	5.54458e-06	BY<0.05	5.25613
LBX128	LBXSBU	organochlorine	kidney	23	0.925828	> BY & Bonf.	0.0334695
LBX128	LBXSC3SI	organochlorine	electrolyte	23	0.175932	> BY & Bonf.	0.754655
LBX128	LBXSCA	organochlorine	bone	23	0.255643	> BY & Bonf.	0.592366
LBX128	LBXSCLSI	organochlorine	electrolyte	23	5.77389e-05	BY<0.05	4.23853
LBX128	LBXSGB	organochlorine	liver	23	0.209665	> BY & Bonf.	0.678474
LBX128	LBXSGL	organochlorine	metabolic	23	0.257502	> BY & Bonf.	0.58922
LBX128	LBXSGTSI	organochlorine	liver	23	0.208235	> BY & Bonf.	0.681447
LBX128	LBXSKSI	organochlorine	electrolyte	23	0.0105082	> BY & Bonf.	1.97847
LBX128	LBXSNASI	organochlorine	electrolyte	23	0.0607329	> BY & Bonf.	1.21658
LBX128	LBXSOSSI	organochlorine	electrolyte	23	0.313261	> BY & Bonf.	0.504093
LBX128	LBXSTP	organochlorine	kidney	23	0.155023	> BY & Bonf.	0.809605
LBX128	LBXSUA	organochlorine	kidney	23	0.423774	> BY & Bonf.	0.372865
LBX128	LBXSAPSI	organochlorine	liver	23	0.383039	> BY & Bonf.	0.416757
LBX128	LBXSCR	organochlorine	kidney	23	0.558605	> BY & Bonf.	0.252896
LBX128	LBXSLDSI	organochlorine	inflammation	23	0.122188	> BY & Bonf.	0.91297
LBX128	LBXSPH	organochlorine	bone	23	0.856836	> BY & Bonf.	0.0671024
LBX128	LBXSTB	organochlorine	liver	23	0.95132	> BY & Bonf.	0.0216733
LBX128	LBXT4	organochlorine	hormone	23	0.874854	> BY & Bonf.	0.0580646
LBX128	LBXTSH	organochlorine	hormone	23	0.247178	> BY & Bonf.	0.60699
LBX128	LEXBRPM	organochlorine	blood pressure	23	0.532807	> BY & Bonf.	0.27343
LBX128	LEXLPTSM	organochlorine	blood pressure	23	0.153728	> BY & Bonf.	0.813246
LBX128	LEXRPTSM	organochlorine	blood pressure	23	0.181795	> BY & Bonf.	0.740419
LBX128	TeloMean	organochlorine	aging	23	0.261836	> BY & Bonf.	0.581971
LBX128	TeloStd	organochlorine	aging	23	0.916501	> BY & Bonf.	0.0378672
LBX128	Bcell	organochlorine	aging	23	0.328166	> BY & Bonf.	0.483907
LBX128	CD4TPP	organochlorine	aging	23	0.374466	> BY & Bonf.	0.426588
LBX128	CD8TPP	organochlorine	aging	23	0.773311	> BY & Bonf.	0.111646
LBX128	CRPMort	organochlorine	aging	23	0.941245	> BY & Bonf.	0.0262972
LBX128	CystatinCMort	organochlorine	aging	23	0.171545	> BY & Bonf.	0.765622
LBX128	DunedinPoAm	organochlorine	aging	23	0.11137	> BY & Bonf.	0.953232
LBX128	GDF15Mort	organochlorine	aging	23	0.0195524	> BY & Bonf.	1.7088
LBX128	GrimAge2Mort	organochlorine	aging	23	0.0124669	> BY & Bonf.	1.90424
LBX128	GrimAgeMort	organochlorine	aging	23	0.00184707	> BY & Bonf.	2.73352
LBX128	HannumAge	organochlorine	aging	23	0.584241	> BY & Bonf.	0.233408
LBX128	HorvathAge	organochlorine	aging	23	0.00226758	> BY & Bonf.	2.64444
LBX128	HorvathTelo	organochlorine	aging	23	0.369263	> BY & Bonf.	0.432664
LBX128	LeptinMort	organochlorine	aging	23	0.45014	> BY & Bonf.	0.346652
LBX128	LinAge	organochlorine	aging	23	0.452302	> BY & Bonf.	0.344572
LBX128	logA1CMort	organochlorine	aging	23	0.0100212	> BY & Bonf.	1.99908
LBX128	MonoPP	organochlorine	aging	23	0.169916	> BY & Bonf.	0.769765
LBX128	NeuPP	organochlorine	aging	23	0.0858093	> BY & Bonf.	1.06647
LBX128	Nkcell	organochlorine	aging	23	0.512389	> BY & Bonf.	0.2904
LBX128	PACKYRSMort	organochlorine	aging	23	0.0093994	> BY & Bonf.	2.0269
LBX128	PAI1Mort	organochlorine	aging	23	0.0168826	> BY & Bonf.	1.77256
LBX128	PhenoAge	organochlorine	aging	23	0.122634	> BY & Bonf.	0.91139
LBX128	SkinBloodAge	organochlorine	aging	23	0.106284	> BY & Bonf.	0.973532
LBX128	TIMP1Mort	organochlorine	aging	23	0.631132	> BY & Bonf.	0.19988
LBX128	VidalBraloAge	organochlorine	aging	23	0.144795	> BY & Bonf.	0.839245
LBX128	WeidnerAge	organochlorine	aging	23	0.815446	> BY & Bonf.	0.0886046
LBX128	YangCell	organochlorine	aging	23	0.449415	> BY & Bonf.	0.347353
LBX128	ZhangAge	organochlorine	aging	23	0.564027	> BY & Bonf.	0.2487
LBX138	BMXARMC	organochlorine	anthropometric	24	0.15475	> BY & Bonf.	0.81037
LBX138	BMXARML	organochlorine	anthropometric	24	0.0653153	> BY & Bonf.	1.18499
LBX138	BMXBMI	organochlorine	anthropometric	24	0.32018	> BY & Bonf.	0.494606
LBX138	BMXCALF	organochlorine	anthropometric	24	0.0126485	> BY & Bonf.	1.89796
LBX138	BMXHT	organochlorine	anthropometric	24	0.0845767	> BY & Bonf.	1.07275
LBX138	BMXLEG	organochlorine	anthropometric	24	0.428346	> BY & Bonf.	0.368206
LBX138	BMXSUB	organochlorine	anthropometric	24	0.235737	> BY & Bonf.	0.627573
LBX138	BMXTHICR	organochlorine	anthropometric	24	0.00183996	> BY & Bonf.	2.73519
LBX138	BMXTRI	organochlorine	anthropometric	24	0.0134762	> BY & Bonf.	1.87043
LBX138	BMXWAIST	organochlorine	anthropometric	24	0.180053	> BY & Bonf.	0.744599
LBX138	BMXWT	organochlorine	anthropometric	24	0.102662	> BY & Bonf.	0.98859
LBX138	BPXPLS	organochlorine	blood pressure	24	0.43671	> BY & Bonf.	0.359807
LBX138	MDIASTOLIC	organochlorine	blood pressure	24	0.734813	> BY & Bonf.	0.133823
LBX138	MSYSTOLIC	organochlorine	blood pressure	24	0.096515	> BY & Bonf.	1.01541
LBX138	LBXFOL	organochlorine	nutrition	24	0.664596	> BY & Bonf.	0.177442
LBX138	LBXMMA	organochlorine	nutrition	24	0.42357	> BY & Bonf.	0.373075
LBX138	LBXRBF	organochlorine	nutrition	24	0.735251	> BY & Bonf.	0.133564
LBX138	LBXHCY	organochlorine	nutrition	24	0.86791	> BY & Bonf.	0.0615254
LBX138	URXUIO	organochlorine	hormone	24	0.230223	> BY & Bonf.	0.637852
LBX138	LBXGH	organochlorine	metabolic	24	0.000816546	> BY & Bonf.	3.08802
LBX138	LBXCPSI	organochlorine	metabolic	24	0.927868	> BY & Bonf.	0.0325136
LBX138	LBXGLU	organochlorine	metabolic	24	0.0175511	> BY & Bonf.	1.7557
LBX138	LBXIN	organochlorine	metabolic	24	0.823226	> BY & Bonf.	0.0844809
LBX138	LBXCRP	organochlorine	inflammation	24	0.194231	> BY & Bonf.	0.711681
LBX138	LBXFB	organochlorine	inflammation	24	0.00957938	> BY & Bonf.	2.01866
LBX138	LBXBAP	organochlorine	bone	24	0.00336304	> BY & Bonf.	2.47327
LBX138	URXUCR	organochlorine	kidney	24	0.701867	> BY & Bonf.	0.153745
LBX138	URXUMA	organochlorine	kidney	24	0.542187	> BY & Bonf.	0.265851
LBX138	LBDBANO	organochlorine	blood	24	0.694076	> BY & Bonf.	0.158593
LBX138	LBDEONO	organochlorine	blood	24	0.345584	> BY & Bonf.	0.461446
LBX138	LBDLYMNO	organochlorine	blood	24	0.110029	> BY & Bonf.	0.958494
LBX138	LBDMONO	organochlorine	blood	24	0.474989	> BY & Bonf.	0.323316
LBX138	LBDNENO	organochlorine	blood	24	0.880215	> BY & Bonf.	0.0554113
LBX138	LBXBAPCT	organochlorine	blood	24	0.20396	> BY & Bonf.	0.690456
LBX138	LBXEOPCT	organochlorine	blood	24	0.641823	> BY & Bonf.	0.192584
LBX138	LBXHCT	organochlorine	blood	24	0.867063	> BY & Bonf.	0.0619491
LBX138	LBXHGB	organochlorine	blood	24	0.835746	> BY & Bonf.	0.0779258
LBX138	LBXLYPCT	organochlorine	blood	24	0.140564	> BY & Bonf.	0.852126
LBX138	LBXMC	organochlorine	blood	24	0.185236	> BY & Bonf.	0.732276
LBX138	LBXMCVSI	organochlorine	blood	24	0.958389	> BY & Bonf.	0.0184584
LBX138	LBXMOPCT	organochlorine	blood	24	0.15293	> BY & Bonf.	0.815506
LBX138	LBXMPSI	organochlorine	blood	24	0.163622	> BY & Bonf.	0.786158
LBX138	LBXNEPCT	organochlorine	blood	24	0.218053	> BY & Bonf.	0.661438
LBX138	LBXPLTSI	organochlorine	blood	24	0.739645	> BY & Bonf.	0.130976
LBX138	LBXRBCSI	organochlorine	blood	24	0.941242	> BY & Bonf.	0.0262985
LBX138	LBXRDW	organochlorine	blood	24	0.0773433	> BY & Bonf.	1.11158
LBX138	LBXWBCSI	organochlorine	blood	24	0.488663	> BY & Bonf.	0.31099
LBX138	LBXSAL	organochlorine	kidney	24	0.0977127	> BY & Bonf.	1.01005
LBX138	LBXSASSI	organochlorine	liver	24	0.00161733	> BY & Bonf.	2.7912
LBX138	LBXSATSI	organochlorine	liver	24	0.000594996	> BY & Bonf.	3.22549
LBX138	LBXSBU	organochlorine	kidney	24	0.523112	> BY & Bonf.	0.281405
LBX138	LBXSC3SI	organochlorine	electrolyte	24	0.26024	> BY & Bonf.	0.584626
LBX138	LBXSCA	organochlorine	bone	24	0.000122748	BY<0.05	3.91098
LBX138	LBXSCLSI	organochlorine	electrolyte	24	0.0461044	> BY & Bonf.	1.33626
LBX138	LBXSGB	organochlorine	liver	24	0.257356	> BY & Bonf.	0.589466
LBX138	LBXSGL	organochlorine	metabolic	24	0.00619111	> BY & Bonf.	2.20823
LBX138	LBXSGTSI	organochlorine	liver	24	0.0763111	> BY & Bonf.	1.11741
LBX138	LBXSKSI	organochlorine	electrolyte	24	0.825557	> BY & Bonf.	0.0832532
LBX138	LBXSNASI	organochlorine	electrolyte	24	0.0863022	> BY & Bonf.	1.06398
LBX138	LBXSOSSI	organochlorine	electrolyte	24	0.00160484	> BY & Bonf.	2.79457
LBX138	LBXSTP	organochlorine	kidney	24	0.0366951	> BY & Bonf.	1.43539
LBX138	LBXSUA	organochlorine	kidney	24	0.013291	> BY & Bonf.	1.87644
LBX138	LBXSAPSI	organochlorine	liver	24	0.008996	> BY & Bonf.	2.04595
LBX138	LBXSCR	organochlorine	kidney	24	0.735061	> BY & Bonf.	0.133676
LBX138	LBXSLDSI	organochlorine	inflammation	24	0.998461	> BY & Bonf.	0.000668849
LBX138	LBXSPH	organochlorine	bone	24	0.0220713	> BY & Bonf.	1.65617
LBX138	LBXSTB	organochlorine	liver	24	0.472208	> BY & Bonf.	0.325867
LBX138	LBXT4	organochlorine	hormone	24	0.128009	> BY & Bonf.	0.892759
LBX138	LBXTSH	organochlorine	hormone	24	0.819901	> BY & Bonf.	0.0862384
LBX138	LEXBRPM	organochlorine	blood pressure	24	0.187196	> BY & Bonf.	0.727705
LBX138	LEXLPTSM	organochlorine	blood pressure	24	0.33064	> BY & Bonf.	0.480644
LBX138	LEXRPTSM	organochlorine	blood pressure	24	0.55177	> BY & Bonf.	0.258242
LBX138	TeloMean	organochlorine	aging	24	0.00132692	> BY & Bonf.	2.87716
LBX138	TeloStd	organochlorine	aging	24	0.64424	> BY & Bonf.	0.190953
LBX138	Bcell	organochlorine	aging	24	0.296901	> BY & Bonf.	0.527388
LBX138	CD4TPP	organochlorine	aging	24	0.605954	> BY & Bonf.	0.21756
LBX138	CD8TPP	organochlorine	aging	24	0.462006	> BY & Bonf.	0.335353
LBX138	CRPMort	organochlorine	aging	24	0.403033	> BY & Bonf.	0.394659
LBX138	CystatinCMort	organochlorine	aging	24	0.320855	> BY & Bonf.	0.493692
LBX138	DunedinPoAm	organochlorine	aging	24	0.184642	> BY & Bonf.	0.733669
LBX138	GDF15Mort	organochlorine	aging	24	0.125166	> BY & Bonf.	0.902515
LBX138	GrimAge2Mort	organochlorine	aging	24	0.694873	> BY & Bonf.	0.158095
LBX138	GrimAgeMort	organochlorine	aging	24	0.908016	> BY & Bonf.	0.0419064
LBX138	HannumAge	organochlorine	aging	24	0.185238	> BY & Bonf.	0.732269
LBX138	HorvathAge	organochlorine	aging	24	0.251807	> BY & Bonf.	0.598932
LBX138	HorvathTelo	organochlorine	aging	24	0.912615	> BY & Bonf.	0.0397123
LBX138	LeptinMort	organochlorine	aging	24	0.0208625	> BY & Bonf.	1.68063
LBX138	LinAge	organochlorine	aging	24	0.377729	> BY & Bonf.	0.42282
LBX138	logA1CMort	organochlorine	aging	24	0.0340469	> BY & Bonf.	1.46792
LBX138	MonoPP	organochlorine	aging	24	0.655673	> BY & Bonf.	0.183313
LBX138	NeuPP	organochlorine	aging	24	0.70813	> BY & Bonf.	0.149887
LBX138	Nkcell	organochlorine	aging	24	0.842815	> BY & Bonf.	0.0742677
LBX138	PACKYRSMort	organochlorine	aging	24	0.841666	> BY & Bonf.	0.0748602
LBX138	PAI1Mort	organochlorine	aging	24	0.0222578	> BY & Bonf.	1.65252
LBX138	PhenoAge	organochlorine	aging	24	0.216463	> BY & Bonf.	0.664617
LBX138	SkinBloodAge	organochlorine	aging	24	0.069162	> BY & Bonf.	1.16013
LBX138	TIMP1Mort	organochlorine	aging	24	0.202402	> BY & Bonf.	0.693785
LBX138	VidalBraloAge	organochlorine	aging	24	0.346616	> BY & Bonf.	0.460151
LBX138	WeidnerAge	organochlorine	aging	24	0.267291	> BY & Bonf.	0.573015
LBX138	YangCell	organochlorine	aging	24	0.249589	> BY & Bonf.	0.602775
LBX138	ZhangAge	organochlorine	aging	24	0.354739	> BY & Bonf.	0.450091
LBX146	BMXARMC	organochlorine	anthropometric	25	2.48744e-05	BY<0.05	4.60425
LBX146	BMXARML	organochlorine	anthropometric	25	0.00326875	> BY & Bonf.	2.48562
LBX146	BMXBMI	organochlorine	anthropometric	25	1.22328e-05	BY<0.05	4.91247
LBX146	BMXCALF	organochlorine	anthropometric	25	5.00535e-06	BY<0.05	5.30057
LBX146	BMXHT	organochlorine	anthropometric	25	0.058936	> BY & Bonf.	1.22962
LBX146	BMXLEG	organochlorine	anthropometric	25	0.178873	> BY & Bonf.	0.747455
LBX146	BMXSUB	organochlorine	anthropometric	25	0.0159309	> BY & Bonf.	1.79776
LBX146	BMXTHICR	organochlorine	anthropometric	25	1.64569e-07	Bonf.<0.05	6.78365
LBX146	BMXTRI	organochlorine	anthropometric	25	0.000321095	BY<0.05	3.49337
LBX146	BMXWAIST	organochlorine	anthropometric	25	8.4216e-05	BY<0.05	4.07461
LBX146	BMXWT	organochlorine	anthropometric	25	2.0583e-05	BY<0.05	4.68649
LBX146	BPXPLS	organochlorine	blood pressure	25	0.362743	> BY & Bonf.	0.440401
LBX146	MDIASTOLIC	organochlorine	blood pressure	25	0.925481	> BY & Bonf.	0.0336327
LBX146	MSYSTOLIC	organochlorine	blood pressure	25	0.779135	> BY & Bonf.	0.108387
LBX146	LBXFOL	organochlorine	nutrition	25	0.342063	> BY & Bonf.	0.465894
LBX146	LBXMMA	organochlorine	nutrition	25	0.719791	> BY & Bonf.	0.142794
LBX146	LBXRBF	organochlorine	nutrition	25	0.630521	> BY & Bonf.	0.200301
LBX146	LBXHCY	organochlorine	nutrition	25	0.408171	> BY & Bonf.	0.389157
LBX146	URXUIO	organochlorine	hormone	25	0.0966871	> BY & Bonf.	1.01463
LBX146	LBXGH	organochlorine	metabolic	25	0.00933441	> BY & Bonf.	2.02991
LBX146	LBXCPSI	organochlorine	metabolic	25	0.140575	> BY & Bonf.	0.852092
LBX146	LBXGLU	organochlorine	metabolic	25	0.130617	> BY & Bonf.	0.884002
LBX146	LBXIN	organochlorine	metabolic	25	0.0665857	> BY & Bonf.	1.17662
LBX146	LBXCRP	organochlorine	inflammation	25	0.0563632	> BY & Bonf.	1.249
LBX146	LBXFB	organochlorine	inflammation	25	0.81508	> BY & Bonf.	0.0887996
LBX146	LBXBAP	organochlorine	bone	25	0.0675459	> BY & Bonf.	1.1704
LBX146	URXUCR	organochlorine	kidney	25	0.050441	> BY & Bonf.	1.29722
LBX146	URXUMA	organochlorine	kidney	25	0.0395373	> BY & Bonf.	1.40299
LBX146	LBDBANO	organochlorine	blood	25	0.0929555	> BY & Bonf.	1.03172
LBX146	LBDEONO	organochlorine	blood	25	0.982303	> BY & Bonf.	0.00775459
LBX146	LBDLYMNO	organochlorine	blood	25	0.126985	> BY & Bonf.	0.896247
LBX146	LBDMONO	organochlorine	blood	25	0.0261174	> BY & Bonf.	1.58307
LBX146	LBDNENO	organochlorine	blood	25	0.142051	> BY & Bonf.	0.847555
LBX146	LBXBAPCT	organochlorine	blood	25	0.345503	> BY & Bonf.	0.461548
LBX146	LBXEOPCT	organochlorine	blood	25	0.863642	> BY & Bonf.	0.063666
LBX146	LBXHCT	organochlorine	blood	25	0.484713	> BY & Bonf.	0.314516
LBX146	LBXHGB	organochlorine	blood	25	0.304096	> BY & Bonf.	0.51699
LBX146	LBXLYPCT	organochlorine	blood	25	0.0355799	> BY & Bonf.	1.4488
LBX146	LBXMC	organochlorine	blood	25	0.193276	> BY & Bonf.	0.713821
LBX146	LBXMCVSI	organochlorine	blood	25	0.238937	> BY & Bonf.	0.621717
LBX146	LBXMOPCT	organochlorine	blood	25	0.0836986	> BY & Bonf.	1.07728
LBX146	LBXMPSI	organochlorine	blood	25	0.351574	> BY & Bonf.	0.453983
LBX146	LBXNEPCT	organochlorine	blood	25	0.0927743	> BY & Bonf.	1.03257
LBX146	LBXPLTSI	organochlorine	blood	25	0.185932	> BY & Bonf.	0.730645
LBX146	LBXRBCSI	organochlorine	blood	25	0.949396	> BY & Bonf.	0.0225525
LBX146	LBXRDW	organochlorine	blood	25	0.0648837	> BY & Bonf.	1.18786
LBX146	LBXWBCSI	organochlorine	blood	25	0.481105	> BY & Bonf.	0.31776
LBX146	LBXSAL	organochlorine	kidney	25	0.0218496	> BY & Bonf.	1.66056
LBX146	LBXSASSI	organochlorine	liver	25	0.000284221	BY<0.05	3.54634
LBX146	LBXSATSI	organochlorine	liver	25	0.000467821	BY<0.05	3.32992
LBX146	LBXSBU	organochlorine	kidney	25	0.118717	> BY & Bonf.	0.925489
LBX146	LBXSC3SI	organochlorine	electrolyte	25	0.0232187	> BY & Bonf.	1.63416
LBX146	LBXSCA	organochlorine	bone	25	4.56171e-05	BY<0.05	4.34087
LBX146	LBXSCLSI	organochlorine	electrolyte	25	0.00500625	> BY & Bonf.	2.30049
LBX146	LBXSGB	organochlorine	liver	25	0.629008	> BY & Bonf.	0.201344
LBX146	LBXSGL	organochlorine	metabolic	25	0.024486	> BY & Bonf.	1.61108
LBX146	LBXSGTSI	organochlorine	liver	25	0.0702155	> BY & Bonf.	1.15357
LBX146	LBXSKSI	organochlorine	electrolyte	25	0.959067	> BY & Bonf.	0.018151
LBX146	LBXSNASI	organochlorine	electrolyte	25	0.173164	> BY & Bonf.	0.761542
LBX146	LBXSOSSI	organochlorine	electrolyte	25	0.00469747	> BY & Bonf.	2.32814
LBX146	LBXSTP	organochlorine	kidney	25	0.0565514	> BY & Bonf.	1.24756
LBX146	LBXSUA	organochlorine	kidney	25	0.241352	> BY & Bonf.	0.617349
LBX146	LBXSAPSI	organochlorine	liver	25	0.151431	> BY & Bonf.	0.819787
LBX146	LBXSCR	organochlorine	kidney	25	0.940085	> BY & Bonf.	0.0268327
LBX146	LBXSLDSI	organochlorine	inflammation	25	0.820288	> BY & Bonf.	0.0860337
LBX146	LBXSPH	organochlorine	bone	25	0.0076878	> BY & Bonf.	2.1142
LBX146	LBXSTB	organochlorine	liver	25	0.211084	> BY & Bonf.	0.675546
LBX146	LBXT4	organochlorine	hormone	25	0.170653	> BY & Bonf.	0.767885
LBX146	LBXTSH	organochlorine	hormone	25	0.246497	> BY & Bonf.	0.608189
LBX146	LEXBRPM	organochlorine	blood pressure	25	0.220532	> BY & Bonf.	0.656528
LBX146	LEXLPTSM	organochlorine	blood pressure	25	0.31893	> BY & Bonf.	0.496304
LBX146	LEXRPTSM	organochlorine	blood pressure	25	0.565952	> BY & Bonf.	0.247221
LBX146	TeloMean	organochlorine	aging	25	0.00289601	> BY & Bonf.	2.5382
LBX146	TeloStd	organochlorine	aging	25	0.371878	> BY & Bonf.	0.4296
LBX146	Bcell	organochlorine	aging	25	0.796212	> BY & Bonf.	0.0989711
LBX146	CD4TPP	organochlorine	aging	25	0.805813	> BY & Bonf.	0.093766
LBX146	CD8TPP	organochlorine	aging	25	0.687353	> BY & Bonf.	0.16282
LBX146	CRPMort	organochlorine	aging	25	0.117429	> BY & Bonf.	0.930224
LBX146	CystatinCMort	organochlorine	aging	25	0.756186	> BY & Bonf.	0.121372
LBX146	DunedinPoAm	organochlorine	aging	25	0.00523327	> BY & Bonf.	2.28123
LBX146	GDF15Mort	organochlorine	aging	25	0.439972	> BY & Bonf.	0.356575
LBX146	GrimAge2Mort	organochlorine	aging	25	0.106078	> BY & Bonf.	0.974376
LBX146	GrimAgeMort	organochlorine	aging	25	0.189413	> BY & Bonf.	0.722591
LBX146	HannumAge	organochlorine	aging	25	0.387961	> BY & Bonf.	0.411212
LBX146	HorvathAge	organochlorine	aging	25	0.403855	> BY & Bonf.	0.393774
LBX146	HorvathTelo	organochlorine	aging	25	0.463755	> BY & Bonf.	0.333712
LBX146	LeptinMort	organochlorine	aging	25	0.105255	> BY & Bonf.	0.977758
LBX146	LinAge	organochlorine	aging	25	0.520383	> BY & Bonf.	0.283677
LBX146	logA1CMort	organochlorine	aging	25	0.525485	> BY & Bonf.	0.27944
LBX146	MonoPP	organochlorine	aging	25	0.435367	> BY & Bonf.	0.361145
LBX146	NeuPP	organochlorine	aging	25	0.927659	> BY & Bonf.	0.0326116
LBX146	Nkcell	organochlorine	aging	25	0.926263	> BY & Bonf.	0.0332656
LBX146	PACKYRSMort	organochlorine	aging	25	0.266719	> BY & Bonf.	0.573945
LBX146	PAI1Mort	organochlorine	aging	25	0.49533	> BY & Bonf.	0.305105
LBX146	PhenoAge	organochlorine	aging	25	0.557262	> BY & Bonf.	0.253941
LBX146	SkinBloodAge	organochlorine	aging	25	0.0600599	> BY & Bonf.	1.22142
LBX146	TIMP1Mort	organochlorine	aging	25	0.0728418	> BY & Bonf.	1.13762
LBX146	VidalBraloAge	organochlorine	aging	25	0.725208	> BY & Bonf.	0.139537
LBX146	WeidnerAge	organochlorine	aging	25	0.404485	> BY & Bonf.	0.393097
LBX146	YangCell	organochlorine	aging	25	0.321667	> BY & Bonf.	0.492593
LBX146	ZhangAge	organochlorine	aging	25	0.389023	> BY & Bonf.	0.410025
LBX149	BMXARMC	organochlorine	anthropometric	26	0.643904	> BY & Bonf.	0.191179
LBX149	BMXARML	organochlorine	anthropometric	26	0.830221	> BY & Bonf.	0.0808062
LBX149	BMXBMI	organochlorine	anthropometric	26	0.617044	> BY & Bonf.	0.209684
LBX149	BMXCALF	organochlorine	anthropometric	26	0.852502	> BY & Bonf.	0.0693044
LBX149	BMXHT	organochlorine	anthropometric	26	0.964259	> BY & Bonf.	0.0158061
LBX149	BMXLEG	organochlorine	anthropometric	26	0.623316	> BY & Bonf.	0.205292
LBX149	BMXSUB	organochlorine	anthropometric	26	0.580257	> BY & Bonf.	0.236379
LBX149	BMXTHICR	organochlorine	anthropometric	26	0.36052	> BY & Bonf.	0.443071
LBX149	BMXTRI	organochlorine	anthropometric	26	0.823842	> BY & Bonf.	0.0841559
LBX149	BMXWAIST	organochlorine	anthropometric	26	0.96179	> BY & Bonf.	0.0169199
LBX149	BMXWT	organochlorine	anthropometric	26	0.862204	> BY & Bonf.	0.0643899
LBX149	BPXPLS	organochlorine	blood pressure	26	0.501874	> BY & Bonf.	0.299405
LBX149	MDIASTOLIC	organochlorine	blood pressure	26	0.652191	> BY & Bonf.	0.185625
LBX149	MSYSTOLIC	organochlorine	blood pressure	26	0.765566	> BY & Bonf.	0.116018
LBX149	LBXFOL	organochlorine	nutrition	26	0.743092	> BY & Bonf.	0.128957
LBX149	LBXMMA	organochlorine	nutrition	26	0.000649452	> BY & Bonf.	3.18745
LBX149	LBXRBF	organochlorine	nutrition	26	0.459738	> BY & Bonf.	0.337489
LBX149	URXUIO	organochlorine	hormone	26	0.355088	> BY & Bonf.	0.449664
LBX149	LBXGH	organochlorine	metabolic	26	0.0654776	> BY & Bonf.	1.18391
LBX149	LBXCPSI	organochlorine	metabolic	26	0.330435	> BY & Bonf.	0.480914
LBX149	LBXGLU	organochlorine	metabolic	26	0.0362112	> BY & Bonf.	1.44116
LBX149	LBXIN	organochlorine	metabolic	26	0.400424	> BY & Bonf.	0.39748
LBX149	LBXCRP	organochlorine	inflammation	26	0.00572837	> BY & Bonf.	2.24197
LBX149	URXUCR	organochlorine	kidney	26	0.419704	> BY & Bonf.	0.377057
LBX149	URXUMA	organochlorine	kidney	26	0.790722	> BY & Bonf.	0.101976
LBX149	LBDBANO	organochlorine	blood	26	0.449144	> BY & Bonf.	0.347615
LBX149	LBDEONO	organochlorine	blood	26	0.381349	> BY & Bonf.	0.418678
LBX149	LBDLYMNO	organochlorine	blood	26	0.447745	> BY & Bonf.	0.348969
LBX149	LBDMONO	organochlorine	blood	26	0.85091	> BY & Bonf.	0.0701165
LBX149	LBDNENO	organochlorine	blood	26	0.0342166	> BY & Bonf.	1.46576
LBX149	LBXBAPCT	organochlorine	blood	26	0.997423	> BY & Bonf.	0.0011208
LBX149	LBXEOPCT	organochlorine	blood	26	0.276836	> BY & Bonf.	0.557777
LBX149	LBXHCT	organochlorine	blood	26	0.106732	> BY & Bonf.	0.971706
LBX149	LBXHGB	organochlorine	blood	26	0.113589	> BY & Bonf.	0.944664
LBX149	LBXLYPCT	organochlorine	blood	26	0.0977281	> BY & Bonf.	1.00998
LBX149	LBXMC	organochlorine	blood	26	0.873837	> BY & Bonf.	0.0585694
LBX149	LBXMCVSI	organochlorine	blood	26	0.235022	> BY & Bonf.	0.628892
LBX149	LBXMOPCT	organochlorine	blood	26	0.862321	> BY & Bonf.	0.0643309
LBX149	LBXMPSI	organochlorine	blood	26	0.156837	> BY & Bonf.	0.804552
LBX149	LBXNEPCT	organochlorine	blood	26	0.0418624	> BY & Bonf.	1.37818
LBX149	LBXPLTSI	organochlorine	blood	26	0.889763	> BY & Bonf.	0.0507257
LBX149	LBXRBCSI	organochlorine	blood	26	0.034606	> BY & Bonf.	1.46085
LBX149	LBXRDW	organochlorine	blood	26	0.654993	> BY & Bonf.	0.183763
LBX149	LBXWBCSI	organochlorine	blood	26	0.238902	> BY & Bonf.	0.62178
LBX149	LBXSAL	organochlorine	kidney	26	0.420406	> BY & Bonf.	0.376331
LBX149	LBXSASSI	organochlorine	liver	26	0.914414	> BY & Bonf.	0.0388572
LBX149	LBXSATSI	organochlorine	liver	26	0.4857	> BY & Bonf.	0.313632
LBX149	LBXSBU	organochlorine	kidney	26	0.986344	> BY & Bonf.	0.00597161
LBX149	LBXSC3SI	organochlorine	electrolyte	26	0.962751	> BY & Bonf.	0.0164859
LBX149	LBXSCA	organochlorine	bone	26	0.339904	> BY & Bonf.	0.468644
LBX149	LBXSCLSI	organochlorine	electrolyte	26	0.0268479	> BY & Bonf.	1.57109
LBX149	LBXSGB	organochlorine	liver	26	0.200256	> BY & Bonf.	0.698415
LBX149	LBXSGL	organochlorine	metabolic	26	0.059695	> BY & Bonf.	1.22406
LBX149	LBXSGTSI	organochlorine	liver	26	0.874062	> BY & Bonf.	0.058458
LBX149	LBXSKSI	organochlorine	electrolyte	26	0.953866	> BY & Bonf.	0.0205127
LBX149	LBXSNASI	organochlorine	electrolyte	26	0.418772	> BY & Bonf.	0.378022
LBX149	LBXSOSSI	organochlorine	electrolyte	26	0.871003	> BY & Bonf.	0.0599803
LBX149	LBXSTP	organochlorine	kidney	26	0.412466	> BY & Bonf.	0.384612
LBX149	LBXSUA	organochlorine	kidney	26	0.854106	> BY & Bonf.	0.068488
LBX149	LEXBRPM	organochlorine	blood pressure	26	0.450787	> BY & Bonf.	0.346029
LBX149	LEXLPTSM	organochlorine	blood pressure	26	0.764845	> BY & Bonf.	0.116427
LBX149	LEXRPTSM	organochlorine	blood pressure	26	0.343691	> BY & Bonf.	0.463832
LBX151	BMXARMC	organochlorine	anthropometric	27	0.292395	> BY & Bonf.	0.53403
LBX151	BMXARML	organochlorine	anthropometric	27	0.942142	> BY & Bonf.	0.0258836
LBX151	BMXBMI	organochlorine	anthropometric	27	0.2402	> BY & Bonf.	0.619428
LBX151	BMXCALF	organochlorine	anthropometric	27	0.117784	> BY & Bonf.	0.928914
LBX151	BMXHT	organochlorine	anthropometric	27	0.514505	> BY & Bonf.	0.28861
LBX151	BMXLEG	organochlorine	anthropometric	27	0.948987	> BY & Bonf.	0.0227399
LBX151	BMXSUB	organochlorine	anthropometric	27	0.36794	> BY & Bonf.	0.434223
LBX151	BMXTHICR	organochlorine	anthropometric	27	0.281293	> BY & Bonf.	0.55084
LBX151	BMXTRI	organochlorine	anthropometric	27	0.623725	> BY & Bonf.	0.205007
LBX151	BMXWAIST	organochlorine	anthropometric	27	0.47338	> BY & Bonf.	0.32479
LBX151	BMXWT	organochlorine	anthropometric	27	0.453141	> BY & Bonf.	0.343767
LBX151	BPXPLS	organochlorine	blood pressure	27	0.270623	> BY & Bonf.	0.567636
LBX151	MDIASTOLIC	organochlorine	blood pressure	27	0.938171	> BY & Bonf.	0.0277182
LBX151	MSYSTOLIC	organochlorine	blood pressure	27	0.114651	> BY & Bonf.	0.940623
LBX151	LBXFOL	organochlorine	nutrition	27	0.632065	> BY & Bonf.	0.199238
LBX151	LBXMMA	organochlorine	nutrition	27	0.026893	> BY & Bonf.	1.57036
LBX151	LBXRBF	organochlorine	nutrition	27	0.410587	> BY & Bonf.	0.386595
LBX151	URXUIO	organochlorine	hormone	27	0.26132	> BY & Bonf.	0.582828
LBX151	LBXGH	organochlorine	metabolic	27	0.0639075	> BY & Bonf.	1.19445
LBX151	LBXCPSI	organochlorine	metabolic	27	0.637303	> BY & Bonf.	0.195654
LBX151	LBXGLU	organochlorine	metabolic	27	0.0467536	> BY & Bonf.	1.33018
LBX151	LBXIN	organochlorine	metabolic	27	0.640608	> BY & Bonf.	0.193408
LBX151	LBXCRP	organochlorine	inflammation	27	0.879647	> BY & Bonf.	0.0556915
LBX151	URXUCR	organochlorine	kidney	27	0.494843	> BY & Bonf.	0.305532
LBX151	URXUMA	organochlorine	kidney	27	0.630597	> BY & Bonf.	0.200248
LBX151	LBDBANO	organochlorine	blood	27	0.351526	> BY & Bonf.	0.454043
LBX151	LBDEONO	organochlorine	blood	27	0.51054	> BY & Bonf.	0.29197
LBX151	LBDLYMNO	organochlorine	blood	27	0.139296	> BY & Bonf.	0.85606
LBX151	LBDMONO	organochlorine	blood	27	0.488946	> BY & Bonf.	0.310739
LBX151	LBDNENO	organochlorine	blood	27	0.309234	> BY & Bonf.	0.509712
LBX151	LBXBAPCT	organochlorine	blood	27	0.717841	> BY & Bonf.	0.143972
LBX151	LBXEOPCT	organochlorine	blood	27	0.708306	> BY & Bonf.	0.149779
LBX151	LBXHCT	organochlorine	blood	27	0.31909	> BY & Bonf.	0.496087
LBX151	LBXHGB	organochlorine	blood	27	0.372005	> BY & Bonf.	0.429451
LBX151	LBXLYPCT	organochlorine	blood	27	0.0746728	> BY & Bonf.	1.12684
LBX151	LBXMC	organochlorine	blood	27	0.852948	> BY & Bonf.	0.0690773
LBX151	LBXMCVSI	organochlorine	blood	27	0.932794	> BY & Bonf.	0.0302142
LBX151	LBXMOPCT	organochlorine	blood	27	0.705923	> BY & Bonf.	0.151242
LBX151	LBXMPSI	organochlorine	blood	27	0.0260261	> BY & Bonf.	1.58459
LBX151	LBXNEPCT	organochlorine	blood	27	0.0650807	> BY & Bonf.	1.18655
LBX151	LBXPLTSI	organochlorine	blood	27	0.629004	> BY & Bonf.	0.201347
LBX151	LBXRBCSI	organochlorine	blood	27	0.417393	> BY & Bonf.	0.379455
LBX151	LBXRDW	organochlorine	blood	27	0.838319	> BY & Bonf.	0.0765906
LBX151	LBXWBCSI	organochlorine	blood	27	0.755767	> BY & Bonf.	0.121612
LBX151	LBXSAL	organochlorine	kidney	27	0.578269	> BY & Bonf.	0.23787
LBX151	LBXSASSI	organochlorine	liver	27	0.0622889	> BY & Bonf.	1.20559
LBX151	LBXSATSI	organochlorine	liver	27	0.0231549	> BY & Bonf.	1.63536
LBX151	LBXSBU	organochlorine	kidney	27	0.84836	> BY & Bonf.	0.0714198
LBX151	LBXSC3SI	organochlorine	electrolyte	27	0.239344	> BY & Bonf.	0.620977
LBX151	LBXSCA	organochlorine	bone	27	0.107501	> BY & Bonf.	0.968587
LBX151	LBXSCLSI	organochlorine	electrolyte	27	0.0144018	> BY & Bonf.	1.84158
LBX151	LBXSGB	organochlorine	liver	27	0.0448052	> BY & Bonf.	1.34867
LBX151	LBXSGL	organochlorine	metabolic	27	0.021851	> BY & Bonf.	1.66053
LBX151	LBXSGTSI	organochlorine	liver	27	0.01903	> BY & Bonf.	1.72056
LBX151	LBXSKSI	organochlorine	electrolyte	27	0.0425479	> BY & Bonf.	1.37112
LBX151	LBXSNASI	organochlorine	electrolyte	27	0.0517624	> BY & Bonf.	1.28599
LBX151	LBXSOSSI	organochlorine	electrolyte	27	0.338048	> BY & Bonf.	0.471021
[truncated: 51,294 more rows]

## Sheet: Fig2 Panel B Data
pcat	n_significant	total_tests	pct_sig_per_category
aging	33	4477	0.00737101
anthropometric	831	6510	0.12765
blood	721	12387	0.0582062
blood pressure	89	2853	0.0311952
bone	80	1342	0.0596125
dexa	2040	55005	0.0370875
electrolyte	140	3205	0.0436817
fitness	13	683	0.0190337
hormone	27	4564	0.00591586
inflammation	52	1640	0.0317073
iron	95	3500	0.0271429
kidney	509	4711	0.108045
lipids	263	4015	0.0655044
liver	230	3702	0.0621286
lung	25	766	0.0326371
metabolic	149	2998	0.0496998
microbiome	12	5408	0.00221893
nutrition	364	4904	0.0742251
psa	1	1104	0.000905797

## Sheet: Fig2 Panel C Data
ecat	n_significant	total_tests	pct_sig_per_category
VOC	790	13130	0.0601676
amine/amide	39	1195	0.032636
diakyl	66	2379	0.0277427
dietary biomarker	1099	8670	0.126759
dietary interview	1444	39177	0.0368584
heavy metals	836	7713	0.108388
hydrocarbon	184	2413	0.0762536
infection	153	7393	0.0206953
organochlorine	175	6827	0.0256335
organophosphate	16	474	0.0337553
phenols	96	2892	0.033195
phthalates	180	4536	0.0396825
polyfluoro	119	3198	0.0372108
priority pesticide	53	2782	0.019051
smoking behavior	113	4704	0.0240221
smoking biomarker	222	1440	0.154167
supplements	89	14620	0.00608755

## Sheet: Fig 3 Panel A Data
evarname	pvarname	enewsubcategory	pnewsubcategory	order_number	rsq_adjusted_base_diff	rsquared_capped	sig_levels
LBXCOT	URXUCR	smoking biomarker	kidney	1	0.00067686	0.00067686	BY<0.05
LBXCOT	URXUMA	smoking biomarker	kidney	1	4.57e-05	4.57e-05	> BY & Bonf.
LBXCOT	LBXSAL	smoking biomarker	kidney	1	0.00060094	0.00060094	BY<0.05
LBXCOT	LBXSAPSI	smoking biomarker	liver	1	0.000214	0.000214	> BY & Bonf.
LBXCOT	LBXSASSI	smoking biomarker	liver	1	3.1e-06	3.1e-06	> BY & Bonf.
LBXCOT	LBXSATSI	smoking biomarker	liver	1	2.1e-05	2.1e-05	> BY & Bonf.
LBXCOT	LBXSBU	smoking biomarker	kidney	1	0.00601847	0.00601847	Bonf.<0.05
LBXCOT	LBXSC3SI	smoking biomarker	electrolyte	1	0.0033441	0.0033441	Bonf.<0.05
LBXCOT	LBXSCA	smoking biomarker	bone	1	2.78e-05	2.78e-05	> BY & Bonf.
LBXCOT	LBXSCLSI	smoking biomarker	electrolyte	1	0.00022437	0.00022437	> BY & Bonf.
LBXCOT	LBXSCR	smoking biomarker	kidney	1	2.09e-07	2.09e-07	> BY & Bonf.
LBXCOT	LBXSGB	smoking biomarker	liver	1	0.00092085	0.00092085	Bonf.<0.05
LBXCOT	LBXSGL	smoking biomarker	metabolic	1	0.00024469	0.00024469	> BY & Bonf.
LBXCOT	LBXSGTSI	smoking biomarker	liver	1	0.00283957	0.00283957	Bonf.<0.05
LBXCOT	LBXSKSI	smoking biomarker	electrolyte	1	0.00169384	0.00169384	Bonf.<0.05
LBXCOT	LBXSLDSI	smoking biomarker	inflammation	1	0.0039393	0.0039393	Bonf.<0.05
LBXCOT	LBXSNASI	smoking biomarker	electrolyte	1	0.00011679	0.00011679	> BY & Bonf.
LBXCOT	LBXSOSSI	smoking biomarker	electrolyte	1	0.00193825	0.00193825	Bonf.<0.05
LBXCOT	LBXSPH	smoking biomarker	bone	1	0.00035817	0.00035817	> BY & Bonf.
LBXCOT	LBXSTB	smoking biomarker	liver	1	0.00511084	0.00511084	Bonf.<0.05
LBXCOT	LBXSTP	smoking biomarker	kidney	1	0.0021819	0.0021819	Bonf.<0.05
LBXCOT	LBXSUA	smoking biomarker	kidney	1	1.92e-05	1.92e-05	> BY & Bonf.
LBXCOT	LBXSCK	smoking biomarker	kidney	1	0.0011126	0.0011126	BY<0.05
LBXCOT	BMXARMC	smoking biomarker	anthropometric	1	0.00159459	0.00159459	Bonf.<0.05
LBXCOT	BMXARML	smoking biomarker	anthropometric	1	3.32e-06	3.32e-06	> BY & Bonf.
LBXCOT	BMXBMI	smoking biomarker	anthropometric	1	0.00315658	0.00315658	Bonf.<0.05
LBXCOT	BMXCALF	smoking biomarker	anthropometric	1	0.00582232	0.00582232	Bonf.<0.05
LBXCOT	BMXHT	smoking biomarker	anthropometric	1	0.00017636	0.00017636	BY<0.05
LBXCOT	BMXLEG	smoking biomarker	anthropometric	1	4.91e-05	4.91e-05	> BY & Bonf.
LBXCOT	BMXSUB	smoking biomarker	anthropometric	1	0.00442423	0.00442423	Bonf.<0.05
LBXCOT	BMXTHICR	smoking biomarker	anthropometric	1	0.00492447	0.00492447	Bonf.<0.05
LBXCOT	BMXTRI	smoking biomarker	anthropometric	1	0.00560343	0.00560343	Bonf.<0.05
LBXCOT	BMXWAIST	smoking biomarker	anthropometric	1	0.00077407	0.00077407	Bonf.<0.05
LBXCOT	BMXWT	smoking biomarker	anthropometric	1	0.0014871	0.0014871	Bonf.<0.05
LBXCOT	BPXCHR	smoking biomarker	blood pressure	1	0.00013915	0.00013915	> BY & Bonf.
LBXCOT	BPXPLS	smoking biomarker	blood pressure	1	0.00116582	0.00116582	Bonf.<0.05
LBXCOT	BPXSY4	smoking biomarker	blood pressure	1	5.01e-05	5.01e-05	> BY & Bonf.
LBXCOT	MDIASTOLIC	smoking biomarker	blood pressure	1	0.00130587	0.00130587	Bonf.<0.05
LBXCOT	MSYSTOLIC	smoking biomarker	blood pressure	1	1.04e-05	1.04e-05	> BY & Bonf.
LBXCOT	LBDBANO	smoking biomarker	blood	1	0.00592215	0.00592215	Bonf.<0.05
LBXCOT	LBDEONO	smoking biomarker	blood	1	0.00379959	0.00379959	Bonf.<0.05
LBXCOT	LBDLYMNO	smoking biomarker	blood	1	0.00432399	0.00432399	Bonf.<0.05
LBXCOT	LBDMONO	smoking biomarker	blood	1	0.0103867	0.0103867	Bonf.<0.05
LBXCOT	LBDNENO	smoking biomarker	blood	1	0.0224238	0.0224238	Bonf.<0.05
LBXCOT	LBXBAPCT	smoking biomarker	blood	1	0.0001788	0.0001788	> BY & Bonf.
LBXCOT	LBXEOPCT	smoking biomarker	blood	1	2.5e-05	2.5e-05	> BY & Bonf.
LBXCOT	LBXHGB	smoking biomarker	blood	1	0.00980811	0.00980811	Bonf.<0.05
LBXCOT	LBXLYPCT	smoking biomarker	blood	1	0.0012026	0.0012026	Bonf.<0.05
LBXCOT	LBXMC	smoking biomarker	blood	1	0.0009765	0.0009765	Bonf.<0.05
LBXCOT	LBXMCVSI	smoking biomarker	blood	1	0.0215144	0.0215144	Bonf.<0.05
LBXCOT	LBXMOPCT	smoking biomarker	blood	1	0.00197126	0.00197126	Bonf.<0.05
LBXCOT	LBXMPSI	smoking biomarker	blood	1	5.53e-06	5.53e-06	> BY & Bonf.
LBXCOT	LBXNEPCT	smoking biomarker	blood	1	0.00155906	0.00155906	Bonf.<0.05
LBXCOT	LBXPLTSI	smoking biomarker	blood	1	0.00046698	0.00046698	BY<0.05
LBXCOT	LBXRBCSI	smoking biomarker	blood	1	3.99e-06	3.99e-06	> BY & Bonf.
LBXCOT	LBXRDW	smoking biomarker	blood	1	0.00073202	0.00073202	Bonf.<0.05
LBXCOT	LBXWBCSI	smoking biomarker	blood	1	0.0238446	0.0238446	Bonf.<0.05
LBXCOT	LBXCRP	smoking biomarker	inflammation	1	0.00085426	0.00085426	BY<0.05
LBXCOT	ENXMEAN	smoking biomarker	inflammation	1	0.0315016	0.0315016	Bonf.<0.05
LBXCOT	LBXFOL	smoking biomarker	nutrition	1	0.00922513	0.00922513	Bonf.<0.05
LBXCOT	LBXRBF	smoking biomarker	nutrition	1	0.0190583	0.0190583	Bonf.<0.05
LBXCOT	LBDRFO	smoking biomarker	nutrition	1	0.00942665	0.00942665	Bonf.<0.05
LBXCOT	LBXSF1SI	smoking biomarker	nutrition	1	0.00668548	0.00668548	Bonf.<0.05
LBXCOT	LBXSF2SI	smoking biomarker	nutrition	1	1.98e-05	1.98e-05	> BY & Bonf.
LBXCOT	LBDFOT	smoking biomarker	nutrition	1	0.00505655	0.00505655	Bonf.<0.05
LBXCOT	LBXSF3SI	smoking biomarker	nutrition	1	6.52e-05	6.52e-05	> BY & Bonf.
LBXCOT	LBXSF4SI	smoking biomarker	nutrition	1	7.46e-05	7.46e-05	> BY & Bonf.
LBXCOT	LBXSF5SI	smoking biomarker	nutrition	1	0.0001139	0.0001139	> BY & Bonf.
LBXCOT	LBXSF6SI	smoking biomarker	nutrition	1	0.00049386	0.00049386	> BY & Bonf.
LBXCOT	LBXGH	smoking biomarker	metabolic	1	1.43e-07	1.43e-07	> BY & Bonf.
LBXCOT	LBXGLU	smoking biomarker	metabolic	1	0.00034157	0.00034157	> BY & Bonf.
LBXCOT	LBXIN	smoking biomarker	metabolic	1	0.00081523	0.00081523	> BY & Bonf.
LBXCOT	LBXHCY	smoking biomarker	nutrition	1	0.0141855	0.0141855	Bonf.<0.05
LBXCOT	LBXMMA	smoking biomarker	nutrition	1	0.0004629	0.0004629	> BY & Bonf.
LBXCOT	URXUIO	smoking biomarker	hormone	1	1.04e-05	1.04e-05	> BY & Bonf.
LBXCOT	LBXCPSI	smoking biomarker	metabolic	1	0.0005829	0.0005829	> BY & Bonf.
LBXCOT	LBXFB	smoking biomarker	inflammation	1	0.00922595	0.00922595	BY<0.05
LBXCOT	LBXBAP	smoking biomarker	bone	1	0.00099164	0.00099164	BY<0.05
LBXCOT	LBXPT21	smoking biomarker	hormone	1	0.00628962	0.00628962	BY<0.05
LBXCOT	LBXSEL	smoking biomarker	nutrition	1	0.010883	0.010883	Bonf.<0.05
LBXCOT	LBXFSH	smoking biomarker	hormone	1	0.00961943	0.00961943	> BY & Bonf.
LBXCOT	LBXLH	smoking biomarker	hormone	1	0.00502153	0.00502153	> BY & Bonf.
LBXCOT	LBXT4	smoking biomarker	hormone	1	0.00380797	0.00380797	> BY & Bonf.
LBXCOT	LBXTSH	smoking biomarker	hormone	1	0.00051953	0.00051953	> BY & Bonf.
LBXCOT	LEXBRPM	smoking biomarker	blood pressure	1	0.0001506	0.0001506	> BY & Bonf.
LBXCOT	LEXLPTSM	smoking biomarker	blood pressure	1	0.00748371	0.00748371	BY<0.05
LBXCOT	LEXRPTSM	smoking biomarker	blood pressure	1	0.00513226	0.00513226	> BY & Bonf.
LBXCOT	LBXGLT	smoking biomarker	metabolic	1	0.00428378	0.00428378	Bonf.<0.05
LBXCOT	TeloMean	smoking biomarker	aging	1	0.00088599	0.00088599	> BY & Bonf.
LBXCOT	TeloStd	smoking biomarker	aging	1	0.00018839	0.00018839	> BY & Bonf.
LBXCOT	LBXATG	smoking biomarker	hormone	1	0.00014426	0.00014426	> BY & Bonf.
LBXCOT	LBXT3F	smoking biomarker	hormone	1	8.78e-06	8.78e-06	> BY & Bonf.
LBXCOT	LBXT4F	smoking biomarker	hormone	1	0.00013801	0.00013801	> BY & Bonf.
LBXCOT	LBXTGN	smoking biomarker	hormone	1	0.0013384	0.0013384	> BY & Bonf.
LBXCOT	LBXTPO	smoking biomarker	hormone	1	9.66e-05	9.66e-05	> BY & Bonf.
LBXCOT	LBXTSH1	smoking biomarker	hormone	1	0.00011071	0.00011071	> BY & Bonf.
LBXCOT	LBXTT3	smoking biomarker	hormone	1	0.00015108	0.00015108	> BY & Bonf.
LBXCOT	LBXTT4	smoking biomarker	hormone	1	0.00012498	0.00012498	> BY & Bonf.
LBXCOT	LBXTST	smoking biomarker	hormone	1	0.00303862	0.00303862	Bonf.<0.05
LBXCOT	LBXEST	smoking biomarker	hormone	1	0.00043192	0.00043192	> BY & Bonf.
LBXCOT	LBXSHBG	smoking biomarker	hormone	1	4.04e-06	4.04e-06	> BY & Bonf.
LBXCOT	Bcell	smoking biomarker	aging	1	0.00032888	0.00032888	> BY & Bonf.
LBXCOT	CD4TPP	smoking biomarker	aging	1	0.00019953	0.00019953	> BY & Bonf.
LBXCOT	CD8TPP	smoking biomarker	aging	1	0.00116991	0.00116991	> BY & Bonf.
LBXCOT	CRPMort	smoking biomarker	aging	1	0.0282487	0.0282487	BY<0.05
LBXCOT	CystatinCMort	smoking biomarker	aging	1	0.00217057	0.00217057	> BY & Bonf.
LBXCOT	DunedinPoAm	smoking biomarker	aging	1	0.196192	0.1	Bonf.<0.05
LBXCOT	GDF15Mort	smoking biomarker	aging	1	0.0218723	0.0218723	BY<0.05
LBXCOT	GrimAge2Mort	smoking biomarker	aging	1	0.0825959	0.0825959	Bonf.<0.05
LBXCOT	GrimAgeMort	smoking biomarker	aging	1	0.0744027	0.0744027	Bonf.<0.05
LBXCOT	HannumAge	smoking biomarker	aging	1	0.00176093	0.00176093	> BY & Bonf.
LBXCOT	HorvathAge	smoking biomarker	aging	1	0.00026067	0.00026067	> BY & Bonf.
LBXCOT	HorvathTelo	smoking biomarker	aging	1	0.0201751	0.0201751	BY<0.05
LBXCOT	LeptinMort	smoking biomarker	aging	1	0.00024475	0.00024475	> BY & Bonf.
LBXCOT	LinAge	smoking biomarker	aging	1	7.46e-05	7.46e-05	> BY & Bonf.
LBXCOT	logA1CMort	smoking biomarker	aging	1	0.00430163	0.00430163	> BY & Bonf.
LBXCOT	MonoPP	smoking biomarker	aging	1	5.99e-05	5.99e-05	> BY & Bonf.
LBXCOT	NeuPP	smoking biomarker	aging	1	0.0001114	0.0001114	> BY & Bonf.
LBXCOT	Nkcell	smoking biomarker	aging	1	0.0184013	0.0184013	BY<0.05
LBXCOT	PACKYRSMort	smoking biomarker	aging	1	0.366785	0.1	Bonf.<0.05
LBXCOT	PAI1Mort	smoking biomarker	aging	1	0.0141186	0.0141186	> BY & Bonf.
LBXCOT	PhenoAge	smoking biomarker	aging	1	0.00615523	0.00615523	> BY & Bonf.
LBXCOT	SkinBloodAge	smoking biomarker	aging	1	0.00099616	0.00099616	> BY & Bonf.
LBXCOT	TIMP1Mort	smoking biomarker	aging	1	0.00116771	0.00116771	> BY & Bonf.
LBXCOT	VidalBraloAge	smoking biomarker	aging	1	0.00013039	0.00013039	> BY & Bonf.
LBXCOT	WeidnerAge	smoking biomarker	aging	1	0.00282404	0.00282404	> BY & Bonf.
LBXCOT	YangCell	smoking biomarker	aging	1	0.00356076	0.00356076	> BY & Bonf.
LBXCOT	ZhangAge	smoking biomarker	aging	1	0.00127274	0.00127274	> BY & Bonf.
URXNAL	URXUCR	smoking biomarker	kidney	2	0.0204158	0.0204158	Bonf.<0.05
URXNAL	URXUMA	smoking biomarker	kidney	2	0.00025051	0.00025051	> BY & Bonf.
URXNAL	LBXSAL	smoking biomarker	kidney	2	0.00086317	0.00086317	BY<0.05
URXNAL	LBXSAPSI	smoking biomarker	liver	2	9.23e-06	9.23e-06	> BY & Bonf.
URXNAL	LBXSASSI	smoking biomarker	liver	2	2.2e-05	2.2e-05	> BY & Bonf.
URXNAL	LBXSATSI	smoking biomarker	liver	2	1.84e-06	1.84e-06	> BY & Bonf.
URXNAL	LBXSBU	smoking biomarker	kidney	2	0.00807001	0.00807001	Bonf.<0.05
URXNAL	LBXSC3SI	smoking biomarker	electrolyte	2	0.00573247	0.00573247	Bonf.<0.05
URXNAL	LBXSCA	smoking biomarker	bone	2	1.73e-05	1.73e-05	> BY & Bonf.
URXNAL	LBXSCLSI	smoking biomarker	electrolyte	2	0.00017279	0.00017279	> BY & Bonf.
URXNAL	LBXSCR	smoking biomarker	kidney	2	0.00023599	0.00023599	> BY & Bonf.
URXNAL	LBXSGB	smoking biomarker	liver	2	0.00042385	0.00042385	> BY & Bonf.
URXNAL	LBXSGL	smoking biomarker	metabolic	2	1.42e-05	1.42e-05	> BY & Bonf.
URXNAL	LBXSGTSI	smoking biomarker	liver	2	0.0045329	0.0045329	Bonf.<0.05
URXNAL	LBXSKSI	smoking biomarker	electrolyte	2	0.00131586	0.00131586	> BY & Bonf.
URXNAL	LBXSLDSI	smoking biomarker	inflammation	2	0.00312687	0.00312687	Bonf.<0.05
URXNAL	LBXSNASI	smoking biomarker	electrolyte	2	0.0003131	0.0003131	> BY & Bonf.
URXNAL	LBXSOSSI	smoking biomarker	electrolyte	2	0.00232985	0.00232985	Bonf.<0.05
URXNAL	LBXSPH	smoking biomarker	bone	2	0.00049398	0.00049398	> BY & Bonf.
URXNAL	LBXSTB	smoking biomarker	liver	2	0.00553887	0.00553887	Bonf.<0.05
URXNAL	LBXSTP	smoking biomarker	kidney	2	0.00168928	0.00168928	BY<0.05
URXNAL	LBXSUA	smoking biomarker	kidney	2	2.28e-05	2.28e-05	> BY & Bonf.
URXNAL	LBXSCK	smoking biomarker	kidney	2	0.00229411	0.00229411	> BY & Bonf.
URXNAL	BMXARMC	smoking biomarker	anthropometric	2	0.00084785	0.00084785	> BY & Bonf.
URXNAL	BMXARML	smoking biomarker	anthropometric	2	6.38e-05	6.38e-05	> BY & Bonf.
URXNAL	BMXBMI	smoking biomarker	anthropometric	2	0.00147098	0.00147098	BY<0.05
URXNAL	BMXHT	smoking biomarker	anthropometric	2	8.3e-06	8.3e-06	> BY & Bonf.
URXNAL	BMXLEG	smoking biomarker	anthropometric	2	4.49e-09	4.49e-09	> BY & Bonf.
URXNAL	BMXSUB	smoking biomarker	anthropometric	2	0.00186783	0.00186783	> BY & Bonf.
URXNAL	BMXTRI	smoking biomarker	anthropometric	2	0.00317902	0.00317902	BY<0.05
URXNAL	BMXWAIST	smoking biomarker	anthropometric	2	2.63e-05	2.63e-05	> BY & Bonf.
URXNAL	BMXWT	smoking biomarker	anthropometric	2	0.00074571	0.00074571	BY<0.05
URXNAL	BPXPLS	smoking biomarker	blood pressure	2	0.00217183	0.00217183	BY<0.05
URXNAL	MDIASTOLIC	smoking biomarker	blood pressure	2	0.00071599	0.00071599	> BY & Bonf.
URXNAL	MSYSTOLIC	smoking biomarker	blood pressure	2	0.00037422	0.00037422	> BY & Bonf.
URXNAL	LBDBANO	smoking biomarker	blood	2	0.00551668	0.00551668	Bonf.<0.05
URXNAL	LBDEONO	smoking biomarker	blood	2	0.0037299	0.0037299	Bonf.<0.05
URXNAL	LBDLYMNO	smoking biomarker	blood	2	0.0101671	0.0101671	Bonf.<0.05
URXNAL	LBDMONO	smoking biomarker	blood	2	0.00795356	0.00795356	Bonf.<0.05
URXNAL	LBDNENO	smoking biomarker	blood	2	0.0252205	0.0252205	Bonf.<0.05
URXNAL	LBXBAPCT	smoking biomarker	blood	2	0.00019025	0.00019025	> BY & Bonf.
URXNAL	LBXEOPCT	smoking biomarker	blood	2	1.44e-05	1.44e-05	> BY & Bonf.
URXNAL	LBXHCT	smoking biomarker	blood	2	0.00738211	0.00738211	Bonf.<0.05
URXNAL	LBXHGB	smoking biomarker	blood	2	0.00904812	0.00904812	Bonf.<0.05
URXNAL	LBXLYPCT	smoking biomarker	blood	2	0.00199673	0.00199673	BY<0.05
URXNAL	LBXMC	smoking biomarker	blood	2	0.00226658	0.00226658	BY<0.05
URXNAL	LBXMCVSI	smoking biomarker	blood	2	0.0182303	0.0182303	Bonf.<0.05
URXNAL	LBXMOPCT	smoking biomarker	blood	2	0.00302601	0.00302601	BY<0.05
URXNAL	LBXMPSI	smoking biomarker	blood	2	5.57e-05	5.57e-05	> BY & Bonf.
URXNAL	LBXNEPCT	smoking biomarker	blood	2	0.00282853	0.00282853	Bonf.<0.05
URXNAL	LBXPLTSI	smoking biomarker	blood	2	0.00145678	0.00145678	BY<0.05
URXNAL	LBXRBCSI	smoking biomarker	blood	2	9.1e-07	9.1e-07	> BY & Bonf.
URXNAL	LBXRDW	smoking biomarker	blood	2	0.00070817	0.00070817	> BY & Bonf.
URXNAL	LBXWBCSI	smoking biomarker	blood	2	0.0317982	0.0317982	Bonf.<0.05
URXNAL	LBXCRP	smoking biomarker	inflammation	2	0.00279878	0.00279878	> BY & Bonf.
URXNAL	ENXMEAN	smoking biomarker	inflammation	2	0.0319161	0.0319161	Bonf.<0.05
URXNAL	LBDRFO	smoking biomarker	nutrition	2	0.00985885	0.00985885	BY<0.05
URXNAL	LBXSF1SI	smoking biomarker	nutrition	2	0.0118539	0.0118539	Bonf.<0.05
URXNAL	LBXSF2SI	smoking biomarker	nutrition	2	4.5e-06	4.5e-06	> BY & Bonf.
URXNAL	LBDFOT	smoking biomarker	nutrition	2	0.0103325	0.0103325	Bonf.<0.05
URXNAL	LBXSF3SI	smoking biomarker	nutrition	2	4.57e-06	4.57e-06	> BY & Bonf.
URXNAL	LBXSF4SI	smoking biomarker	nutrition	2	5.1e-06	5.1e-06	> BY & Bonf.
URXNAL	LBXSF5SI	smoking biomarker	nutrition	2	0.00024814	0.00024814	> BY & Bonf.
URXNAL	LBXSF6SI	smoking biomarker	nutrition	2	0.00014452	0.00014452	> BY & Bonf.
URXNAL	LBXGH	smoking biomarker	metabolic	2	0.0004619	0.0004619	> BY & Bonf.
URXNAL	LBXGLU	smoking biomarker	metabolic	2	2.1e-05	2.1e-05	> BY & Bonf.
URXNAL	LBXIN	smoking biomarker	metabolic	2	0.00014522	0.00014522	> BY & Bonf.
URXNAL	LBXGLT	smoking biomarker	metabolic	2	0.00295309	0.00295309	BY<0.05
URXNAL	LBXATG	smoking biomarker	hormone	2	0.00021469	0.00021469	> BY & Bonf.
URXNAL	LBXT3F	smoking biomarker	hormone	2	3.58e-05	3.58e-05	> BY & Bonf.
URXNAL	LBXT4F	smoking biomarker	hormone	2	1.95e-05	1.95e-05	> BY & Bonf.
URXNAL	LBXTGN	smoking biomarker	hormone	2	0.00176884	0.00176884	> BY & Bonf.
URXNAL	LBXTPO	smoking biomarker	hormone	2	0.00053409	0.00053409	> BY & Bonf.
URXNAL	LBXTSH1	smoking biomarker	hormone	2	0.00014736	0.00014736	> BY & Bonf.
URXNAL	LBXTT3	smoking biomarker	hormone	2	0.0001349	0.0001349	> BY & Bonf.
URXNAL	LBXTT4	smoking biomarker	hormone	2	5.63e-05	5.63e-05	> BY & Bonf.
URXNAL	LBXTST	smoking biomarker	hormone	2	0.00138711	0.00138711	BY<0.05
URXNAL	URXUIO	smoking biomarker	hormone	2	5.45e-06	5.45e-06	> BY & Bonf.
LBXHCT	URXUCR	smoking biomarker	kidney	3	0.00270646	0.00270646	Bonf.<0.05
LBXHCT	URXUMA	smoking biomarker	kidney	3	0.00142429	0.00142429	BY<0.05
LBXHCT	LBXSAL	smoking biomarker	kidney	3	0.0502072	0.0502072	Bonf.<0.05
LBXHCT	LBXSAPSI	smoking biomarker	liver	3	0.00019366	0.00019366	> BY & Bonf.
LBXHCT	LBXSASSI	smoking biomarker	liver	3	0.0018197	0.0018197	Bonf.<0.05
LBXHCT	LBXSATSI	smoking biomarker	liver	3	0.00778357	0.00778357	Bonf.<0.05
LBXHCT	LBXSBU	smoking biomarker	kidney	3	0.00799624	0.00799624	Bonf.<0.05
LBXHCT	LBXSC3SI	smoking biomarker	electrolyte	3	0.00197526	0.00197526	BY<0.05
LBXHCT	LBXSCA	smoking biomarker	bone	3	0.047646	0.047646	Bonf.<0.05
LBXHCT	LBXSCK	smoking biomarker	kidney	3	2.07e-07	2.07e-07	> BY & Bonf.
LBXHCT	LBXSCLSI	smoking biomarker	electrolyte	3	0.00652505	0.00652505	Bonf.<0.05
LBXHCT	LBXSCR	smoking biomarker	kidney	3	0.00364974	0.00364974	BY<0.05
LBXHCT	LBXSGB	smoking biomarker	liver	3	0.00024629	0.00024629	> BY & Bonf.
LBXHCT	LBXSGL	smoking biomarker	metabolic	3	8.67e-05	8.67e-05	> BY & Bonf.
LBXHCT	LBXSGTSI	smoking biomarker	liver	3	0.0021701	0.0021701	Bonf.<0.05
LBXHCT	LBXSKSI	smoking biomarker	electrolyte	3	0.00014623	0.00014623	> BY & Bonf.
LBXHCT	LBXSLDSI	smoking biomarker	inflammation	3	0.00013289	0.00013289	> BY & Bonf.
LBXHCT	LBXSNASI	smoking biomarker	electrolyte	3	0.00607657	0.00607657	Bonf.<0.05
LBXHCT	LBXSOSSI	smoking biomarker	electrolyte	3	0.00138892	0.00138892	Bonf.<0.05
LBXHCT	LBXSPH	smoking biomarker	bone	3	0.0023366	0.0023366	Bonf.<0.05
LBXHCT	LBXSTB	smoking biomarker	liver	3	0.0167014	0.0167014	Bonf.<0.05
LBXHCT	LBXSTP	smoking biomarker	kidney	3	0.0233825	0.0233825	Bonf.<0.05
LBXHCT	LBXSUA	smoking biomarker	kidney	3	0.00632225	0.00632225	Bonf.<0.05
LBXHCT	BMXARMC	smoking biomarker	anthropometric	3	0.00526924	0.00526924	Bonf.<0.05
LBXHCT	BMXARML	smoking biomarker	anthropometric	3	0.00731096	0.00731096	Bonf.<0.05
LBXHCT	BMXBMI	smoking biomarker	anthropometric	3	0.00087499	0.00087499	Bonf.<0.05
LBXHCT	BMXHT	smoking biomarker	anthropometric	3	0.00960491	0.00960491	Bonf.<0.05
LBXHCT	BMXLEG	smoking biomarker	anthropometric	3	0.00287068	0.00287068	Bonf.<0.05
LBXHCT	BMXWAIST	smoking biomarker	anthropometric	3	0.00197699	0.00197699	Bonf.<0.05
LBXHCT	BMXWT	smoking biomarker	anthropometric	3	0.00375023	0.00375023	Bonf.<0.05
LBXHCT	BPXCHR	smoking biomarker	blood pressure	3	0.00055192	0.00055192	> BY & Bonf.
LBXHCT	BPXPLS	smoking biomarker	blood pressure	3	0.00141332	0.00141332	Bonf.<0.05
LBXHCT	MDIASTOLIC	smoking biomarker	blood pressure	3	0.0181535	0.0181535	Bonf.<0.05
LBXHCT	MSYSTOLIC	smoking biomarker	blood pressure	3	0.00243133	0.00243133	Bonf.<0.05
LBXHCT	LBDBANO	smoking biomarker	blood	3	4.87e-06	4.87e-06	> BY & Bonf.
LBXHCT	LBDEONO	smoking biomarker	blood	3	6.3e-05	6.3e-05	> BY & Bonf.
LBXHCT	LBDLYMNO	smoking biomarker	blood	3	0.00052988	0.00052988	BY<0.05
LBXHCT	LBDMONO	smoking biomarker	blood	3	0.00055673	0.00055673	BY<0.05
LBXHCT	LBDNENO	smoking biomarker	blood	3	0.00227862	0.00227862	Bonf.<0.05
LBXHCT	LBXBAPCT	smoking biomarker	blood	3	0.00043647	0.00043647	> BY & Bonf.
LBXHCT	LBXEOPCT	smoking biomarker	blood	3	0.00024637	0.00024637	> BY & Bonf.
LBXHCT	LBXHCT	smoking biomarker	blood	3	0.622248	0.1	Bonf.<0.05
LBXHCT	LBXHGB	smoking biomarker	blood	3	0.558014	0.1	Bonf.<0.05
LBXHCT	LBXLYPCT	smoking biomarker	blood	3	2.42e-05	2.42e-05	> BY & Bonf.
LBXHCT	LBXMC	smoking biomarker	blood	3	0.00087202	0.00087202	> BY & Bonf.
LBXHCT	LBXMCVSI	smoking biomarker	blood	3	0.0542566	0.0542566	Bonf.<0.05
LBXHCT	LBXMOPCT	smoking biomarker	blood	3	0.00115681	0.00115681	Bonf.<0.05
LBXHCT	LBXMPSI	smoking biomarker	blood	3	0.00537574	0.00537574	Bonf.<0.05
LBXHCT	LBXNEPCT	smoking biomarker	blood	3	6.75e-05	6.75e-05	> BY & Bonf.
LBXHCT	LBXPLTSI	smoking biomarker	blood	3	0.00473368	0.00473368	Bonf.<0.05
LBXHCT	LBXRBCSI	smoking biomarker	blood	3	0.39251	0.1	Bonf.<0.05
LBXHCT	LBXRDW	smoking biomarker	blood	3	0.0703718	0.0703718	Bonf.<0.05
LBXHCT	LBXWBCSI	smoking biomarker	blood	3	0.00228746	0.00228746	Bonf.<0.05
LBXHCT	LBDRFO	smoking biomarker	nutrition	3	0.0113673	0.0113673	Bonf.<0.05
LBXHCT	LBDFOT	smoking biomarker	nutrition	3	0.00044009	0.00044009	> BY & Bonf.
LBXHCT	LBXSF1SI	smoking biomarker	nutrition	3	0.00020957	0.00020957	> BY & Bonf.
LBXHCT	LBXSF2SI	smoking biomarker	nutrition	3	0.00013351	0.00013351	> BY & Bonf.
LBXHCT	LBXSF3SI	smoking biomarker	nutrition	3	0.00032849	0.00032849	> BY & Bonf.
LBXHCT	LBXSF4SI	smoking biomarker	nutrition	3	0.00051083	0.00051083	> BY & Bonf.
LBXHCT	LBXSF5SI	smoking biomarker	nutrition	3	0.00013028	0.00013028	> BY & Bonf.
LBXHCT	LBXSF6SI	smoking biomarker	nutrition	3	0.0179154	0.0179154	Bonf.<0.05
LBXHCT	LBXGH	smoking biomarker	metabolic	3	3.46e-05	3.46e-05	> BY & Bonf.
LBXHCT	LBXGLU	smoking biomarker	metabolic	3	0.00158417	0.00158417	BY<0.05
LBXHCT	LBXGLT	smoking biomarker	metabolic	3	0.00228992	0.00228992	BY<0.05
LBXHCT	LBXEST	smoking biomarker	hormone	3	0.00375787	0.00375787	> BY & Bonf.
LBXHCT	LBXSHBG	smoking biomarker	hormone	3	0.0252194	0.0252194	Bonf.<0.05
LBXHCT	LBXTST	smoking biomarker	hormone	3	0.017079	0.017079	Bonf.<0.05
LBXHCT	URXUIO	smoking biomarker	hormone	3	3.55e-05	3.55e-05	> BY & Bonf.
URXANBT	URXUCR	smoking biomarker	kidney	4	0.0614704	0.0614704	Bonf.<0.05
URXANBT	URXUMA	smoking biomarker	kidney	4	0.00324405	0.00324405	> BY & Bonf.
URXANBT	BMXARMC	smoking biomarker	anthropometric	4	0.000274	0.000274	> BY & Bonf.
URXANBT	BMXARML	smoking biomarker	anthropometric	4	1.21e-05	1.21e-05	> BY & Bonf.
URXANBT	BMXBMI	smoking biomarker	anthropometric	4	0.00129615	0.00129615	> BY & Bonf.
URXANBT	BMXHT	smoking biomarker	anthropometric	4	4.65e-06	4.65e-06	> BY & Bonf.
URXANBT	BMXLEG	smoking biomarker	anthropometric	4	0.00063845	0.00063845	> BY & Bonf.
URXANBT	BMXWAIST	smoking biomarker	anthropometric	4	9.84e-05	9.84e-05	> BY & Bonf.
URXANBT	BMXWT	smoking biomarker	anthropometric	4	0.00089972	0.00089972	> BY & Bonf.
URXANBT	BPXPLS	smoking biomarker	blood pressure	4	0.00530515	0.00530515	> BY & Bonf.
URXANBT	MDIASTOLIC	smoking biomarker	blood pressure	4	0.00128617	0.00128617	> BY & Bonf.
URXANBT	MSYSTOLIC	smoking biomarker	blood pressure	4	5.96e-06	5.96e-06	> BY & Bonf.
URXANBT	LBDBANO	smoking biomarker	blood	4	0.00381088	0.00381088	> BY & Bonf.
URXANBT	LBDEONO	smoking biomarker	blood	4	0.0053253	0.0053253	> BY & Bonf.
URXANBT	LBDLYMNO	smoking biomarker	blood	4	0.00819571	0.00819571	> BY & Bonf.
URXANBT	LBDMONO	smoking biomarker	blood	4	0.00153953	0.00153953	> BY & Bonf.
URXANBT	LBDNENO	smoking biomarker	blood	4	0.012749	0.012749	> BY & Bonf.
URXANBT	LBXBAPCT	smoking biomarker	blood	4	5.36e-06	5.36e-06	> BY & Bonf.
URXANBT	LBXEOPCT	smoking biomarker	blood	4	0.00084322	0.00084322	> BY & Bonf.
URXANBT	LBXHCT	smoking biomarker	blood	4	0.00569023	0.00569023	> BY & Bonf.
URXANBT	LBXHGB	smoking biomarker	blood	4	0.0069712	0.0069712	> BY & Bonf.
URXANBT	LBXLYPCT	smoking biomarker	blood	4	0.00283826	0.00283826	> BY & Bonf.
URXANBT	LBXMC	smoking biomarker	blood	4	0.00339442	0.00339442	> BY & Bonf.
URXANBT	LBXMCVSI	smoking biomarker	blood	4	0.0192363	0.0192363	BY<0.05
URXANBT	LBXMOPCT	smoking biomarker	blood	4	0.00958521	0.00958521	> BY & Bonf.
URXANBT	LBXMPSI	smoking biomarker	blood	4	0.00075641	0.00075641	> BY & Bonf.
URXANBT	LBXNEPCT	smoking biomarker	blood	4	0.00376287	0.00376287	> BY & Bonf.
URXANBT	LBXPLTSI	smoking biomarker	blood	4	0.00662437	0.00662437	> BY & Bonf.
URXANBT	LBXRBCSI	smoking biomarker	blood	4	0.00045919	0.00045919	> BY & Bonf.
URXANBT	LBXRDW	smoking biomarker	blood	4	0.0018897	0.0018897	> BY & Bonf.
URXANBT	LBXWBCSI	smoking biomarker	blood	4	0.0176909	0.0176909	> BY & Bonf.
URXANBT	LBDRFO	smoking biomarker	nutrition	4	0.00551997	0.00551997	> BY & Bonf.
URXANBT	LBDFOT	smoking biomarker	nutrition	4	0.00275711	0.00275711	> BY & Bonf.
URXANBT	LBXSF1SI	smoking biomarker	nutrition	4	0.00341654	0.00341654	> BY & Bonf.
URXANBT	LBXSF2SI	smoking biomarker	nutrition	4	1.78e-05	1.78e-05	> BY & Bonf.
URXANBT	LBXSF3SI	smoking biomarker	nutrition	4	0.00095999	0.00095999	> BY & Bonf.
URXANBT	LBXSF4SI	smoking biomarker	nutrition	4	4.27e-06	4.27e-06	> BY & Bonf.
URXANBT	LBXSF5SI	smoking biomarker	nutrition	4	0.00112251	0.00112251	> BY & Bonf.
URXANBT	LBXSF6SI	smoking biomarker	nutrition	4	0.00783528	0.00783528	> BY & Bonf.
URXANBT	URXUIO	smoking biomarker	hormone	4	0.00263775	0.00263775	> BY & Bonf.
URXANTT	URXUCR	smoking biomarker	kidney	5	0.0352703	0.0352703	BY<0.05
URXANTT	URXUMA	smoking biomarker	kidney	5	0.00214886	0.00214886	> BY & Bonf.
URXANTT	BMXARMC	smoking biomarker	anthropometric	5	7.46e-05	7.46e-05	> BY & Bonf.
URXANTT	BMXARML	smoking biomarker	anthropometric	5	6.29e-05	6.29e-05	> BY & Bonf.
URXANTT	BMXBMI	smoking biomarker	anthropometric	5	0.00084245	0.00084245	> BY & Bonf.
URXANTT	BMXHT	smoking biomarker	anthropometric	5	2.69e-06	2.69e-06	> BY & Bonf.
URXANTT	BMXLEG	smoking biomarker	anthropometric	5	0.00043299	0.00043299	> BY & Bonf.
URXANTT	BMXWAIST	smoking biomarker	anthropometric	5	2.88e-05	2.88e-05	> BY & Bonf.
URXANTT	BMXWT	smoking biomarker	anthropometric	5	0.00056501	0.00056501	> BY & Bonf.
URXANTT	BPXPLS	smoking biomarker	blood pressure	5	0.00757501	0.00757501	> BY & Bonf.
URXANTT	MDIASTOLIC	smoking biomarker	blood pressure	5	0.00091511	0.00091511	> BY & Bonf.
URXANTT	MSYSTOLIC	smoking biomarker	blood pressure	5	0.00037804	0.00037804	> BY & Bonf.
URXANTT	LBDBANO	smoking biomarker	blood	5	0.00510408	0.00510408	> BY & Bonf.
URXANTT	LBDEONO	smoking biomarker	blood	5	0.00497628	0.00497628	> BY & Bonf.
URXANTT	LBDLYMNO	smoking biomarker	blood	5	0.00988641	0.00988641	> BY & Bonf.
URXANTT	LBDMONO	smoking biomarker	blood	5	0.00200234	0.00200234	> BY & Bonf.
URXANTT	LBDNENO	smoking biomarker	blood	5	0.0123566	0.0123566	> BY & Bonf.
URXANTT	LBXBAPCT	smoking biomarker	blood	5	1.67e-05	1.67e-05	> BY & Bonf.
URXANTT	LBXEOPCT	smoking biomarker	blood	5	0.00064426	0.00064426	> BY & Bonf.
URXANTT	LBXHCT	smoking biomarker	blood	5	0.00577318	0.00577318	> BY & Bonf.
URXANTT	LBXHGB	smoking biomarker	blood	5	0.00775314	0.00775314	> BY & Bonf.
URXANTT	LBXLYPCT	smoking biomarker	blood	5	0.00179992	0.00179992	> BY & Bonf.
URXANTT	LBXMC	smoking biomarker	blood	5	0.00547501	0.00547501	> BY & Bonf.
URXANTT	LBXMCVSI	smoking biomarker	blood	5	0.0200591	0.0200591	BY<0.05
URXANTT	LBXMOPCT	smoking biomarker	blood	5	0.00798477	0.00798477	> BY & Bonf.
URXANTT	LBXMPSI	smoking biomarker	blood	5	0.00225794	0.00225794	> BY & Bonf.
URXANTT	LBXNEPCT	smoking biomarker	blood	5	0.00255081	0.00255081	> BY & Bonf.
URXANTT	LBXPLTSI	smoking biomarker	blood	5	0.00411271	0.00411271	> BY & Bonf.
URXANTT	LBXRBCSI	smoking biomarker	blood	5	0.00052538	0.00052538	> BY & Bonf.
URXANTT	LBXRDW	smoking biomarker	blood	5	0.00201023	0.00201023	> BY & Bonf.
URXANTT	LBXWBCSI	smoking biomarker	blood	5	0.0180081	0.0180081	> BY & Bonf.
URXANTT	LBDRFO	smoking biomarker	nutrition	5	0.00523557	0.00523557	> BY & Bonf.
URXANTT	LBDFOT	smoking biomarker	nutrition	5	0.00191494	0.00191494	> BY & Bonf.
URXANTT	LBXSF1SI	smoking biomarker	nutrition	5	0.0024026	0.0024026	> BY & Bonf.
URXANTT	LBXSF2SI	smoking biomarker	nutrition	5	1.66e-05	1.66e-05	> BY & Bonf.
URXANTT	LBXSF3SI	smoking biomarker	nutrition	5	0.0012088	0.0012088	> BY & Bonf.
URXANTT	LBXSF4SI	smoking biomarker	nutrition	5	0.00016686	0.00016686	> BY & Bonf.
URXANTT	LBXSF5SI	smoking biomarker	nutrition	5	0.00092558	0.00092558	> BY & Bonf.
URXANTT	LBXSF6SI	smoking biomarker	nutrition	5	0.00990085	0.00990085	> BY & Bonf.
URXANTT	URXUIO	smoking biomarker	hormone	5	0.00209535	0.00209535	> BY & Bonf.
URXCOTT	URXUCR	smoking biomarker	kidney	6	0.0279953	0.0279953	Bonf.<0.05
URXCOTT	URXUMA	smoking biomarker	kidney	6	1.77e-05	1.77e-05	> BY & Bonf.
URXCOTT	LBXSAL	smoking biomarker	kidney	6	0.00163786	0.00163786	> BY & Bonf.
URXCOTT	LBXSAPSI	smoking biomarker	liver	6	1.94e-05	1.94e-05	> BY & Bonf.
URXCOTT	LBXSASSI	smoking biomarker	liver	6	7.73e-06	7.73e-06	> BY & Bonf.
URXCOTT	LBXSATSI	smoking biomarker	liver	6	0.00046504	0.00046504	> BY & Bonf.
URXCOTT	LBXSBU	smoking biomarker	kidney	6	0.00656636	0.00656636	BY<0.05
URXCOTT	LBXSC3SI	smoking biomarker	electrolyte	6	0.00203955	0.00203955	> BY & Bonf.
URXCOTT	LBXSCA	smoking biomarker	bone	6	0.00063155	0.00063155	> BY & Bonf.
URXCOTT	LBXSCK	smoking biomarker	kidney	6	0.0004363	0.0004363	> BY & Bonf.
URXCOTT	LBXSCLSI	smoking biomarker	electrolyte	6	8e-05	8e-05	> BY & Bonf.
URXCOTT	LBXSCR	smoking biomarker	kidney	6	0.00027541	0.00027541	> BY & Bonf.
URXCOTT	LBXSGB	smoking biomarker	liver	6	7.17e-05	7.17e-05	> BY & Bonf.
URXCOTT	LBXSGL	smoking biomarker	metabolic	6	0.00085743	0.00085743	> BY & Bonf.
URXCOTT	LBXSGTSI	smoking biomarker	liver	6	0.00194963	0.00194963	> BY & Bonf.
URXCOTT	LBXSKSI	smoking biomarker	electrolyte	6	0.00145148	0.00145148	> BY & Bonf.
URXCOTT	LBXSLDSI	smoking biomarker	inflammation	6	0.00116876	0.00116876	> BY & Bonf.
URXCOTT	LBXSNASI	smoking biomarker	electrolyte	6	0.00026162	0.00026162	> BY & Bonf.
URXCOTT	LBXSOSSI	smoking biomarker	electrolyte	6	0.00278012	0.00278012	> BY & Bonf.
URXCOTT	LBXSPH	smoking biomarker	bone	6	0.0001314	0.0001314	> BY & Bonf.
URXCOTT	LBXSTB	smoking biomarker	liver	6	0.00955472	0.00955472	BY<0.05
URXCOTT	LBXSTP	smoking biomarker	kidney	6	0.00162583	0.00162583	> BY & Bonf.
URXCOTT	LBXSUA	smoking biomarker	kidney	6	0.00013861	0.00013861	> BY & Bonf.
URXCOTT	BMXARMC	smoking biomarker	anthropometric	6	0.00087227	0.00087227	> BY & Bonf.
URXCOTT	BMXARML	smoking biomarker	anthropometric	6	9.24e-05	9.24e-05	> BY & Bonf.
URXCOTT	BMXBMI	smoking biomarker	anthropometric	6	0.00183953	0.00183953	> BY & Bonf.
URXCOTT	BMXHT	smoking biomarker	anthropometric	6	0.00014098	0.00014098	> BY & Bonf.
URXCOTT	BMXLEG	smoking biomarker	anthropometric	6	5.23e-07	5.23e-07	> BY & Bonf.
URXCOTT	BMXWAIST	smoking biomarker	anthropometric	6	0.0005928	0.0005928	> BY & Bonf.
URXCOTT	BMXWT	smoking biomarker	anthropometric	6	0.00137917	0.00137917	> BY & Bonf.
URXCOTT	BPXPLS	smoking biomarker	blood pressure	6	0.00111795	0.00111795	> BY & Bonf.
URXCOTT	MDIASTOLIC	smoking biomarker	blood pressure	6	0.00066272	0.00066272	> BY & Bonf.
URXCOTT	MSYSTOLIC	smoking biomarker	blood pressure	6	0.00215363	0.00215363	> BY & Bonf.
URXCOTT	LBDBANO	smoking biomarker	blood	6	0.00790083	0.00790083	BY<0.05
URXCOTT	LBDEONO	smoking biomarker	blood	6	0.00202616	0.00202616	> BY & Bonf.
URXCOTT	LBDLYMNO	smoking biomarker	blood	6	0.0026146	0.0026146	BY<0.05
URXCOTT	LBDMONO	smoking biomarker	blood	6	0.0126275	0.0126275	Bonf.<0.05
URXCOTT	LBDNENO	smoking biomarker	blood	6	0.018388	0.018388	Bonf.<0.05
URXCOTT	LBXBAPCT	smoking biomarker	blood	6	0.00088248	0.00088248	> BY & Bonf.
URXCOTT	LBXEOPCT	smoking biomarker	blood	6	4.27e-06	4.27e-06	> BY & Bonf.
URXCOTT	LBXHCT	smoking biomarker	blood	6	0.0046579	0.0046579	BY<0.05
URXCOTT	LBXHGB	smoking biomarker	blood	6	0.00608129	0.00608129	BY<0.05
URXCOTT	LBXLYPCT	smoking biomarker	blood	6	0.00154654	0.00154654	> BY & Bonf.
URXCOTT	LBXMC	smoking biomarker	blood	6	0.00264656	0.00264656	> BY & Bonf.
URXCOTT	LBXMCVSI	smoking biomarker	blood	6	0.0125132	0.0125132	Bonf.<0.05
URXCOTT	LBXMOPCT	smoking biomarker	blood	6	0.00054873	0.00054873	> BY & Bonf.
URXCOTT	LBXMPSI	smoking biomarker	blood	6	5.15e-05	5.15e-05	> BY & Bonf.
URXCOTT	LBXNEPCT	smoking biomarker	blood	6	0.00156015	0.00156015	> BY & Bonf.
URXCOTT	LBXPLTSI	smoking biomarker	blood	6	0.00097553	0.00097553	> BY & Bonf.
URXCOTT	LBXRBCSI	smoking biomarker	blood	6	7.97e-05	7.97e-05	> BY & Bonf.
URXCOTT	LBXRDW	smoking biomarker	blood	6	2.04e-05	2.04e-05	> BY & Bonf.
URXCOTT	LBXWBCSI	smoking biomarker	blood	6	0.0182605	0.0182605	Bonf.<0.05
URXCOTT	LBDRFO	smoking biomarker	nutrition	6	0.00491414	0.00491414	BY<0.05
URXCOTT	LBDFOT	smoking biomarker	nutrition	6	0.00677075	0.00677075	BY<0.05
URXCOTT	LBXSF1SI	smoking biomarker	nutrition	6	0.00851091	0.00851091	BY<0.05
URXCOTT	LBXSF2SI	smoking biomarker	nutrition	6	0.00011655	0.00011655	> BY & Bonf.
URXCOTT	LBXSF3SI	smoking biomarker	nutrition	6	2.92e-05	2.92e-05	> BY & Bonf.
URXCOTT	LBXSF4SI	smoking biomarker	nutrition	6	0.00043899	0.00043899	> BY & Bonf.
URXCOTT	LBXSF5SI	smoking biomarker	nutrition	6	0.00010455	0.00010455	> BY & Bonf.
URXCOTT	LBXSF6SI	smoking biomarker	nutrition	6	0.00128706	0.00128706	> BY & Bonf.
URXCOTT	LBXGH	smoking biomarker	metabolic	6	0.00024148	0.00024148	> BY & Bonf.
URXCOTT	LBXGLU	smoking biomarker	metabolic	6	0.00171818	0.00171818	> BY & Bonf.
URXCOTT	LBXGLT	smoking biomarker	metabolic	6	0.00766908	0.00766908	> BY & Bonf.
URXCOTT	LBXEST	smoking biomarker	hormone	6	1.62e-05	1.62e-05	> BY & Bonf.
URXCOTT	LBXSHBG	smoking biomarker	hormone	6	3.66e-05	3.66e-05	> BY & Bonf.
URXCOTT	LBXTST	smoking biomarker	hormone	6	0.00241534	0.00241534	BY<0.05
URXCOTT	URXUIO	smoking biomarker	hormone	6	0.00150626	0.00150626	> BY & Bonf.
URXCOXT	URXUCR	smoking biomarker	kidney	7	0.120653	0.1	Bonf.<0.05
URXCOXT	URXUMA	smoking biomarker	kidney	7	0.00376447	0.00376447	> BY & Bonf.
URXCOXT	BMXARMC	smoking biomarker	anthropometric	7	0.00053601	0.00053601	> BY & Bonf.
URXCOXT	BMXARML	smoking biomarker	anthropometric	7	0.00026446	0.00026446	> BY & Bonf.
URXCOXT	BMXBMI	smoking biomarker	anthropometric	7	0.00258461	0.00258461	> BY & Bonf.
URXCOXT	BMXHT	smoking biomarker	anthropometric	7	0.00039054	0.00039054	> BY & Bonf.
URXCOXT	BMXLEG	smoking biomarker	anthropometric	7	0.00025171	0.00025171	> BY & Bonf.
URXCOXT	BMXWAIST	smoking biomarker	anthropometric	7	0.00054904	0.00054904	> BY & Bonf.
URXCOXT	BMXWT	smoking biomarker	anthropometric	7	0.00139317	0.00139317	> BY & Bonf.
URXCOXT	BPXPLS	smoking biomarker	blood pressure	7	0.00083146	0.00083146	> BY & Bonf.
URXCOXT	MDIASTOLIC	smoking biomarker	blood pressure	7	0.00235203	0.00235203	> BY & Bonf.
URXCOXT	MSYSTOLIC	smoking biomarker	blood pressure	7	0.00025274	0.00025274	> BY & Bonf.
URXCOXT	LBDBANO	smoking biomarker	blood	7	0.00217856	0.00217856	> BY & Bonf.
URXCOXT	LBDEONO	smoking biomarker	blood	7	0.00166878	0.00166878	> BY & Bonf.
URXCOXT	LBDLYMNO	smoking biomarker	blood	7	0.0022021	0.0022021	> BY & Bonf.
URXCOXT	LBDMONO	smoking biomarker	blood	7	4.5e-05	4.5e-05	> BY & Bonf.
URXCOXT	LBDNENO	smoking biomarker	blood	7	0.00286485	0.00286485	> BY & Bonf.
URXCOXT	LBXBAPCT	smoking biomarker	blood	7	2.28e-05	2.28e-05	> BY & Bonf.
URXCOXT	LBXEOPCT	smoking biomarker	blood	7	0.0002093	0.0002093	> BY & Bonf.
URXCOXT	LBXHCT	smoking biomarker	blood	7	0.00438535	0.00438535	> BY & Bonf.
URXCOXT	LBXHGB	smoking biomarker	blood	7	0.00615552	0.00615552	> BY & Bonf.
URXCOXT	LBXLYPCT	smoking biomarker	blood	7	0.00078934	0.00078934	> BY & Bonf.
URXCOXT	LBXMC	smoking biomarker	blood	7	0.0043097	0.0043097	> BY & Bonf.
URXCOXT	LBXMCVSI	smoking biomarker	blood	7	0.0128224	0.0128224	BY<0.05
URXCOXT	LBXMOPCT	smoking biomarker	blood	7	0.00683829	0.00683829	> BY & Bonf.
URXCOXT	LBXMPSI	smoking biomarker	blood	7	7.06e-06	7.06e-06	> BY & Bonf.
URXCOXT	LBXNEPCT	smoking biomarker	blood	7	0.0015106	0.0015106	> BY & Bonf.
URXCOXT	LBXPLTSI	smoking biomarker	blood	7	0.00517994	0.00517994	> BY & Bonf.
URXCOXT	LBXRBCSI	smoking biomarker	blood	7	0.00025832	0.00025832	> BY & Bonf.
URXCOXT	LBXRDW	smoking biomarker	blood	7	0.00083076	0.00083076	> BY & Bonf.
URXCOXT	LBXWBCSI	smoking biomarker	blood	7	0.00406918	0.00406918	> BY & Bonf.
URXCOXT	LBDRFO	smoking biomarker	nutrition	7	0.00220464	0.00220464	> BY & Bonf.
URXCOXT	LBDFOT	smoking biomarker	nutrition	7	0.00280898	0.00280898	> BY & Bonf.
URXCOXT	LBXSF1SI	smoking biomarker	nutrition	7	0.00374099	0.00374099	> BY & Bonf.
URXCOXT	LBXSF2SI	smoking biomarker	nutrition	7	0.00017961	0.00017961	> BY & Bonf.
URXCOXT	LBXSF3SI	smoking biomarker	nutrition	7	0.00026582	0.00026582	> BY & Bonf.
URXCOXT	LBXSF4SI	smoking biomarker	nutrition	7	0.00012503	0.00012503	> BY & Bonf.
URXCOXT	LBXSF5SI	smoking biomarker	nutrition	7	0.00127423	0.00127423	> BY & Bonf.
URXCOXT	LBXSF6SI	smoking biomarker	nutrition	7	7.66e-05	7.66e-05	> BY & Bonf.
URXCOXT	URXUIO	smoking biomarker	hormone	7	0.00113075	0.00113075	> BY & Bonf.
URXHCTT	URXUCR	smoking biomarker	kidney	8	0.0398702	0.0398702	Bonf.<0.05
URXHCTT	URXUMA	smoking biomarker	kidney	8	4.03e-08	4.03e-08	> BY & Bonf.
URXHCTT	LBXSAL	smoking biomarker	kidney	8	0.0010594	0.0010594	> BY & Bonf.
URXHCTT	LBXSAPSI	smoking biomarker	liver	8	1.98e-05	1.98e-05	> BY & Bonf.
URXHCTT	LBXSASSI	smoking biomarker	liver	8	4.84e-05	4.84e-05	> BY & Bonf.
URXHCTT	LBXSATSI	smoking biomarker	liver	8	0.00026924	0.00026924	> BY & Bonf.
URXHCTT	LBXSBU	smoking biomarker	kidney	8	0.00678325	0.00678325	BY<0.05
URXHCTT	LBXSC3SI	smoking biomarker	electrolyte	8	0.00140604	0.00140604	> BY & Bonf.
URXHCTT	LBXSCA	smoking biomarker	bone	8	0.00099569	0.00099569	> BY & Bonf.
URXHCTT	LBXSCK	smoking biomarker	kidney	8	0.0008527	0.0008527	> BY & Bonf.
URXHCTT	LBXSCLSI	smoking biomarker	electrolyte	8	7.53e-06	7.53e-06	> BY & Bonf.
URXHCTT	LBXSCR	smoking biomarker	kidney	8	0.00032217	0.00032217	> BY & Bonf.
URXHCTT	LBXSGB	smoking biomarker	liver	8	0.00035033	0.00035033	> BY & Bonf.
URXHCTT	LBXSGL	smoking biomarker	metabolic	8	0.00089852	0.00089852	> BY & Bonf.
URXHCTT	LBXSGTSI	smoking biomarker	liver	8	0.0025117	0.0025117	> BY & Bonf.
URXHCTT	LBXSKSI	smoking biomarker	electrolyte	8	0.00134961	0.00134961	> BY & Bonf.
URXHCTT	LBXSLDSI	smoking biomarker	inflammation	8	0.00153299	0.00153299	> BY & Bonf.
URXHCTT	LBXSNASI	smoking biomarker	electrolyte	8	0.00027937	0.00027937	> BY & Bonf.
URXHCTT	LBXSOSSI	smoking biomarker	electrolyte	8	0.00290933	0.00290933	> BY & Bonf.
URXHCTT	LBXSPH	smoking biomarker	bone	8	0.00030599	0.00030599	> BY & Bonf.
URXHCTT	LBXSTB	smoking biomarker	liver	8	0.00756547	0.00756547	BY<0.05
URXHCTT	LBXSTP	smoking biomarker	kidney	8	0.00195377	0.00195377	> BY & Bonf.
URXHCTT	LBXSUA	smoking biomarker	kidney	8	0.00021379	0.00021379	> BY & Bonf.
URXHCTT	BMXARMC	smoking biomarker	anthropometric	8	0.00232428	0.00232428	> BY & Bonf.
URXHCTT	BMXARML	smoking biomarker	anthropometric	8	0.00029479	0.00029479	> BY & Bonf.
URXHCTT	BMXBMI	smoking biomarker	anthropometric	8	0.00372996	0.00372996	BY<0.05
URXHCTT	BMXHT	smoking biomarker	anthropometric	8	0.0003549	0.0003549	> BY & Bonf.
URXHCTT	BMXLEG	smoking biomarker	anthropometric	8	2.44e-05	2.44e-05	> BY & Bonf.
URXHCTT	BMXWAIST	smoking biomarker	anthropometric	8	0.00194085	0.00194085	> BY & Bonf.
URXHCTT	BMXWT	smoking biomarker	anthropometric	8	0.00296662	0.00296662	BY<0.05
URXHCTT	BPXPLS	smoking biomarker	blood pressure	8	0.00069253	0.00069253	> BY & Bonf.
URXHCTT	MDIASTOLIC	smoking biomarker	blood pressure	8	0.00080078	0.00080078	> BY & Bonf.
URXHCTT	MSYSTOLIC	smoking biomarker	blood pressure	8	0.00152701	0.00152701	> BY & Bonf.
URXHCTT	LBDBANO	smoking biomarker	blood	8	0.00720327	0.00720327	BY<0.05
URXHCTT	LBDEONO	smoking biomarker	blood	8	0.00128141	0.00128141	> BY & Bonf.
URXHCTT	LBDLYMNO	smoking biomarker	blood	8	0.00245716	0.00245716	BY<0.05
URXHCTT	LBDMONO	smoking biomarker	blood	8	0.0113592	0.0113592	BY<0.05
URXHCTT	LBDNENO	smoking biomarker	blood	8	0.0162268	0.0162268	Bonf.<0.05
URXHCTT	LBXBAPCT	smoking biomarker	blood	8	0.00082273	0.00082273	> BY & Bonf.
URXHCTT	LBXEOPCT	smoking biomarker	blood	8	2.42e-05	2.42e-05	> BY & Bonf.
URXHCTT	LBXHCT	smoking biomarker	blood	8	0.00351325	0.00351325	BY<0.05
URXHCTT	LBXHGB	smoking biomarker	blood	8	0.00490667	0.00490667	BY<0.05
URXHCTT	LBXLYPCT	smoking biomarker	blood	8	0.00127183	0.00127183	> BY & Bonf.
URXHCTT	LBXMC	smoking biomarker	blood	8	0.0027391	0.0027391	> BY & Bonf.
URXHCTT	LBXMCVSI	smoking biomarker	blood	8	0.0132731	0.0132731	Bonf.<0.05
URXHCTT	LBXMOPCT	smoking biomarker	blood	8	0.00037631	0.00037631	> BY & Bonf.
URXHCTT	LBXMPSI	smoking biomarker	blood	8	5.05e-05	5.05e-05	> BY & Bonf.
URXHCTT	LBXNEPCT	smoking biomarker	blood	8	0.00136895	0.00136895	> BY & Bonf.
URXHCTT	LBXPLTSI	smoking biomarker	blood	8	0.00082387	0.00082387	> BY & Bonf.
URXHCTT	LBXRBCSI	smoking biomarker	blood	8	0.00038356	0.00038356	> BY & Bonf.
URXHCTT	LBXRDW	smoking biomarker	blood	8	7.05e-05	7.05e-05	> BY & Bonf.
URXHCTT	LBXWBCSI	smoking biomarker	blood	8	0.0162452	0.0162452	Bonf.<0.05
URXHCTT	LBDRFO	smoking biomarker	nutrition	8	0.00439646	0.00439646	BY<0.05
URXHCTT	LBDFOT	smoking biomarker	nutrition	8	0.00522523	0.00522523	BY<0.05
URXHCTT	LBXSF1SI	smoking biomarker	nutrition	8	0.00663169	0.00663169	BY<0.05
URXHCTT	LBXSF2SI	smoking biomarker	nutrition	8	7.28e-05	7.28e-05	> BY & Bonf.
URXHCTT	LBXSF3SI	smoking biomarker	nutrition	8	2.2e-05	2.2e-05	> BY & Bonf.
URXHCTT	LBXSF4SI	smoking biomarker	nutrition	8	0.00026758	0.00026758	> BY & Bonf.
URXHCTT	LBXSF5SI	smoking biomarker	nutrition	8	8.94e-05	8.94e-05	> BY & Bonf.
URXHCTT	LBXSF6SI	smoking biomarker	nutrition	8	0.00138655	0.00138655	> BY & Bonf.
URXHCTT	LBXGH	smoking biomarker	metabolic	8	0.00028231	0.00028231	> BY & Bonf.
URXHCTT	LBXGLU	smoking biomarker	metabolic	8	0.00176245	0.00176245	> BY & Bonf.
URXHCTT	LBXGLT	smoking biomarker	metabolic	8	0.00969594	0.00969594	> BY & Bonf.
URXHCTT	LBXEST	smoking biomarker	hormone	8	0.00012878	0.00012878	> BY & Bonf.
URXHCTT	LBXSHBG	smoking biomarker	hormone	8	0.00052267	0.00052267	> BY & Bonf.
URXHCTT	LBXTST	smoking biomarker	hormone	8	0.00257207	0.00257207	BY<0.05
URXHCTT	URXUIO	smoking biomarker	hormone	8	0.00212095	0.00212095	> BY & Bonf.
URXNICT	URXUCR	smoking biomarker	kidney	9	0.0397419	0.0397419	BY<0.05
URXNICT	URXUMA	smoking biomarker	kidney	9	0.00210386	0.00210386	> BY & Bonf.
URXNICT	BMXARMC	smoking biomarker	anthropometric	9	0.00032195	0.00032195	> BY & Bonf.
URXNICT	BMXARML	smoking biomarker	anthropometric	9	0.00026587	0.00026587	> BY & Bonf.
URXNICT	BMXBMI	smoking biomarker	anthropometric	9	0.00145277	0.00145277	> BY & Bonf.
URXNICT	BMXHT	smoking biomarker	anthropometric	9	0.00011974	0.00011974	> BY & Bonf.
URXNICT	BMXLEG	smoking biomarker	anthropometric	9	3.47e-05	3.47e-05	> BY & Bonf.
URXNICT	BMXWAIST	smoking biomarker	anthropometric	9	7.6e-05	7.6e-05	> BY & Bonf.
URXNICT	BMXWT	smoking biomarker	anthropometric	9	0.00083421	0.00083421	> BY & Bonf.
URXNICT	BPXPLS	smoking biomarker	blood pressure	9	0.0139478	0.0139478	> BY & Bonf.
URXNICT	MDIASTOLIC	smoking biomarker	blood pressure	9	0.0006008	0.0006008	> BY & Bonf.
URXNICT	MSYSTOLIC	smoking biomarker	blood pressure	9	4.18e-05	4.18e-05	> BY & Bonf.
URXNICT	LBDBANO	smoking biomarker	blood	9	0.00070127	0.00070127	> BY & Bonf.
URXNICT	LBDEONO	smoking biomarker	blood	9	0.00152719	0.00152719	> BY & Bonf.
URXNICT	LBDLYMNO	smoking biomarker	blood	9	0.00396633	0.00396633	> BY & Bonf.
URXNICT	LBDMONO	smoking biomarker	blood	9	2.26e-05	2.26e-05	> BY & Bonf.
URXNICT	LBDNENO	smoking biomarker	blood	9	0.00472819	0.00472819	> BY & Bonf.
URXNICT	LBXBAPCT	smoking biomarker	blood	9	0.00017803	0.00017803	> BY & Bonf.
URXNICT	LBXEOPCT	smoking biomarker	blood	9	5.24e-05	5.24e-05	> BY & Bonf.
URXNICT	LBXHCT	smoking biomarker	blood	9	0.00345493	0.00345493	> BY & Bonf.
URXNICT	LBXHGB	smoking biomarker	blood	9	0.00454769	0.00454769	> BY & Bonf.
URXNICT	LBXLYPCT	smoking biomarker	blood	9	0.00073387	0.00073387	> BY & Bonf.
URXNICT	LBXMC	smoking biomarker	blood	9	0.00334727	0.00334727	> BY & Bonf.
URXNICT	LBXMCVSI	smoking biomarker	blood	9	0.0121257	0.0121257	> BY & Bonf.
URXNICT	LBXMOPCT	smoking biomarker	blood	9	0.00699869	0.00699869	> BY & Bonf.
URXNICT	LBXMPSI	smoking biomarker	blood	9	3.89e-06	3.89e-06	> BY & Bonf.
URXNICT	LBXNEPCT	smoking biomarker	blood	9	0.00163449	0.00163449	> BY & Bonf.
URXNICT	LBXPLTSI	smoking biomarker	blood	9	0.00547222	0.00547222	> BY & Bonf.
URXNICT	LBXRBCSI	smoking biomarker	blood	9	0.00043187	0.00043187	> BY & Bonf.
URXNICT	LBXRDW	smoking biomarker	blood	9	0.00041514	0.00041514	> BY & Bonf.
URXNICT	LBXWBCSI	smoking biomarker	blood	9	0.0066615	0.0066615	> BY & Bonf.
URXNICT	LBDRFO	smoking biomarker	nutrition	9	0.00477075	0.00477075	> BY & Bonf.
URXNICT	LBDFOT	smoking biomarker	nutrition	9	0.00371998	0.00371998	> BY & Bonf.
URXNICT	LBXSF1SI	smoking biomarker	nutrition	9	0.00437735	0.00437735	> BY & Bonf.
URXNICT	LBXSF2SI	smoking biomarker	nutrition	9	1.59e-06	1.59e-06	> BY & Bonf.
URXNICT	LBXSF3SI	smoking biomarker	nutrition	9	0.00012084	0.00012084	> BY & Bonf.
URXNICT	LBXSF4SI	smoking biomarker	nutrition	9	3.33e-06	3.33e-06	> BY & Bonf.
URXNICT	LBXSF5SI	smoking biomarker	nutrition	9	0.00057185	0.00057185	> BY & Bonf.
URXNICT	LBXSF6SI	smoking biomarker	nutrition	9	0.00357975	0.00357975	> BY & Bonf.
URXNICT	URXUIO	smoking biomarker	hormone	9	0.0011813	0.0011813	> BY & Bonf.
URXNNCT	URXUCR	smoking biomarker	kidney	10	0.0814432	0.0814432	Bonf.<0.05
URXNNCT	URXUMA	smoking biomarker	kidney	10	0.00379366	0.00379366	> BY & Bonf.
URXNNCT	BMXARMC	smoking biomarker	anthropometric	10	0.00080078	0.00080078	> BY & Bonf.
URXNNCT	BMXARML	smoking biomarker	anthropometric	10	8.3e-05	8.3e-05	> BY & Bonf.
URXNNCT	BMXBMI	smoking biomarker	anthropometric	10	0.00285989	0.00285989	> BY & Bonf.
URXNNCT	BMXHT	smoking biomarker	anthropometric	10	3.05e-05	3.05e-05	> BY & Bonf.
URXNNCT	BMXLEG	smoking biomarker	anthropometric	10	1.91e-05	1.91e-05	> BY & Bonf.
URXNNCT	BMXWAIST	smoking biomarker	anthropometric	10	0.00051315	0.00051315	> BY & Bonf.
URXNNCT	BMXWT	smoking biomarker	anthropometric	10	0.00193555	0.00193555	> BY & Bonf.
URXNNCT	BPXPLS	smoking biomarker	blood pressure	10	0.0104703	0.0104703	> BY & Bonf.
URXNNCT	MDIASTOLIC	smoking biomarker	blood pressure	10	0.0013123	0.0013123	> BY & Bonf.
URXNNCT	MSYSTOLIC	smoking biomarker	blood pressure	10	1.69e-05	1.69e-05	> BY & Bonf.
URXNNCT	LBDBANO	smoking biomarker	blood	10	0.00365352	0.00365352	> BY & Bonf.
URXNNCT	LBDEONO	smoking biomarker	blood	10	0.00275328	0.00275328	> BY & Bonf.
URXNNCT	LBDLYMNO	smoking biomarker	blood	10	0.00627038	0.00627038	> BY & Bonf.
URXNNCT	LBDMONO	smoking biomarker	blood	10	0.0013037	0.0013037	> BY & Bonf.
URXNNCT	LBDNENO	smoking biomarker	blood	10	0.0104336	0.0104336	> BY & Bonf.
URXNNCT	LBXBAPCT	smoking biomarker	blood	10	5.55e-05	5.55e-05	> BY & Bonf.
URXNNCT	LBXEOPCT	smoking biomarker	blood	10	0.00018741	0.00018741	> BY & Bonf.
URXNNCT	LBXHCT	smoking biomarker	blood	10	0.00295101	0.00295101	> BY & Bonf.
URXNNCT	LBXHGB	smoking biomarker	blood	10	0.00423426	0.00423426	> BY & Bonf.
URXNNCT	LBXLYPCT	smoking biomarker	blood	10	0.00175385	0.00175385	> BY & Bonf.
URXNNCT	LBXMC	smoking biomarker	blood	10	0.00376627	0.00376627	> BY & Bonf.
URXNNCT	LBXMCVSI	smoking biomarker	blood	10	0.0138283	0.0138283	BY<0.05
URXNNCT	LBXMOPCT	smoking biomarker	blood	10	0.00742535	0.00742535	> BY & Bonf.
URXNNCT	LBXMPSI	smoking biomarker	blood	10	8.44e-08	8.44e-08	> BY & Bonf.
URXNNCT	LBXNEPCT	smoking biomarker	blood	10	0.00269233	0.00269233	> BY & Bonf.
URXNNCT	LBXPLTSI	smoking biomarker	blood	10	0.00842468	0.00842468	> BY & Bonf.
URXNNCT	LBXRBCSI	smoking biomarker	blood	10	0.00085405	0.00085405	> BY & Bonf.
URXNNCT	LBXRDW	smoking biomarker	blood	10	0.00162482	0.00162482	> BY & Bonf.
URXNNCT	LBXWBCSI	smoking biomarker	blood	10	0.0140959	0.0140959	> BY & Bonf.
URXNNCT	LBDRFO	smoking biomarker	nutrition	10	0.00583975	0.00583975	> BY & Bonf.
URXNNCT	LBDFOT	smoking biomarker	nutrition	10	0.00299649	0.00299649	> BY & Bonf.
URXNNCT	LBXSF1SI	smoking biomarker	nutrition	10	0.00400692	0.00400692	> BY & Bonf.
URXNNCT	LBXSF2SI	smoking biomarker	nutrition	10	0.0002692	0.0002692	> BY & Bonf.
URXNNCT	LBXSF3SI	smoking biomarker	nutrition	10	0.00022343	0.00022343	> BY & Bonf.
URXNNCT	LBXSF4SI	smoking biomarker	nutrition	10	3.8e-05	3.8e-05	> BY & Bonf.
URXNNCT	LBXSF5SI	smoking biomarker	nutrition	10	0.00116739	0.00116739	> BY & Bonf.
URXNNCT	LBXSF6SI	smoking biomarker	nutrition	10	0.00245889	0.00245889	> BY & Bonf.
URXNNCT	URXUIO	smoking biomarker	hormone	10	0.00161828	0.00161828	> BY & Bonf.
URXNOXT	URXUCR	smoking biomarker	kidney	11	0.0612717	0.0612717	Bonf.<0.05
URXNOXT	URXUMA	smoking biomarker	kidney	11	0.00335341	0.00335341	> BY & Bonf.
URXNOXT	BMXARMC	smoking biomarker	anthropometric	11	7.2e-06	7.2e-06	> BY & Bonf.
URXNOXT	BMXARML	smoking biomarker	anthropometric	11	0.00091682	0.00091682	> BY & Bonf.
URXNOXT	BMXBMI	smoking biomarker	anthropometric	11	0.00070269	0.00070269	> BY & Bonf.
URXNOXT	BMXHT	smoking biomarker	anthropometric	11	0.00050683	0.00050683	> BY & Bonf.
URXNOXT	BMXLEG	smoking biomarker	anthropometric	11	0.00026902	0.00026902	> BY & Bonf.
URXNOXT	BMXWAIST	smoking biomarker	anthropometric	11	1.53e-05	1.53e-05	> BY & Bonf.
URXNOXT	BMXWT	smoking biomarker	anthropometric	11	0.0002028	0.0002028	> BY & Bonf.
URXNOXT	BPXPLS	smoking biomarker	blood pressure	11	0.00865063	0.00865063	> BY & Bonf.
URXNOXT	MDIASTOLIC	smoking biomarker	blood pressure	11	0.00055613	0.00055613	> BY & Bonf.
URXNOXT	MSYSTOLIC	smoking biomarker	blood pressure	11	0.0001269	0.0001269	> BY & Bonf.
URXNOXT	LBDBANO	smoking biomarker	blood	11	0.00226494	0.00226494	> BY & Bonf.
URXNOXT	LBDEONO	smoking biomarker	blood	11	0.00157105	0.00157105	> BY & Bonf.
URXNOXT	LBDLYMNO	smoking biomarker	blood	11	0.0026278	0.0026278	> BY & Bonf.
URXNOXT	LBDMONO	smoking biomarker	blood	11	6.35e-05	6.35e-05	> BY & Bonf.
URXNOXT	LBDNENO	smoking biomarker	blood	11	0.00616754	0.00616754	> BY & Bonf.
URXNOXT	LBXBAPCT	smoking biomarker	blood	11	7.56e-05	7.56e-05	> BY & Bonf.
URXNOXT	LBXEOPCT	smoking biomarker	blood	11	7.89e-05	7.89e-05	> BY & Bonf.
URXNOXT	LBXHCT	smoking biomarker	blood	11	0.00280799	0.00280799	> BY & Bonf.
URXNOXT	LBXHGB	smoking biomarker	blood	11	0.00397527	0.00397527	> BY & Bonf.
URXNOXT	LBXLYPCT	smoking biomarker	blood	11	0.00148902	0.00148902	> BY & Bonf.
URXNOXT	LBXMC	smoking biomarker	blood	11	0.00358063	0.00358063	> BY & Bonf.
URXNOXT	LBXMCVSI	smoking biomarker	blood	11	0.00844325	0.00844325	> BY & Bonf.
URXNOXT	LBXMOPCT	smoking biomarker	blood	11	0.00717704	0.00717704	> BY & Bonf.
URXNOXT	LBXMPSI	smoking biomarker	blood	11	1.09e-06	1.09e-06	> BY & Bonf.
URXNOXT	LBXNEPCT	smoking biomarker	blood	11	0.00246008	0.00246008	> BY & Bonf.
URXNOXT	LBXPLTSI	smoking biomarker	blood	11	0.00510075	0.00510075	> BY & Bonf.
URXNOXT	LBXRBCSI	smoking biomarker	blood	11	0.00022074	0.00022074	> BY & Bonf.
URXNOXT	LBXRDW	smoking biomarker	blood	11	1.73e-05	1.73e-05	> BY & Bonf.
URXNOXT	LBXWBCSI	smoking biomarker	blood	11	0.00745568	0.00745568	> BY & Bonf.
URXNOXT	LBDRFO	smoking biomarker	nutrition	11	0.00277772	0.00277772	> BY & Bonf.
URXNOXT	LBDFOT	smoking biomarker	nutrition	11	0.00266716	0.00266716	> BY & Bonf.
URXNOXT	LBXSF1SI	smoking biomarker	nutrition	11	0.00306929	0.00306929	> BY & Bonf.
URXNOXT	LBXSF2SI	smoking biomarker	nutrition	11	6.96e-06	6.96e-06	> BY & Bonf.
URXNOXT	LBXSF3SI	smoking biomarker	nutrition	11	4e-06	4e-06	> BY & Bonf.
URXNOXT	LBXSF4SI	smoking biomarker	nutrition	11	0.0002475	0.0002475	> BY & Bonf.
URXNOXT	LBXSF5SI	smoking biomarker	nutrition	11	0.00041057	0.00041057	> BY & Bonf.
URXNOXT	LBXSF6SI	smoking biomarker	nutrition	11	0.00498736	0.00498736	> BY & Bonf.
URXNOXT	URXUIO	smoking biomarker	hormone	11	0.00163759	0.00163759	> BY & Bonf.
URXHPBT	URXUCR	smoking biomarker	kidney	12	0.0813635	0.0813635	BY<0.05
URXHPBT	URXUMA	smoking biomarker	kidney	12	8.25e-05	8.25e-05	> BY & Bonf.
URXHPBT	BMXARMC	smoking biomarker	anthropometric	12	0.00194163	0.00194163	> BY & Bonf.
URXHPBT	BMXARML	smoking biomarker	anthropometric	12	3.09e-06	3.09e-06	> BY & Bonf.
URXHPBT	BMXBMI	smoking biomarker	anthropometric	12	0.00606967	0.00606967	> BY & Bonf.
URXHPBT	BMXHT	smoking biomarker	anthropometric	12	0.00071952	0.00071952	> BY & Bonf.
URXHPBT	BMXWAIST	smoking biomarker	anthropometric	12	0.00174326	0.00174326	> BY & Bonf.
URXHPBT	BMXWT	smoking biomarker	anthropometric	12	0.0061169	0.0061169	> BY & Bonf.
URXHPBT	LBDBANO	smoking biomarker	blood	12	0.00329729	0.00329729	> BY & Bonf.
URXHPBT	LBDEONO	smoking biomarker	blood	12	0.00324723	0.00324723	> BY & Bonf.
URXHPBT	LBDLYMNO	smoking biomarker	blood	12	0.00120568	0.00120568	> BY & Bonf.
URXHPBT	LBDMONO	smoking biomarker	blood	12	0.0014743	0.0014743	> BY & Bonf.
URXHPBT	LBDNENO	smoking biomarker	blood	12	0.0055385	0.0055385	> BY & Bonf.
URXHPBT	LBXBAPCT	smoking biomarker	blood	12	1.53e-05	1.53e-05	> BY & Bonf.
URXHPBT	LBXEOPCT	smoking biomarker	blood	12	0.00028489	0.00028489	> BY & Bonf.
URXHPBT	LBXHCT	smoking biomarker	blood	12	0.000885	0.000885	> BY & Bonf.
URXHPBT	LBXHGB	smoking biomarker	blood	12	0.00104589	0.00104589	> BY & Bonf.
URXHPBT	LBXLYPCT	smoking biomarker	blood	12	0.002072	0.002072	> BY & Bonf.
URXHPBT	LBXMC	smoking biomarker	blood	12	0.00050872	0.00050872	> BY & Bonf.
URXHPBT	LBXMCVSI	smoking biomarker	blood	12	0.00799464	0.00799464	> BY & Bonf.
URXHPBT	LBXMOPCT	smoking biomarker	blood	12	0.00115608	0.00115608	> BY & Bonf.
URXHPBT	LBXMPSI	smoking biomarker	blood	12	0.00097111	0.00097111	> BY & Bonf.
URXHPBT	LBXNEPCT	smoking biomarker	blood	12	0.00190525	0.00190525	> BY & Bonf.
URXHPBT	LBXPLTSI	smoking biomarker	blood	12	0.00313849	0.00313849	> BY & Bonf.
URXHPBT	LBXRBCSI	smoking biomarker	blood	12	0.00099488	0.00099488	> BY & Bonf.
URXHPBT	LBXRDW	smoking biomarker	blood	12	0.00314725	0.00314725	> BY & Bonf.
URXHPBT	LBXWBCSI	smoking biomarker	blood	12	0.00624939	0.00624939	> BY & Bonf.
URXHPBT	LBDRFO	smoking biomarker	nutrition	12	0.00064887	0.00064887	> BY & Bonf.
URXHPBT	LBDFOT	smoking biomarker	nutrition	12	0.00020105	0.00020105	> BY & Bonf.
URXHPBT	LBXSF1SI	smoking biomarker	nutrition	12	0.00091064	0.00091064	> BY & Bonf.
URXHPBT	LBXSF2SI	smoking biomarker	nutrition	12	0.00360964	0.00360964	> BY & Bonf.
URXHPBT	LBXSF3SI	smoking biomarker	nutrition	12	1.58e-05	1.58e-05	> BY & Bonf.
URXHPBT	LBXSF4SI	smoking biomarker	nutrition	12	0.00049101	0.00049101	> BY & Bonf.
URXHPBT	LBXSF5SI	smoking biomarker	nutrition	12	0.00224012	0.00224012	> BY & Bonf.
URXHPBT	LBXSF6SI	smoking biomarker	nutrition	12	0.00174152	0.00174152	> BY & Bonf.
URXHPBT	URXUIO	smoking biomarker	hormone	12	0.00291554	0.00291554	> BY & Bonf.
LBD199	BMXARMC	organochlorine	anthropometric	13	0.0322073	0.0322073	Bonf.<0.05
LBD199	BMXARML	organochlorine	anthropometric	13	0.00269779	0.00269779	> BY & Bonf.
LBD199	BMXBMI	organochlorine	anthropometric	13	0.0368044	0.0368044	Bonf.<0.05
LBD199	BMXCALF	organochlorine	anthropometric	13	0.0288718	0.0288718	Bonf.<0.05
LBD199	BMXHT	organochlorine	anthropometric	13	2.98e-05	2.98e-05	> BY & Bonf.
LBD199	BMXLEG	organochlorine	anthropometric	13	1.76e-05	1.76e-05	> BY & Bonf.
LBD199	BMXSUB	organochlorine	anthropometric	13	0.0246691	0.0246691	BY<0.05
LBD199	BMXTHICR	organochlorine	anthropometric	13	0.0349712	0.0349712	Bonf.<0.05
LBD199	BMXTRI	organochlorine	anthropometric	13	0.0290788	0.0290788	BY<0.05
LBD199	BMXWAIST	organochlorine	anthropometric	13	0.0311068	0.0311068	BY<0.05
LBD199	BMXWT	organochlorine	anthropometric	13	0.0293028	0.0293028	BY<0.05
LBD199	BPXPLS	organochlorine	blood pressure	13	0.00074526	0.00074526	> BY & Bonf.
LBD199	MDIASTOLIC	organochlorine	blood pressure	13	9.84e-05	9.84e-05	> BY & Bonf.
LBD199	MSYSTOLIC	organochlorine	blood pressure	13	0.00055743	0.00055743	> BY & Bonf.
LBD199	LBXFOL	organochlorine	nutrition	13	0.0019259	0.0019259	> BY & Bonf.
LBD199	LBXMMA	organochlorine	nutrition	13	0.00050244	0.00050244	> BY & Bonf.
LBD199	LBXRBF	organochlorine	nutrition	13	0.00042294	0.00042294	> BY & Bonf.
LBD199	URXUIO	organochlorine	hormone	13	0.0008954	0.0008954	> BY & Bonf.
LBD199	LBXGH	organochlorine	metabolic	13	0.00025449	0.00025449	> BY & Bonf.
LBD199	LBXCPSI	organochlorine	metabolic	13	0.00779621	0.00779621	> BY & Bonf.
LBD199	LBXGLU	organochlorine	metabolic	13	0.00027167	0.00027167	> BY & Bonf.
LBD199	LBXIN	organochlorine	metabolic	13	0.00822148	0.00822148	> BY & Bonf.
LBD199	LBXCRP	organochlorine	inflammation	13	0.00094247	0.00094247	> BY & Bonf.
LBD199	URXUCR	organochlorine	kidney	13	0.00332012	0.00332012	> BY & Bonf.
LBD199	URXUMA	organochlorine	kidney	13	0.00050892	0.00050892	> BY & Bonf.
LBD199	LBDBANO	organochlorine	blood	13	0.0010053	0.0010053	> BY & Bonf.
LBD199	LBDEONO	organochlorine	blood	13	0.00029481	0.00029481	> BY & Bonf.
LBD199	LBDLYMNO	organochlorine	blood	13	7.03e-05	7.03e-05	> BY & Bonf.
LBD199	LBDMONO	organochlorine	blood	13	0.00052255	0.00052255	> BY & Bonf.
LBD199	LBDNENO	organochlorine	blood	13	0.0005354	0.0005354	> BY & Bonf.
LBD199	LBXBAPCT	organochlorine	blood	13	2.75e-05	2.75e-05	> BY & Bonf.
LBD199	LBXEOPCT	organochlorine	blood	13	5.29e-05	5.29e-05	> BY & Bonf.
LBD199	LBXHCT	organochlorine	blood	13	1.7e-06	1.7e-06	> BY & Bonf.
LBD199	LBXHGB	organochlorine	blood	13	9.6e-05	9.6e-05	> BY & Bonf.
LBD199	LBXLYPCT	organochlorine	blood	13	0.0015132	0.0015132	> BY & Bonf.
LBD199	LBXMC	organochlorine	blood	13	0.00265184	0.00265184	> BY & Bonf.
LBD199	LBXMCVSI	organochlorine	blood	13	0.00485837	0.00485837	BY<0.05
LBD199	LBXMOPCT	organochlorine	blood	13	3.26e-06	3.26e-06	> BY & Bonf.
LBD199	LBXMPSI	organochlorine	blood	13	3.29e-05	3.29e-05	> BY & Bonf.
LBD199	LBXNEPCT	organochlorine	blood	13	0.00102523	0.00102523	> BY & Bonf.
LBD199	LBXPLTSI	organochlorine	blood	13	0.0012309	0.0012309	> BY & Bonf.
LBD199	LBXRBCSI	organochlorine	blood	13	0.00131066	0.00131066	> BY & Bonf.
LBD199	LBXRDW	organochlorine	blood	13	0.0012119	0.0012119	> BY & Bonf.
LBD199	LBXWBCSI	organochlorine	blood	13	0.00022308	0.00022308	> BY & Bonf.
LBD199	LBXSAL	organochlorine	kidney	13	0.00350829	0.00350829	> BY & Bonf.
LBD199	LBXSASSI	organochlorine	liver	13	6.63e-05	6.63e-05	> BY & Bonf.
LBD199	LBXSATSI	organochlorine	liver	13	0.00026592	0.00026592	> BY & Bonf.
LBD199	LBXSBU	organochlorine	kidney	13	5.48e-06	5.48e-06	> BY & Bonf.
LBD199	LBXSC3SI	organochlorine	electrolyte	13	0.00190513	0.00190513	> BY & Bonf.
LBD199	LBXSCA	organochlorine	bone	13	0.00843468	0.00843468	BY<0.05
LBD199	LBXSCLSI	organochlorine	electrolyte	13	0.00484777	0.00484777	> BY & Bonf.
LBD199	LBXSGB	organochlorine	liver	13	0.00185619	0.00185619	> BY & Bonf.
LBD199	LBXSGL	organochlorine	metabolic	13	0.00065783	0.00065783	> BY & Bonf.
LBD199	LBXSGTSI	organochlorine	liver	13	0.00269999	0.00269999	> BY & Bonf.
LBD199	LBXSKSI	organochlorine	electrolyte	13	8.07e-06	8.07e-06	> BY & Bonf.
LBD199	LBXSNASI	organochlorine	electrolyte	13	3.83e-05	3.83e-05	> BY & Bonf.
LBD199	LBXSOSSI	organochlorine	electrolyte	13	0.00015888	0.00015888	> BY & Bonf.
LBD199	LBXSTP	organochlorine	kidney	13	1.7e-05	1.7e-05	> BY & Bonf.
LBD199	LBXSUA	organochlorine	kidney	13	0.00261963	0.00261963	> BY & Bonf.
LBD199	LEXBRPM	organochlorine	blood pressure	13	8.78e-05	8.78e-05	> BY & Bonf.
LBD199	LEXLPTSM	organochlorine	blood pressure	13	0.00014161	0.00014161	> BY & Bonf.
LBD199	LEXRPTSM	organochlorine	blood pressure	13	9.95e-06	9.95e-06	> BY & Bonf.
LBX052	BMXARMC	organochlorine	anthropometric	14	1.68e-05	1.68e-05	> BY & Bonf.
LBX052	BMXARML	organochlorine	anthropometric	14	0.00013945	0.00013945	> BY & Bonf.
LBX052	BMXBMI	organochlorine	anthropometric	14	7.77e-06	7.77e-06	> BY & Bonf.
LBX052	BMXCALF	organochlorine	anthropometric	14	0.00011059	0.00011059	> BY & Bonf.
LBX052	BMXHT	organochlorine	anthropometric	14	1.54e-05	1.54e-05	> BY & Bonf.
LBX052	BMXLEG	organochlorine	anthropometric	14	0.00061088	0.00061088	> BY & Bonf.
LBX052	BMXSUB	organochlorine	anthropometric	14	0.00035876	0.00035876	> BY & Bonf.
LBX052	BMXTHICR	organochlorine	anthropometric	14	0.00010691	0.00010691	> BY & Bonf.
LBX052	BMXTRI	organochlorine	anthropometric	14	0.0007864	0.0007864	> BY & Bonf.
LBX052	BMXWAIST	organochlorine	anthropometric	14	0.00010719	0.00010719	> BY & Bonf.
LBX052	BMXWT	organochlorine	anthropometric	14	1.7e-06	1.7e-06	> BY & Bonf.
LBX052	BPXPLS	organochlorine	blood pressure	14	3.16e-05	3.16e-05	> BY & Bonf.
LBX052	MDIASTOLIC	organochlorine	blood pressure	14	4.61e-08	4.61e-08	> BY & Bonf.
LBX052	MSYSTOLIC	organochlorine	blood pressure	14	2.24e-05	2.24e-05	> BY & Bonf.
LBX052	LBXFOL	organochlorine	nutrition	14	0.00115953	0.00115953	> BY & Bonf.
LBX052	LBXMMA	organochlorine	nutrition	14	0.00024461	0.00024461	> BY & Bonf.
LBX052	LBXRBF	organochlorine	nutrition	14	0.00015269	0.00015269	> BY & Bonf.
LBX052	LBXHCY	organochlorine	nutrition	14	0.00219931	0.00219931	> BY & Bonf.
LBX052	URXUIO	organochlorine	hormone	14	4.7e-05	4.7e-05	> BY & Bonf.
LBX052	LBXGH	organochlorine	metabolic	14	1.51e-05	1.51e-05	> BY & Bonf.
LBX052	LBXCPSI	organochlorine	metabolic	14	0.00041571	0.00041571	> BY & Bonf.
LBX052	LBXGLU	organochlorine	metabolic	14	0.00084334	0.00084334	> BY & Bonf.
LBX052	LBXIN	organochlorine	metabolic	14	0.00024742	0.00024742	> BY & Bonf.
LBX052	LBXCRP	organochlorine	inflammation	14	0.00072259	0.00072259	> BY & Bonf.
LBX052	LBXFB	organochlorine	inflammation	14	0.00154705	0.00154705	> BY & Bonf.
LBX052	LBXBAP	organochlorine	bone	14	2.77e-06	2.77e-06	> BY & Bonf.
LBX052	URXUCR	organochlorine	kidney	14	0.00068188	0.00068188	> BY & Bonf.
LBX052	URXUMA	organochlorine	kidney	14	0.00010668	0.00010668	> BY & Bonf.
LBX052	LBDBANO	organochlorine	blood	14	4.5e-05	4.5e-05	> BY & Bonf.
LBX052	LBDEONO	organochlorine	blood	14	0.00094508	0.00094508	> BY & Bonf.
LBX052	LBDLYMNO	organochlorine	blood	14	0.00025875	0.00025875	> BY & Bonf.
LBX052	LBDMONO	organochlorine	blood	14	0.00014833	0.00014833	> BY & Bonf.
LBX052	LBDNENO	organochlorine	blood	14	1.06e-05	1.06e-05	> BY & Bonf.
LBX052	LBXBAPCT	organochlorine	blood	14	0.00014204	0.00014204	> BY & Bonf.
LBX052	LBXEOPCT	organochlorine	blood	14	0.00068766	0.00068766	> BY & Bonf.
LBX052	LBXHCT	organochlorine	blood	14	0.00607919	0.00607919	BY<0.05
LBX052	LBXHGB	organochlorine	blood	14	0.00485801	0.00485801	BY<0.05
LBX052	LBXLYPCT	organochlorine	blood	14	2.09e-05	2.09e-05	> BY & Bonf.
LBX052	LBXMC	organochlorine	blood	14	0.00081417	0.00081417	> BY & Bonf.
LBX052	LBXMCVSI	organochlorine	blood	14	9.02e-06	9.02e-06	> BY & Bonf.
LBX052	LBXMOPCT	organochlorine	blood	14	1.41e-05	1.41e-05	> BY & Bonf.
LBX052	LBXMPSI	organochlorine	blood	14	0.00018356	0.00018356	> BY & Bonf.
LBX052	LBXNEPCT	organochlorine	blood	14	1.54e-06	1.54e-06	> BY & Bonf.
LBX052	LBXPLTSI	organochlorine	blood	14	0.00099969	0.00099969	> BY & Bonf.
LBX052	LBXRBCSI	organochlorine	blood	14	0.00503198	0.00503198	BY<0.05
LBX052	LBXRDW	organochlorine	blood	14	0.00036448	0.00036448	> BY & Bonf.
LBX052	LBXWBCSI	organochlorine	blood	14	0.00018003	0.00018003	> BY & Bonf.
LBX052	LBXSAL	organochlorine	kidney	14	0.00034975	0.00034975	> BY & Bonf.
LBX052	LBXSASSI	organochlorine	liver	14	0.00021795	0.00021795	> BY & Bonf.
LBX052	LBXSATSI	organochlorine	liver	14	0.00056295	0.00056295	> BY & Bonf.
LBX052	LBXSBU	organochlorine	kidney	14	0.00015353	0.00015353	> BY & Bonf.
LBX052	LBXSC3SI	organochlorine	electrolyte	14	6.08e-05	6.08e-05	> BY & Bonf.
LBX052	LBXSCA	organochlorine	bone	14	0.00031796	0.00031796	> BY & Bonf.
LBX052	LBXSCLSI	organochlorine	electrolyte	14	0.00089197	0.00089197	> BY & Bonf.
LBX052	LBXSGB	organochlorine	liver	14	0.00056368	0.00056368	> BY & Bonf.
LBX052	LBXSGL	organochlorine	metabolic	14	2.48e-05	2.48e-05	> BY & Bonf.
LBX052	LBXSGTSI	organochlorine	liver	14	1.18e-06	1.18e-06	> BY & Bonf.
LBX052	LBXSKSI	organochlorine	electrolyte	14	1.33e-07	1.33e-07	> BY & Bonf.
LBX052	LBXSNASI	organochlorine	electrolyte	14	0.00014343	0.00014343	> BY & Bonf.
LBX052	LBXSOSSI	organochlorine	electrolyte	14	0.00017229	0.00017229	> BY & Bonf.
LBX052	LBXSTP	organochlorine	kidney	14	0.00121534	0.00121534	> BY & Bonf.
LBX052	LBXSUA	organochlorine	kidney	14	0.00064	0.00064	> BY & Bonf.
LBX052	LBXSAPSI	organochlorine	liver	14	0.00018013	0.00018013	> BY & Bonf.
LBX052	LBXSCR	organochlorine	kidney	14	0.0002424	0.0002424	> BY & Bonf.
LBX052	LBXSLDSI	organochlorine	inflammation	14	4.38e-06	4.38e-06	> BY & Bonf.
LBX052	LBXSPH	organochlorine	bone	14	1.75e-05	1.75e-05	> BY & Bonf.
LBX052	LBXSTB	organochlorine	liver	14	0.00166904	0.00166904	> BY & Bonf.
LBX052	LBXT4	organochlorine	hormone	14	0.00010248	0.00010248	> BY & Bonf.
LBX052	LBXTSH	organochlorine	hormone	14	0.00033432	0.00033432	> BY & Bonf.
LBX052	LEXBRPM	organochlorine	blood pressure	14	0.0014057	0.0014057	> BY & Bonf.
LBX052	LEXLPTSM	organochlorine	blood pressure	14	1.84e-05	1.84e-05	> BY & Bonf.
LBX052	LEXRPTSM	organochlorine	blood pressure	14	0.00051636	0.00051636	> BY & Bonf.
LBX052	TeloMean	organochlorine	aging	14	0.00857029	0.00857029	> BY & Bonf.
LBX052	TeloStd	organochlorine	aging	14	6.97e-06	6.97e-06	> BY & Bonf.
LBX052	Bcell	organochlorine	aging	14	0.00078726	0.00078726	> BY & Bonf.
LBX052	CD4TPP	organochlorine	aging	14	0.00078619	0.00078619	> BY & Bonf.
LBX052	CD8TPP	organochlorine	aging	14	8.93e-05	8.93e-05	> BY & Bonf.
LBX052	CRPMort	organochlorine	aging	14	8.7e-05	8.7e-05	> BY & Bonf.
LBX052	CystatinCMort	organochlorine	aging	14	0.00317742	0.00317742	> BY & Bonf.
LBX052	DunedinPoAm	organochlorine	aging	14	0.00032778	0.00032778	> BY & Bonf.
LBX052	GDF15Mort	organochlorine	aging	14	0.00320141	0.00320141	> BY & Bonf.
LBX052	GrimAge2Mort	organochlorine	aging	14	0.0015506	0.0015506	> BY & Bonf.
LBX052	GrimAgeMort	organochlorine	aging	14	0.00145889	0.00145889	> BY & Bonf.
LBX052	HannumAge	organochlorine	aging	14	8.12e-08	8.12e-08	> BY & Bonf.
LBX052	HorvathAge	organochlorine	aging	14	0.00080427	0.00080427	> BY & Bonf.
LBX052	HorvathTelo	organochlorine	aging	14	0.00304779	0.00304779	> BY & Bonf.
LBX052	LeptinMort	organochlorine	aging	14	0.00050405	0.00050405	> BY & Bonf.
LBX052	LinAge	organochlorine	aging	14	0.00037891	0.00037891	> BY & Bonf.
LBX052	logA1CMort	organochlorine	aging	14	0.00252481	0.00252481	> BY & Bonf.
LBX052	MonoPP	organochlorine	aging	14	0.00194069	0.00194069	> BY & Bonf.
LBX052	NeuPP	organochlorine	aging	14	0.00145035	0.00145035	> BY & Bonf.
LBX052	Nkcell	organochlorine	aging	14	0.00283613	0.00283613	> BY & Bonf.
LBX052	PACKYRSMort	organochlorine	aging	14	0.00584771	0.00584771	> BY & Bonf.
LBX052	PAI1Mort	organochlorine	aging	14	0.00244864	0.00244864	> BY & Bonf.
LBX052	PhenoAge	organochlorine	aging	14	0.00100978	0.00100978	> BY & Bonf.
LBX052	SkinBloodAge	organochlorine	aging	14	0.00074383	0.00074383	> BY & Bonf.
LBX052	TIMP1Mort	organochlorine	aging	14	2.63e-05	2.63e-05	> BY & Bonf.
LBX052	VidalBraloAge	organochlorine	aging	14	1.57e-05	1.57e-05	> BY & Bonf.
LBX052	WeidnerAge	organochlorine	aging	14	0.00040998	0.00040998	> BY & Bonf.
LBX052	YangCell	organochlorine	aging	14	0.00253352	0.00253352	> BY & Bonf.
LBX052	ZhangAge	organochlorine	aging	14	0.00027604	0.00027604	> BY & Bonf.
LBX066	BMXARMC	organochlorine	anthropometric	15	0.00124124	0.00124124	> BY & Bonf.
LBX066	BMXARML	organochlorine	anthropometric	15	0.00010193	0.00010193	> BY & Bonf.
LBX066	BMXBMI	organochlorine	anthropometric	15	0.00297443	0.00297443	> BY & Bonf.
LBX066	BMXCALF	organochlorine	anthropometric	15	0.00156589	0.00156589	> BY & Bonf.
LBX066	BMXHT	organochlorine	anthropometric	15	1.47e-06	1.47e-06	> BY & Bonf.
LBX066	BMXLEG	organochlorine	anthropometric	15	0.0002228	0.0002228	> BY & Bonf.
LBX066	BMXSUB	organochlorine	anthropometric	15	1.25e-05	1.25e-05	> BY & Bonf.
LBX066	BMXTHICR	organochlorine	anthropometric	15	0.00099383	0.00099383	> BY & Bonf.
LBX066	BMXTRI	organochlorine	anthropometric	15	7.38e-05	7.38e-05	> BY & Bonf.
LBX066	BMXWAIST	organochlorine	anthropometric	15	0.00253428	0.00253428	> BY & Bonf.
LBX066	BMXWT	organochlorine	anthropometric	15	0.00203913	0.00203913	> BY & Bonf.
LBX066	BPXPLS	organochlorine	blood pressure	15	0.00020292	0.00020292	> BY & Bonf.
LBX066	MDIASTOLIC	organochlorine	blood pressure	15	0.00037931	0.00037931	> BY & Bonf.
LBX066	MSYSTOLIC	organochlorine	blood pressure	15	0.00217261	0.00217261	BY<0.05
LBX066	LBXFOL	organochlorine	nutrition	15	0.00167797	0.00167797	> BY & Bonf.
LBX066	LBXMMA	organochlorine	nutrition	15	5.28e-06	5.28e-06	> BY & Bonf.
LBX066	LBXRBF	organochlorine	nutrition	15	0.0035983	0.0035983	> BY & Bonf.
LBX066	LBXHCY	organochlorine	nutrition	15	1.28e-06	1.28e-06	> BY & Bonf.
LBX066	URXUIO	organochlorine	hormone	15	0.00015113	0.00015113	> BY & Bonf.
LBX066	LBXGH	organochlorine	metabolic	15	0.00278652	0.00278652	> BY & Bonf.
LBX066	LBXCPSI	organochlorine	metabolic	15	0.0235956	0.0235956	> BY & Bonf.
LBX066	LBXGLU	organochlorine	metabolic	15	0.0089929	0.0089929	> BY & Bonf.
LBX066	LBXIN	organochlorine	metabolic	15	0.00338515	0.00338515	> BY & Bonf.
LBX066	LBXCRP	organochlorine	inflammation	15	0.00078059	0.00078059	> BY & Bonf.
LBX066	LBXFB	organochlorine	inflammation	15	0.0048505	0.0048505	> BY & Bonf.
LBX066	LBXBAP	organochlorine	bone	15	0.00011959	0.00011959	> BY & Bonf.
LBX066	URXUCR	organochlorine	kidney	15	6.06e-05	6.06e-05	> BY & Bonf.
LBX066	URXUMA	organochlorine	kidney	15	0.00475005	0.00475005	> BY & Bonf.
LBX066	LBDBANO	organochlorine	blood	15	0.00052745	0.00052745	> BY & Bonf.
LBX066	LBDEONO	organochlorine	blood	15	0.00014656	0.00014656	> BY & Bonf.
LBX066	LBDLYMNO	organochlorine	blood	15	8.37e-06	8.37e-06	> BY & Bonf.
LBX066	LBDMONO	organochlorine	blood	15	2.47e-05	2.47e-05	> BY & Bonf.
LBX066	LBDNENO	organochlorine	blood	15	9.8e-07	9.8e-07	> BY & Bonf.
LBX066	LBXBAPCT	organochlorine	blood	15	0.00037605	0.00037605	> BY & Bonf.
LBX066	LBXEOPCT	organochlorine	blood	15	4.43e-05	4.43e-05	> BY & Bonf.
LBX066	LBXHCT	organochlorine	blood	15	0.00163954	0.00163954	> BY & Bonf.
LBX066	LBXHGB	organochlorine	blood	15	0.0013744	0.0013744	> BY & Bonf.
LBX066	LBXLYPCT	organochlorine	blood	15	0.00012783	0.00012783	> BY & Bonf.
LBX066	LBXMC	organochlorine	blood	15	9.96e-05	9.96e-05	> BY & Bonf.
LBX066	LBXMCVSI	organochlorine	blood	15	0.00024934	0.00024934	> BY & Bonf.
LBX066	LBXMOPCT	organochlorine	blood	15	2.04e-06	2.04e-06	> BY & Bonf.
LBX066	LBXMPSI	organochlorine	blood	15	0.00078209	0.00078209	> BY & Bonf.
LBX066	LBXNEPCT	organochlorine	blood	15	0.00012468	0.00012468	> BY & Bonf.
LBX066	LBXPLTSI	organochlorine	blood	15	1.38e-05	1.38e-05	> BY & Bonf.
LBX066	LBXRBCSI	organochlorine	blood	15	0.00240746	0.00240746	> BY & Bonf.
LBX066	LBXRDW	organochlorine	blood	15	0.00035153	0.00035153	> BY & Bonf.
LBX066	LBXWBCSI	organochlorine	blood	15	1.41e-07	1.41e-07	> BY & Bonf.
LBX066	LBXSAL	organochlorine	kidney	15	0.00029329	0.00029329	> BY & Bonf.
LBX066	LBXSASSI	organochlorine	liver	15	0.00239397	0.00239397	BY<0.05
LBX066	LBXSATSI	organochlorine	liver	15	0.00482023	0.00482023	BY<0.05
LBX066	LBXSBU	organochlorine	kidney	15	8.35e-05	8.35e-05	> BY & Bonf.
LBX066	LBXSC3SI	organochlorine	electrolyte	15	7.59e-05	7.59e-05	> BY & Bonf.
LBX066	LBXSCA	organochlorine	bone	15	0.00114168	0.00114168	> BY & Bonf.
LBX066	LBXSCLSI	organochlorine	electrolyte	15	0.00552581	0.00552581	> BY & Bonf.
LBX066	LBXSGB	organochlorine	liver	15	0.00228861	0.00228861	> BY & Bonf.
LBX066	LBXSGL	organochlorine	metabolic	15	0.00615429	0.00615429	> BY & Bonf.
LBX066	LBXSGTSI	organochlorine	liver	15	0.0117809	0.0117809	> BY & Bonf.
LBX066	LBXSKSI	organochlorine	electrolyte	15	0.00067449	0.00067449	> BY & Bonf.
LBX066	LBXSNASI	organochlorine	electrolyte	15	0.00107515	0.00107515	> BY & Bonf.
LBX066	LBXSOSSI	organochlorine	electrolyte	15	2.74e-06	2.74e-06	> BY & Bonf.
LBX066	LBXSTP	organochlorine	kidney	15	0.00322857	0.00322857	> BY & Bonf.
LBX066	LBXSUA	organochlorine	kidney	15	0.00120287	0.00120287	> BY & Bonf.
LBX066	LBXSAPSI	organochlorine	liver	15	4.73e-05	4.73e-05	> BY & Bonf.
LBX066	LBXSCR	organochlorine	kidney	15	0.00242953	0.00242953	> BY & Bonf.
LBX066	LBXSLDSI	organochlorine	inflammation	15	0.00156138	0.00156138	> BY & Bonf.
LBX066	LBXSPH	organochlorine	bone	15	0.00185253	0.00185253	> BY & Bonf.
LBX066	LBXSTB	organochlorine	liver	15	0.00348634	0.00348634	> BY & Bonf.
LBX066	LBXT4	organochlorine	hormone	15	0.00043502	0.00043502	> BY & Bonf.
LBX066	LBXTSH	organochlorine	hormone	15	6.19e-05	6.19e-05	> BY & Bonf.
LBX066	LEXBRPM	organochlorine	blood pressure	15	0.00056783	0.00056783	> BY & Bonf.
LBX066	LEXLPTSM	organochlorine	blood pressure	15	0.00112293	0.00112293	> BY & Bonf.
LBX066	LEXRPTSM	organochlorine	blood pressure	15	0.00036017	0.00036017	> BY & Bonf.
LBX066	TeloMean	organochlorine	aging	15	0.00308627	0.00308627	> BY & Bonf.
LBX066	TeloStd	organochlorine	aging	15	0.00011307	0.00011307	> BY & Bonf.
LBX066	Bcell	organochlorine	aging	15	0.00110416	0.00110416	> BY & Bonf.
LBX066	CD4TPP	organochlorine	aging	15	0.00039121	0.00039121	> BY & Bonf.
LBX066	CD8TPP	organochlorine	aging	15	0.00118027	0.00118027	> BY & Bonf.
LBX066	CRPMort	organochlorine	aging	15	0.0212844	0.0212844	> BY & Bonf.
LBX066	CystatinCMort	organochlorine	aging	15	0.00373873	0.00373873	> BY & Bonf.
LBX066	DunedinPoAm	organochlorine	aging	15	0.00014082	0.00014082	> BY & Bonf.
LBX066	GDF15Mort	organochlorine	aging	15	0.00045399	0.00045399	> BY & Bonf.
LBX066	GrimAge2Mort	organochlorine	aging	15	0.00212266	0.00212266	> BY & Bonf.
LBX066	GrimAgeMort	organochlorine	aging	15	0.00073323	0.00073323	> BY & Bonf.
LBX066	HannumAge	organochlorine	aging	15	1.63e-05	1.63e-05	> BY & Bonf.
LBX066	HorvathAge	organochlorine	aging	15	0.00176092	0.00176092	> BY & Bonf.
LBX066	HorvathTelo	organochlorine	aging	15	0.00011261	0.00011261	> BY & Bonf.
LBX066	LeptinMort	organochlorine	aging	15	0.00294723	0.00294723	> BY & Bonf.
LBX066	LinAge	organochlorine	aging	15	0.0022635	0.0022635	> BY & Bonf.
LBX066	logA1CMort	organochlorine	aging	15	0.0174901	0.0174901	> BY & Bonf.
LBX066	MonoPP	organochlorine	aging	15	6.18e-05	6.18e-05	> BY & Bonf.
LBX066	NeuPP	organochlorine	aging	15	0.0014878	0.0014878	> BY & Bonf.
LBX066	Nkcell	organochlorine	aging	15	0.00168799	0.00168799	> BY & Bonf.
LBX066	PACKYRSMort	organochlorine	aging	15	0.0003924	0.0003924	> BY & Bonf.
LBX066	PAI1Mort	organochlorine	aging	15	0.0216191	0.0216191	> BY & Bonf.
LBX066	PhenoAge	organochlorine	aging	15	0.00355213	0.00355213	> BY & Bonf.
LBX066	SkinBloodAge	organochlorine	aging	15	3.64e-05	3.64e-05	> BY & Bonf.
LBX066	TIMP1Mort	organochlorine	aging	15	0.00058028	0.00058028	> BY & Bonf.
LBX066	VidalBraloAge	organochlorine	aging	15	0.00062238	0.00062238	> BY & Bonf.
LBX066	WeidnerAge	organochlorine	aging	15	0.00050576	0.00050576	> BY & Bonf.
LBX066	YangCell	organochlorine	aging	15	0.00162785	0.00162785	> BY & Bonf.
LBX066	ZhangAge	organochlorine	aging	15	6.84e-05	6.84e-05	> BY & Bonf.
LBX074	BMXARMC	organochlorine	anthropometric	16	0.00521205	0.00521205	BY<0.05
LBX074	BMXARML	organochlorine	anthropometric	16	4.93e-05	4.93e-05	> BY & Bonf.
LBX074	BMXBMI	organochlorine	anthropometric	16	0.00765521	0.00765521	BY<0.05
LBX074	BMXCALF	organochlorine	anthropometric	16	0.00277698	0.00277698	> BY & Bonf.
LBX074	BMXHT	organochlorine	anthropometric	16	0.0006431	0.0006431	> BY & Bonf.
LBX074	BMXLEG	organochlorine	anthropometric	16	0.00039685	0.00039685	> BY & Bonf.
LBX074	BMXSUB	organochlorine	anthropometric	16	0.00145922	0.00145922	> BY & Bonf.
LBX074	BMXTHICR	organochlorine	anthropometric	16	0.00178554	0.00178554	> BY & Bonf.
LBX074	BMXTRI	organochlorine	anthropometric	16	0.00078095	0.00078095	> BY & Bonf.
LBX074	BMXWAIST	organochlorine	anthropometric	16	0.00535489	0.00535489	> BY & Bonf.
LBX074	BMXWT	organochlorine	anthropometric	16	0.00456014	0.00456014	BY<0.05
LBX074	BPXPLS	organochlorine	blood pressure	16	6.18e-05	6.18e-05	> BY & Bonf.
LBX074	MDIASTOLIC	organochlorine	blood pressure	16	0.00195674	0.00195674	> BY & Bonf.
LBX074	MSYSTOLIC	organochlorine	blood pressure	16	0.00654727	0.00654727	BY<0.05
LBX074	LBXFOL	organochlorine	nutrition	16	2.93e-05	2.93e-05	> BY & Bonf.
LBX074	LBXMMA	organochlorine	nutrition	16	6.92e-05	6.92e-05	> BY & Bonf.
LBX074	LBXRBF	organochlorine	nutrition	16	0.00128422	0.00128422	> BY & Bonf.
LBX074	LBXHCY	organochlorine	nutrition	16	0.00028784	0.00028784	> BY & Bonf.
LBX074	URXUIO	organochlorine	hormone	16	3.54e-07	3.54e-07	> BY & Bonf.
LBX074	LBXGH	organochlorine	metabolic	16	0.00746225	0.00746225	> BY & Bonf.
LBX074	LBXCPSI	organochlorine	metabolic	16	0.00356917	0.00356917	> BY & Bonf.
LBX074	LBXGLU	organochlorine	metabolic	16	0.0120503	0.0120503	> BY & Bonf.
LBX074	LBXIN	organochlorine	metabolic	16	0.00490621	0.00490621	> BY & Bonf.
LBX074	LBXCRP	organochlorine	inflammation	16	0.00021967	0.00021967	> BY & Bonf.
LBX074	LBXFB	organochlorine	inflammation	16	0.00677808	0.00677808	> BY & Bonf.
LBX074	LBXBAP	organochlorine	bone	16	0.0062876	0.0062876	BY<0.05
LBX074	URXUCR	organochlorine	kidney	16	4.42e-05	4.42e-05	> BY & Bonf.
LBX074	URXUMA	organochlorine	kidney	16	0.0003268	0.0003268	> BY & Bonf.
LBX074	LBDBANO	organochlorine	blood	16	0.0002343	0.0002343	> BY & Bonf.
LBX074	LBDEONO	organochlorine	blood	16	4.37e-06	4.37e-06	> BY & Bonf.
LBX074	LBDLYMNO	organochlorine	blood	16	1.93e-05	1.93e-05	> BY & Bonf.
LBX074	LBDMONO	organochlorine	blood	16	3.23e-06	3.23e-06	> BY & Bonf.
LBX074	LBDNENO	organochlorine	blood	16	0.00019862	0.00019862	> BY & Bonf.
LBX074	LBXBAPCT	organochlorine	blood	16	1.28e-05	1.28e-05	> BY & Bonf.
LBX074	LBXEOPCT	organochlorine	blood	16	2.68e-06	2.68e-06	> BY & Bonf.
LBX074	LBXHCT	organochlorine	blood	16	7.09e-06	7.09e-06	> BY & Bonf.
LBX074	LBXHGB	organochlorine	blood	16	0.00015745	0.00015745	> BY & Bonf.
LBX074	LBXLYPCT	organochlorine	blood	16	6.36e-05	6.36e-05	> BY & Bonf.
LBX074	LBXMC	organochlorine	blood	16	0.00232038	0.00232038	> BY & Bonf.
LBX074	LBXMCVSI	organochlorine	blood	16	0.00212299	0.00212299	> BY & Bonf.
LBX074	LBXMOPCT	organochlorine	blood	16	0.00014539	0.00014539	> BY & Bonf.
LBX074	LBXMPSI	organochlorine	blood	16	0.00014186	0.00014186	> BY & Bonf.
LBX074	LBXNEPCT	organochlorine	blood	16	9.96e-05	9.96e-05	> BY & Bonf.
LBX074	LBXPLTSI	organochlorine	blood	16	0.00015054	0.00015054	> BY & Bonf.
LBX074	LBXRBCSI	organochlorine	blood	16	0.00102193	0.00102193	> BY & Bonf.
LBX074	LBXRDW	organochlorine	blood	16	1.8e-05	1.8e-05	> BY & Bonf.
LBX074	LBXWBCSI	organochlorine	blood	16	0.00019175	0.00019175	> BY & Bonf.
LBX074	LBXSAL	organochlorine	kidney	16	0.00048857	0.00048857	> BY & Bonf.
LBX074	LBXSASSI	organochlorine	liver	16	0.0037807	0.0037807	BY<0.05
LBX074	LBXSATSI	organochlorine	liver	16	0.00343018	0.00343018	BY<0.05
LBX074	LBXSBU	organochlorine	kidney	16	0.00056781	0.00056781	> BY & Bonf.
LBX074	LBXSC3SI	organochlorine	electrolyte	16	0.00018999	0.00018999	> BY & Bonf.
LBX074	LBXSCA	organochlorine	bone	16	0.00624956	0.00624956	BY<0.05
LBX074	LBXSCLSI	organochlorine	electrolyte	16	0.00210056	0.00210056	> BY & Bonf.
LBX074	LBXSGB	organochlorine	liver	16	0.00040292	0.00040292	> BY & Bonf.
LBX074	LBXSGL	organochlorine	metabolic	16	0.00816199	0.00816199	> BY & Bonf.
LBX074	LBXSGTSI	organochlorine	liver	16	0.00563518	0.00563518	> BY & Bonf.
LBX074	LBXSKSI	organochlorine	electrolyte	16	9.3e-05	9.3e-05	> BY & Bonf.
LBX074	LBXSNASI	organochlorine	electrolyte	16	0.00065049	0.00065049	> BY & Bonf.
LBX074	LBXSOSSI	organochlorine	electrolyte	16	0.00369655	0.00369655	> BY & Bonf.
LBX074	LBXSTP	organochlorine	kidney	16	0.00146655	0.00146655	> BY & Bonf.
LBX074	LBXSUA	organochlorine	kidney	16	0.0104579	0.0104579	BY<0.05
LBX074	LBXSAPSI	organochlorine	liver	16	0.00531033	0.00531033	> BY & Bonf.
LBX074	LBXSCR	organochlorine	kidney	16	9.17e-05	9.17e-05	> BY & Bonf.
LBX074	LBXSLDSI	organochlorine	inflammation	16	0.00140273	0.00140273	> BY & Bonf.
LBX074	LBXSPH	organochlorine	bone	16	0.00440188	0.00440188	> BY & Bonf.
LBX074	LBXSTB	organochlorine	liver	16	0.00106843	0.00106843	> BY & Bonf.
LBX074	LBXT4	organochlorine	hormone	16	0.00090164	0.00090164	> BY & Bonf.
LBX074	LBXTSH	organochlorine	hormone	16	0.00081246	0.00081246	> BY & Bonf.
LBX074	LEXBRPM	organochlorine	blood pressure	16	0.00613976	0.00613976	> BY & Bonf.
LBX074	LEXLPTSM	organochlorine	blood pressure	16	0.007301	0.007301	> BY & Bonf.
LBX074	LEXRPTSM	organochlorine	blood pressure	16	0.00492327	0.00492327	> BY & Bonf.
LBX074	TeloMean	organochlorine	aging	16	0.0154075	0.0154075	> BY & Bonf.
LBX074	TeloStd	organochlorine	aging	16	0.00165065	0.00165065	> BY & Bonf.
LBX074	Bcell	organochlorine	aging	16	0.00403822	0.00403822	> BY & Bonf.
LBX074	CD4TPP	organochlorine	aging	16	0.00094283	0.00094283	> BY & Bonf.
LBX074	CD8TPP	organochlorine	aging	16	0.00011589	0.00011589	> BY & Bonf.
LBX074	CRPMort	organochlorine	aging	16	9.7e-05	9.7e-05	> BY & Bonf.
LBX074	CystatinCMort	organochlorine	aging	16	0.00010953	0.00010953	> BY & Bonf.
LBX074	DunedinPoAm	organochlorine	aging	16	0.0137828	0.0137828	> BY & Bonf.
LBX074	GDF15Mort	organochlorine	aging	16	6.99e-05	6.99e-05	> BY & Bonf.
LBX074	GrimAge2Mort	organochlorine	aging	16	0.00264446	0.00264446	> BY & Bonf.
LBX074	GrimAgeMort	organochlorine	aging	16	0.00256987	0.00256987	> BY & Bonf.
LBX074	HannumAge	organochlorine	aging	16	0.00067991	0.00067991	> BY & Bonf.
LBX074	HorvathAge	organochlorine	aging	16	0.00026795	0.00026795	> BY & Bonf.
LBX074	HorvathTelo	organochlorine	aging	16	0.00102851	0.00102851	> BY & Bonf.
LBX074	LeptinMort	organochlorine	aging	16	0.00356958	0.00356958	> BY & Bonf.
LBX074	LinAge	organochlorine	aging	16	0.00010306	0.00010306	> BY & Bonf.
LBX074	logA1CMort	organochlorine	aging	16	0.00722934	0.00722934	> BY & Bonf.
LBX074	MonoPP	organochlorine	aging	16	5.16e-05	5.16e-05	> BY & Bonf.
LBX074	NeuPP	organochlorine	aging	16	0.00140039	0.00140039	> BY & Bonf.
LBX074	Nkcell	organochlorine	aging	16	0.00057162	0.00057162	> BY & Bonf.
LBX074	PACKYRSMort	organochlorine	aging	16	0.0224369	0.0224369	BY<0.05
LBX074	PAI1Mort	organochlorine	aging	16	0.0103182	0.0103182	> BY & Bonf.
LBX074	PhenoAge	organochlorine	aging	16	0.00022525	0.00022525	> BY & Bonf.
LBX074	SkinBloodAge	organochlorine	aging	16	0.00086048	0.00086048	> BY & Bonf.
LBX074	TIMP1Mort	organochlorine	aging	16	5.79e-06	5.79e-06	> BY & Bonf.
LBX074	VidalBraloAge	organochlorine	aging	16	4.78e-05	4.78e-05	> BY & Bonf.
LBX074	WeidnerAge	organochlorine	aging	16	0.00037399	0.00037399	> BY & Bonf.
LBX074	YangCell	organochlorine	aging	16	0.0041365	0.0041365	> BY & Bonf.
LBX074	ZhangAge	organochlorine	aging	16	0.00077115	0.00077115	> BY & Bonf.
LBX087	BMXARMC	organochlorine	anthropometric	17	9.12e-05	9.12e-05	> BY & Bonf.
LBX087	BMXARML	organochlorine	anthropometric	17	8.45e-05	8.45e-05	> BY & Bonf.
LBX087	BMXBMI	organochlorine	anthropometric	17	0.00015094	0.00015094	> BY & Bonf.
LBX087	BMXCALF	organochlorine	anthropometric	17	0.00015401	0.00015401	> BY & Bonf.
LBX087	BMXHT	organochlorine	anthropometric	17	2.48e-06	2.48e-06	> BY & Bonf.
LBX087	BMXLEG	organochlorine	anthropometric	17	0.00013834	0.00013834	> BY & Bonf.
LBX087	BMXSUB	organochlorine	anthropometric	17	1.48e-06	1.48e-06	> BY & Bonf.
LBX087	BMXTHICR	organochlorine	anthropometric	17	5.24e-05	5.24e-05	> BY & Bonf.
LBX087	BMXTRI	organochlorine	anthropometric	17	2.37e-05	2.37e-05	> BY & Bonf.
LBX087	BMXWAIST	organochlorine	anthropometric	17	2.86e-06	2.86e-06	> BY & Bonf.
LBX087	BMXWT	organochlorine	anthropometric	17	3.74e-05	3.74e-05	> BY & Bonf.
LBX087	BPXPLS	organochlorine	blood pressure	17	0.00031956	0.00031956	> BY & Bonf.
LBX087	MDIASTOLIC	organochlorine	blood pressure	17	0.00043744	0.00043744	> BY & Bonf.
LBX087	MSYSTOLIC	organochlorine	blood pressure	17	5.95e-05	5.95e-05	> BY & Bonf.
LBX087	LBXFOL	organochlorine	nutrition	17	0.00034344	0.00034344	> BY & Bonf.
LBX087	LBXMMA	organochlorine	nutrition	17	7.46e-05	7.46e-05	> BY & Bonf.
LBX087	LBXRBF	organochlorine	nutrition	17	9.38e-05	9.38e-05	> BY & Bonf.
LBX087	URXUIO	organochlorine	hormone	17	4.3e-06	4.3e-06	> BY & Bonf.
LBX087	LBXGH	organochlorine	metabolic	17	0.00031966	0.00031966	> BY & Bonf.
LBX087	LBXCPSI	organochlorine	metabolic	17	0.00153359	0.00153359	> BY & Bonf.
LBX087	LBXGLU	organochlorine	metabolic	17	0.00107355	0.00107355	> BY & Bonf.
LBX087	LBXIN	organochlorine	metabolic	17	0.00071393	0.00071393	> BY & Bonf.
LBX087	LBXCRP	organochlorine	inflammation	17	0.00032905	0.00032905	> BY & Bonf.
LBX087	URXUCR	organochlorine	kidney	17	0.00030871	0.00030871	> BY & Bonf.
LBX087	URXUMA	organochlorine	kidney	17	1.39e-05	1.39e-05	> BY & Bonf.
LBX087	LBDBANO	organochlorine	blood	17	4.05e-06	4.05e-06	> BY & Bonf.
LBX087	LBDEONO	organochlorine	blood	17	0.00077502	0.00077502	> BY & Bonf.
LBX087	LBDLYMNO	organochlorine	blood	17	0.0008117	0.0008117	> BY & Bonf.
LBX087	LBDMONO	organochlorine	blood	17	6e-05	6e-05	> BY & Bonf.
LBX087	LBDNENO	organochlorine	blood	17	0.00013582	0.00013582	> BY & Bonf.
LBX087	LBXBAPCT	organochlorine	blood	17	2.17e-07	2.17e-07	> BY & Bonf.
LBX087	LBXEOPCT	organochlorine	blood	17	0.00062304	0.00062304	> BY & Bonf.
LBX087	LBXHCT	organochlorine	blood	17	0.00043825	0.00043825	> BY & Bonf.
LBX087	LBXHGB	organochlorine	blood	17	0.0005499	0.0005499	> BY & Bonf.
LBX087	LBXLYPCT	organochlorine	blood	17	0.000655	0.000655	> BY & Bonf.
LBX087	LBXMC	organochlorine	blood	17	0.00020027	0.00020027	> BY & Bonf.
LBX087	LBXMCVSI	organochlorine	blood	17	5.59e-05	5.59e-05	> BY & Bonf.
LBX087	LBXMOPCT	organochlorine	blood	17	2.9e-05	2.9e-05	> BY & Bonf.
LBX087	LBXMPSI	organochlorine	blood	17	0.00116361	0.00116361	> BY & Bonf.
LBX087	LBXNEPCT	organochlorine	blood	17	0.00079135	0.00079135	> BY & Bonf.
LBX087	LBXPLTSI	organochlorine	blood	17	3.99e-06	3.99e-06	> BY & Bonf.
LBX087	LBXRBCSI	organochlorine	blood	17	0.00054066	0.00054066	> BY & Bonf.
LBX087	LBXRDW	organochlorine	blood	17	6.25e-07	6.25e-07	> BY & Bonf.
LBX087	LBXWBCSI	organochlorine	blood	17	8.22e-05	8.22e-05	> BY & Bonf.
LBX087	LBXSAL	organochlorine	kidney	17	1.05e-08	1.05e-08	> BY & Bonf.
LBX087	LBXSASSI	organochlorine	liver	17	0.00049361	0.00049361	> BY & Bonf.
LBX087	LBXSATSI	organochlorine	liver	17	0.00110527	0.00110527	> BY & Bonf.
LBX087	LBXSBU	organochlorine	kidney	17	0.00022043	0.00022043	> BY & Bonf.
LBX087	LBXSC3SI	organochlorine	electrolyte	17	0.0003813	0.0003813	> BY & Bonf.
LBX087	LBXSCA	organochlorine	bone	17	0.00017329	0.00017329	> BY & Bonf.
LBX087	LBXSCLSI	organochlorine	electrolyte	17	0.00136571	0.00136571	> BY & Bonf.
LBX087	LBXSGB	organochlorine	liver	17	6.64e-05	6.64e-05	> BY & Bonf.
LBX087	LBXSGL	organochlorine	metabolic	17	0.00103716	0.00103716	> BY & Bonf.
LBX087	LBXSGTSI	organochlorine	liver	17	4.81e-05	4.81e-05	> BY & Bonf.
LBX087	LBXSKSI	organochlorine	electrolyte	17	0.00026372	0.00026372	> BY & Bonf.
LBX087	LBXSNASI	organochlorine	electrolyte	17	0.00010292	0.00010292	> BY & Bonf.
LBX087	LBXSOSSI	organochlorine	electrolyte	17	2.81e-06	2.81e-06	> BY & Bonf.
LBX087	LBXSTP	organochlorine	kidney	17	2.25e-05	2.25e-05	> BY & Bonf.
LBX087	LBXSUA	organochlorine	kidney	17	0.00054247	0.00054247	> BY & Bonf.
LBX087	LEXBRPM	organochlorine	blood pressure	17	0.0008402	0.0008402	> BY & Bonf.
LBX087	LEXLPTSM	organochlorine	blood pressure	17	4.41e-05	4.41e-05	> BY & Bonf.
LBX087	LEXRPTSM	organochlorine	blood pressure	17	0.00230839	0.00230839	> BY & Bonf.
LBX099	BMXARMC	organochlorine	anthropometric	18	0.00362181	0.00362181	> BY & Bonf.
LBX099	BMXARML	organochlorine	anthropometric	18	9.64e-06	9.64e-06	> BY & Bonf.
LBX099	BMXBMI	organochlorine	anthropometric	18	0.00621103	0.00621103	BY<0.05
LBX099	BMXCALF	organochlorine	anthropometric	18	0.0013652	0.0013652	> BY & Bonf.
LBX099	BMXHT	organochlorine	anthropometric	18	0.00033749	0.00033749	> BY & Bonf.
LBX099	BMXLEG	organochlorine	anthropometric	18	6.11e-05	6.11e-05	> BY & Bonf.
LBX099	BMXSUB	organochlorine	anthropometric	18	0.00112257	0.00112257	> BY & Bonf.
LBX099	BMXTHICR	organochlorine	anthropometric	18	0.00175186	0.00175186	> BY & Bonf.
LBX099	BMXTRI	organochlorine	anthropometric	18	0.00014952	0.00014952	> BY & Bonf.
LBX099	BMXWAIST	organochlorine	anthropometric	18	0.00406399	0.00406399	> BY & Bonf.
LBX099	BMXWT	organochlorine	anthropometric	18	0.00374791	0.00374791	> BY & Bonf.
LBX099	BPXPLS	organochlorine	blood pressure	18	4.7e-06	4.7e-06	> BY & Bonf.
LBX099	MDIASTOLIC	organochlorine	blood pressure	18	0.00108936	0.00108936	> BY & Bonf.
LBX099	MSYSTOLIC	organochlorine	blood pressure	18	0.00351309	0.00351309	> BY & Bonf.
LBX099	LBXFOL	organochlorine	nutrition	18	6.18e-07	6.18e-07	> BY & Bonf.
LBX099	LBXMMA	organochlorine	nutrition	18	9.02e-05	9.02e-05	> BY & Bonf.
LBX099	LBXRBF	organochlorine	nutrition	18	1.02e-05	1.02e-05	> BY & Bonf.
LBX099	LBXHCY	organochlorine	nutrition	18	4.5e-05	4.5e-05	> BY & Bonf.
LBX099	URXUIO	organochlorine	hormone	18	6.23e-05	6.23e-05	> BY & Bonf.
LBX099	LBXGH	organochlorine	metabolic	18	0.0077018	0.0077018	> BY & Bonf.
LBX099	LBXCPSI	organochlorine	metabolic	18	0.00331145	0.00331145	> BY & Bonf.
LBX099	LBXGLU	organochlorine	metabolic	18	0.00890682	0.00890682	> BY & Bonf.
LBX099	LBXIN	organochlorine	metabolic	18	0.00239138	0.00239138	> BY & Bonf.
LBX099	LBXCRP	organochlorine	inflammation	18	0.00022639	0.00022639	> BY & Bonf.
LBX099	LBXFB	organochlorine	inflammation	18	0.0124988	0.0124988	> BY & Bonf.
LBX099	LBXBAP	organochlorine	bone	18	0.00044853	0.00044853	> BY & Bonf.
LBX099	URXUCR	organochlorine	kidney	18	6.99e-06	6.99e-06	> BY & Bonf.
LBX099	URXUMA	organochlorine	kidney	18	6.73e-05	6.73e-05	> BY & Bonf.
LBX099	LBDBANO	organochlorine	blood	18	6.08e-05	6.08e-05	> BY & Bonf.
LBX099	LBDEONO	organochlorine	blood	18	4.56e-05	4.56e-05	> BY & Bonf.
LBX099	LBDLYMNO	organochlorine	blood	18	0.0001102	0.0001102	> BY & Bonf.
LBX099	LBDMONO	organochlorine	blood	18	1.23e-06	1.23e-06	> BY & Bonf.
LBX099	LBDNENO	organochlorine	blood	18	0.00027915	0.00027915	> BY & Bonf.
LBX099	LBXBAPCT	organochlorine	blood	18	9.98e-05	9.98e-05	> BY & Bonf.
LBX099	LBXEOPCT	organochlorine	blood	18	6.69e-06	6.69e-06	> BY & Bonf.
LBX099	LBXHCT	organochlorine	blood	18	0.00014373	0.00014373	> BY & Bonf.
LBX099	LBXHGB	organochlorine	blood	18	0.00021294	0.00021294	> BY & Bonf.
LBX099	LBXLYPCT	organochlorine	blood	18	3.27e-07	3.27e-07	> BY & Bonf.
LBX099	LBXMC	organochlorine	blood	18	0.00048964	0.00048964	> BY & Bonf.
LBX099	LBXMCVSI	organochlorine	blood	18	0.00113723	0.00113723	> BY & Bonf.
LBX099	LBXMOPCT	organochlorine	blood	18	0.00047083	0.00047083	> BY & Bonf.
LBX099	LBXMPSI	organochlorine	blood	18	0.00057443	0.00057443	> BY & Bonf.
LBX099	LBXNEPCT	organochlorine	blood	18	2.17e-05	2.17e-05	> BY & Bonf.
LBX099	LBXPLTSI	organochlorine	blood	18	0.00011443	0.00011443	> BY & Bonf.
LBX099	LBXRBCSI	organochlorine	blood	18	0.00100123	0.00100123	> BY & Bonf.
LBX099	LBXRDW	organochlorine	blood	18	1.86e-05	1.86e-05	> BY & Bonf.
LBX099	LBXWBCSI	organochlorine	blood	18	0.00027563	0.00027563	> BY & Bonf.
LBX099	LBXSAL	organochlorine	kidney	18	2.07e-05	2.07e-05	> BY & Bonf.
LBX099	LBXSASSI	organochlorine	liver	18	0.00396094	0.00396094	> BY & Bonf.
LBX099	LBXSATSI	organochlorine	liver	18	0.00379702	0.00379702	BY<0.05
LBX099	LBXSBU	organochlorine	kidney	18	9.95e-06	9.95e-06	> BY & Bonf.
LBX099	LBXSC3SI	organochlorine	electrolyte	18	0.00035705	0.00035705	> BY & Bonf.
LBX099	LBXSCA	organochlorine	bone	18	0.00307119	0.00307119	> BY & Bonf.
LBX099	LBXSCLSI	organochlorine	electrolyte	18	0.00096977	0.00096977	> BY & Bonf.
LBX099	LBXSGB	organochlorine	liver	18	0.00318653	0.00318653	> BY & Bonf.
LBX099	LBXSGL	organochlorine	metabolic	18	0.0089704	0.0089704	> BY & Bonf.
LBX099	LBXSGTSI	organochlorine	liver	18	0.00760434	0.00760434	> BY & Bonf.
LBX099	LBXSKSI	organochlorine	electrolyte	18	3e-05	3e-05	> BY & Bonf.
LBX099	LBXSNASI	organochlorine	electrolyte	18	0.00113709	0.00113709	> BY & Bonf.
LBX099	LBXSOSSI	organochlorine	electrolyte	18	0.00380259	0.00380259	> BY & Bonf.
LBX099	LBXSTP	organochlorine	kidney	18	0.00323732	0.00323732	> BY & Bonf.
LBX099	LBXSUA	organochlorine	kidney	18	0.00838881	0.00838881	BY<0.05
LBX099	LBXSAPSI	organochlorine	liver	18	0.00041061	0.00041061	> BY & Bonf.
LBX099	LBXSCR	organochlorine	kidney	18	0.00083336	0.00083336	> BY & Bonf.
LBX099	LBXSLDSI	organochlorine	inflammation	18	0.00037029	0.00037029	> BY & Bonf.
LBX099	LBXSPH	organochlorine	bone	18	0.00053656	0.00053656	> BY & Bonf.
LBX099	LBXSTB	organochlorine	liver	18	0.000718	0.000718	> BY & Bonf.
LBX099	LBXT4	organochlorine	hormone	18	0.00384114	0.00384114	> BY & Bonf.
LBX099	LBXTSH	organochlorine	hormone	18	0.0007419	0.0007419	> BY & Bonf.
LBX099	LEXBRPM	organochlorine	blood pressure	18	0.00244653	0.00244653	> BY & Bonf.
LBX099	LEXLPTSM	organochlorine	blood pressure	18	0.00220709	0.00220709	> BY & Bonf.
LBX099	LEXRPTSM	organochlorine	blood pressure	18	0.00065919	0.00065919	> BY & Bonf.
LBX099	TeloMean	organochlorine	aging	18	0.0122613	0.0122613	> BY & Bonf.
LBX099	TeloStd	organochlorine	aging	18	0.0007006	0.0007006	> BY & Bonf.
LBX099	Bcell	organochlorine	aging	18	0.00048536	0.00048536	> BY & Bonf.
LBX099	CD4TPP	organochlorine	aging	18	0.00031131	0.00031131	> BY & Bonf.
LBX099	CD8TPP	organochlorine	aging	18	0.00063636	0.00063636	> BY & Bonf.
LBX099	CRPMort	organochlorine	aging	18	0.0014182	0.0014182	> BY & Bonf.
LBX099	CystatinCMort	organochlorine	aging	18	0.0004575	0.0004575	> BY & Bonf.
LBX099	DunedinPoAm	organochlorine	aging	18	0.00197289	0.00197289	> BY & Bonf.
LBX099	GDF15Mort	organochlorine	aging	18	0.00229861	0.00229861	> BY & Bonf.
LBX099	GrimAge2Mort	organochlorine	aging	18	0.00011928	0.00011928	> BY & Bonf.
LBX099	GrimAgeMort	organochlorine	aging	18	0.0001647	0.0001647	> BY & Bonf.
LBX099	HannumAge	organochlorine	aging	18	0.00051494	0.00051494	> BY & Bonf.
LBX099	HorvathAge	organochlorine	aging	18	0.00110202	0.00110202	> BY & Bonf.
LBX099	HorvathTelo	organochlorine	aging	18	0.00028592	0.00028592	> BY & Bonf.
LBX099	LeptinMort	organochlorine	aging	18	0.00513017	0.00513017	> BY & Bonf.
LBX099	LinAge	organochlorine	aging	18	0.00097717	0.00097717	> BY & Bonf.
LBX099	logA1CMort	organochlorine	aging	18	0.00811502	0.00811502	> BY & Bonf.
LBX099	MonoPP	organochlorine	aging	18	0.00017523	0.00017523	> BY & Bonf.
LBX099	NeuPP	organochlorine	aging	18	0.00013215	0.00013215	> BY & Bonf.
LBX099	Nkcell	organochlorine	aging	18	0.0009079	0.0009079	> BY & Bonf.
LBX099	PACKYRSMort	organochlorine	aging	18	0.00298456	0.00298456	> BY & Bonf.
LBX099	PAI1Mort	organochlorine	aging	18	0.0189055	0.0189055	> BY & Bonf.
LBX099	PhenoAge	organochlorine	aging	18	0.00022597	0.00022597	> BY & Bonf.
LBX099	SkinBloodAge	organochlorine	aging	18	0.0006961	0.0006961	> BY & Bonf.
LBX099	TIMP1Mort	organochlorine	aging	18	2.25e-07	2.25e-07	> BY & Bonf.
LBX099	VidalBraloAge	organochlorine	aging	18	7.23e-05	7.23e-05	> BY & Bonf.
LBX099	WeidnerAge	organochlorine	aging	18	0.00071765	0.00071765	> BY & Bonf.
LBX099	YangCell	organochlorine	aging	18	0.0011693	0.0011693	> BY & Bonf.
LBX099	ZhangAge	organochlorine	aging	18	0.00075401	0.00075401	> BY & Bonf.
LBX101	BMXARMC	organochlorine	anthropometric	19	2.01e-05	2.01e-05	> BY & Bonf.
LBX101	BMXARML	organochlorine	anthropometric	19	0.00019494	0.00019494	> BY & Bonf.
LBX101	BMXBMI	organochlorine	anthropometric	19	0.00011874	0.00011874	> BY & Bonf.
LBX101	BMXCALF	organochlorine	anthropometric	19	0.00015716	0.00015716	> BY & Bonf.
LBX101	BMXHT	organochlorine	anthropometric	19	1.69e-05	1.69e-05	> BY & Bonf.
LBX101	BMXLEG	organochlorine	anthropometric	19	6.16e-05	6.16e-05	> BY & Bonf.
LBX101	BMXSUB	organochlorine	anthropometric	19	7.13e-06	7.13e-06	> BY & Bonf.
LBX101	BMXTHICR	organochlorine	anthropometric	19	0.00017412	0.00017412	> BY & Bonf.
LBX101	BMXTRI	organochlorine	anthropometric	19	1.33e-05	1.33e-05	> BY & Bonf.
LBX101	BMXWAIST	organochlorine	anthropometric	19	4.2e-07	4.2e-07	> BY & Bonf.
LBX101	BMXWT	organochlorine	anthropometric	19	1.79e-05	1.79e-05	> BY & Bonf.
LBX101	BPXPLS	organochlorine	blood pressure	19	0.0002657	0.0002657	> BY & Bonf.
LBX101	MDIASTOLIC	organochlorine	blood pressure	19	0.0001136	0.0001136	> BY & Bonf.
LBX101	MSYSTOLIC	organochlorine	blood pressure	19	1.61e-05	1.61e-05	> BY & Bonf.
LBX101	LBXFOL	organochlorine	nutrition	19	0.00012995	0.00012995	> BY & Bonf.
LBX101	LBXMMA	organochlorine	nutrition	19	0.00013648	0.00013648	> BY & Bonf.
LBX101	LBXRBF	organochlorine	nutrition	19	6.01e-06	6.01e-06	> BY & Bonf.
LBX101	LBXHCY	organochlorine	nutrition	19	0.00096434	0.00096434	> BY & Bonf.
LBX101	URXUIO	organochlorine	hormone	19	6.09e-07	6.09e-07	> BY & Bonf.
LBX101	LBXGH	organochlorine	metabolic	19	0.00089146	0.00089146	> BY & Bonf.
LBX101	LBXCPSI	organochlorine	metabolic	19	1.14e-05	1.14e-05	> BY & Bonf.
LBX101	LBXGLU	organochlorine	metabolic	19	0.00296962	0.00296962	> BY & Bonf.
LBX101	LBXIN	organochlorine	metabolic	19	6.32e-05	6.32e-05	> BY & Bonf.
LBX101	LBXCRP	organochlorine	inflammation	19	0.00079187	0.00079187	> BY & Bonf.
LBX101	LBXFB	organochlorine	inflammation	19	0.0122038	0.0122038	> BY & Bonf.
LBX101	LBXBAP	organochlorine	bone	19	6.97e-05	6.97e-05	> BY & Bonf.
LBX101	URXUCR	organochlorine	kidney	19	5.94e-05	5.94e-05	> BY & Bonf.
LBX101	URXUMA	organochlorine	kidney	19	2.88e-05	2.88e-05	> BY & Bonf.
LBX101	LBDBANO	organochlorine	blood	19	0.00022113	0.00022113	> BY & Bonf.
LBX101	LBDEONO	organochlorine	blood	19	0.00044913	0.00044913	> BY & Bonf.
LBX101	LBDLYMNO	organochlorine	blood	19	0.00048732	0.00048732	> BY & Bonf.
LBX101	LBDMONO	organochlorine	blood	19	0.00018407	0.00018407	> BY & Bonf.
LBX101	LBDNENO	organochlorine	blood	19	5.23e-05	5.23e-05	> BY & Bonf.
LBX101	LBXBAPCT	organochlorine	blood	19	0.00018435	0.00018435	> BY & Bonf.
LBX101	LBXEOPCT	organochlorine	blood	19	0.00022622	0.00022622	> BY & Bonf.
LBX101	LBXHCT	organochlorine	blood	19	0.0050538	0.0050538	BY<0.05
LBX101	LBXHGB	organochlorine	blood	19	0.00421538	0.00421538	BY<0.05
LBX101	LBXLYPCT	organochlorine	blood	19	0.00027273	0.00027273	> BY & Bonf.
LBX101	LBXMC	organochlorine	blood	19	0.00051974	0.00051974	> BY & Bonf.
LBX101	LBXMCVSI	organochlorine	blood	19	9.79e-05	9.79e-05	> BY & Bonf.
LBX101	LBXMOPCT	organochlorine	blood	19	1.03e-05	1.03e-05	> BY & Bonf.
LBX101	LBXMPSI	organochlorine	blood	19	6.69e-05	6.69e-05	> BY & Bonf.
LBX101	LBXNEPCT	organochlorine	blood	19	0.00029457	0.00029457	> BY & Bonf.
LBX101	LBXPLTSI	organochlorine	blood	19	0.00062419	0.00062419	> BY & Bonf.
LBX101	LBXRBCSI	organochlorine	blood	19	0.00528132	0.00528132	BY<0.05
LBX101	LBXRDW	organochlorine	blood	19	9.36e-05	9.36e-05	> BY & Bonf.
LBX101	LBXWBCSI	organochlorine	blood	19	6.22e-05	6.22e-05	> BY & Bonf.
LBX101	LBXSAL	organochlorine	kidney	19	9.64e-05	9.64e-05	> BY & Bonf.
LBX101	LBXSASSI	organochlorine	liver	19	0.00043522	0.00043522	> BY & Bonf.
LBX101	LBXSATSI	organochlorine	liver	19	0.00120413	0.00120413	> BY & Bonf.
LBX101	LBXSBU	organochlorine	kidney	19	0.00014873	0.00014873	> BY & Bonf.
LBX101	LBXSC3SI	organochlorine	electrolyte	19	9.57e-05	9.57e-05	> BY & Bonf.
LBX101	LBXSCA	organochlorine	bone	19	0.00022397	0.00022397	> BY & Bonf.
LBX101	LBXSCLSI	organochlorine	electrolyte	19	0.0011296	0.0011296	> BY & Bonf.
LBX101	LBXSGB	organochlorine	liver	19	0.00038317	0.00038317	> BY & Bonf.
LBX101	LBXSGL	organochlorine	metabolic	19	0.00088906	0.00088906	> BY & Bonf.
LBX101	LBXSGTSI	organochlorine	liver	19	2.02e-05	2.02e-05	> BY & Bonf.
LBX101	LBXSKSI	organochlorine	electrolyte	19	6.54e-05	6.54e-05	> BY & Bonf.
LBX101	LBXSNASI	organochlorine	electrolyte	19	0.00053153	0.00053153	> BY & Bonf.
LBX101	LBXSOSSI	organochlorine	electrolyte	19	0.00018688	0.00018688	> BY & Bonf.
LBX101	LBXSTP	organochlorine	kidney	19	0.00057984	0.00057984	> BY & Bonf.
LBX101	LBXSUA	organochlorine	kidney	19	0.00058219	0.00058219	> BY & Bonf.
LBX101	LBXSAPSI	organochlorine	liver	19	3.65e-05	3.65e-05	> BY & Bonf.
LBX101	LBXSCR	organochlorine	kidney	19	0.00013985	0.00013985	> BY & Bonf.
LBX101	LBXSLDSI	organochlorine	inflammation	19	1.36e-05	1.36e-05	> BY & Bonf.
LBX101	LBXSPH	organochlorine	bone	19	2.22e-05	2.22e-05	> BY & Bonf.
LBX101	LBXSTB	organochlorine	liver	19	0.00257585	0.00257585	> BY & Bonf.
LBX101	LBXT4	organochlorine	hormone	19	8.38e-05	8.38e-05	> BY & Bonf.
LBX101	LBXTSH	organochlorine	hormone	19	6.85e-05	6.85e-05	> BY & Bonf.
LBX101	LEXBRPM	organochlorine	blood pressure	19	0.00164216	0.00164216	> BY & Bonf.
LBX101	LEXLPTSM	organochlorine	blood pressure	19	9.82e-06	9.82e-06	> BY & Bonf.
LBX101	LEXRPTSM	organochlorine	blood pressure	19	0.00018451	0.00018451	> BY & Bonf.
LBX101	TeloMean	organochlorine	aging	19	0.00113003	0.00113003	> BY & Bonf.
LBX101	TeloStd	organochlorine	aging	19	0.00033542	0.00033542	> BY & Bonf.
LBX101	Bcell	organochlorine	aging	19	0.00097327	0.00097327	> BY & Bonf.
LBX101	CD4TPP	organochlorine	aging	19	0.00087444	0.00087444	> BY & Bonf.
LBX101	CD8TPP	organochlorine	aging	19	3.68e-05	3.68e-05	> BY & Bonf.
LBX101	CRPMort	organochlorine	aging	19	0.00089684	0.00089684	> BY & Bonf.
LBX101	CystatinCMort	organochlorine	aging	19	0.00130438	0.00130438	> BY & Bonf.
LBX101	DunedinPoAm	organochlorine	aging	19	0.00025154	0.00025154	> BY & Bonf.
LBX101	GDF15Mort	organochlorine	aging	19	0.0028431	0.0028431	> BY & Bonf.
LBX101	GrimAge2Mort	organochlorine	aging	19	0.00167161	0.00167161	> BY & Bonf.
LBX101	GrimAgeMort	organochlorine	aging	19	0.00178928	0.00178928	> BY & Bonf.
LBX101	HannumAge	organochlorine	aging	19	0.00020128	0.00020128	> BY & Bonf.
LBX101	HorvathAge	organochlorine	aging	19	0.00050253	0.00050253	> BY & Bonf.
LBX101	HorvathTelo	organochlorine	aging	19	0.0008198	0.0008198	> BY & Bonf.
LBX101	LeptinMort	organochlorine	aging	19	0.00074758	0.00074758	> BY & Bonf.
LBX101	LinAge	organochlorine	aging	19	1.99e-07	1.99e-07	> BY & Bonf.
LBX101	logA1CMort	organochlorine	aging	19	0.00522371	0.00522371	> BY & Bonf.
LBX101	MonoPP	organochlorine	aging	19	0.00096786	0.00096786	> BY & Bonf.
LBX101	NeuPP	organochlorine	aging	19	0.00180985	0.00180985	> BY & Bonf.
LBX101	Nkcell	organochlorine	aging	19	0.00011322	0.00011322	> BY & Bonf.
LBX101	PACKYRSMort	organochlorine	aging	19	0.00846946	0.00846946	> BY & Bonf.
LBX101	PAI1Mort	organochlorine	aging	19	0.0022158	0.0022158	> BY & Bonf.
LBX101	PhenoAge	organochlorine	aging	19	0.00039498	0.00039498	> BY & Bonf.
LBX101	SkinBloodAge	organochlorine	aging	19	0.00028999	0.00028999	> BY & Bonf.
LBX101	TIMP1Mort	organochlorine	aging	19	1.08e-06	1.08e-06	> BY & Bonf.
LBX101	VidalBraloAge	organochlorine	aging	19	0.0001188	0.0001188	> BY & Bonf.
LBX101	WeidnerAge	organochlorine	aging	19	0.00029855	0.00029855	> BY & Bonf.
LBX101	YangCell	organochlorine	aging	19	0.00102098	0.00102098	> BY & Bonf.
LBX101	ZhangAge	organochlorine	aging	19	0.00022618	0.00022618	> BY & Bonf.
LBX105	BMXARMC	organochlorine	anthropometric	20	0.00730322	0.00730322	BY<0.05
LBX105	BMXARML	organochlorine	anthropometric	20	0.00071094	0.00071094	> BY & Bonf.
LBX105	BMXBMI	organochlorine	anthropometric	20	0.0111667	0.0111667	BY<0.05
LBX105	BMXCALF	organochlorine	anthropometric	20	0.00409426	0.00409426	BY<0.05
LBX105	BMXHT	organochlorine	anthropometric	20	0.00042103	0.00042103	> BY & Bonf.
LBX105	BMXLEG	organochlorine	anthropometric	20	0.00060161	0.00060161	> BY & Bonf.
LBX105	BMXSUB	organochlorine	anthropometric	20	0.00212958	0.00212958	> BY & Bonf.
LBX105	BMXTHICR	organochlorine	anthropometric	20	0.00355216	0.00355216	BY<0.05
LBX105	BMXTRI	organochlorine	anthropometric	20	0.0008504	0.0008504	> BY & Bonf.
LBX105	BMXWAIST	organochlorine	anthropometric	20	0.00798352	0.00798352	BY<0.05
LBX105	BMXWT	organochlorine	anthropometric	20	0.00628048	0.00628048	BY<0.05
LBX105	BPXPLS	organochlorine	blood pressure	20	0.00015333	0.00015333	> BY & Bonf.
LBX105	MDIASTOLIC	organochlorine	blood pressure	20	0.0001931	0.0001931	> BY & Bonf.
LBX105	MSYSTOLIC	organochlorine	blood pressure	20	0.00416815	0.00416815	BY<0.05
LBX105	LBXFOL	organochlorine	nutrition	20	8.37e-07	8.37e-07	> BY & Bonf.
LBX105	LBXMMA	organochlorine	nutrition	20	0.00011477	0.00011477	> BY & Bonf.
LBX105	LBXRBF	organochlorine	nutrition	20	0.00029022	0.00029022	> BY & Bonf.
LBX105	LBXHCY	organochlorine	nutrition	20	0.0018089	0.0018089	> BY & Bonf.
LBX105	URXUIO	organochlorine	hormone	20	3.28e-07	3.28e-07	> BY & Bonf.
LBX105	LBXGH	organochlorine	metabolic	20	0.00501413	0.00501413	> BY & Bonf.
LBX105	LBXCPSI	organochlorine	metabolic	20	0.00632269	0.00632269	> BY & Bonf.
LBX105	LBXGLU	organochlorine	metabolic	20	0.00403087	0.00403087	> BY & Bonf.
LBX105	LBXIN	organochlorine	metabolic	20	0.00186106	0.00186106	> BY & Bonf.
LBX105	LBXCRP	organochlorine	inflammation	20	1.59e-05	1.59e-05	> BY & Bonf.
LBX105	LBXFB	organochlorine	inflammation	20	0.00350275	0.00350275	> BY & Bonf.
LBX105	LBXBAP	organochlorine	bone	20	0.00028995	0.00028995	> BY & Bonf.
LBX105	URXUCR	organochlorine	kidney	20	0.00039227	0.00039227	> BY & Bonf.
LBX105	URXUMA	organochlorine	kidney	20	8.39e-06	8.39e-06	> BY & Bonf.
LBX105	LBDBANO	organochlorine	blood	20	3.58e-05	3.58e-05	> BY & Bonf.
LBX105	LBDEONO	organochlorine	blood	20	7.84e-07	7.84e-07	> BY & Bonf.
LBX105	LBDLYMNO	organochlorine	blood	20	5.99e-05	5.99e-05	> BY & Bonf.
LBX105	LBDMONO	organochlorine	blood	20	0.00014397	0.00014397	> BY & Bonf.
LBX105	LBDNENO	organochlorine	blood	20	7.38e-08	7.38e-08	> BY & Bonf.
LBX105	LBXBAPCT	organochlorine	blood	20	4.16e-06	4.16e-06	> BY & Bonf.
LBX105	LBXEOPCT	organochlorine	blood	20	1.2e-05	1.2e-05	> BY & Bonf.
LBX105	LBXHCT	organochlorine	blood	20	0.00024123	0.00024123	> BY & Bonf.
LBX105	LBXHGB	organochlorine	blood	20	0.00035439	0.00035439	> BY & Bonf.
LBX105	LBXLYPCT	organochlorine	blood	20	0.00048321	0.00048321	> BY & Bonf.
LBX105	LBXMC	organochlorine	blood	20	0.00038902	0.00038902	> BY & Bonf.
LBX105	LBXMCVSI	organochlorine	blood	20	0.0008944	0.0008944	> BY & Bonf.
LBX105	LBXMOPCT	organochlorine	blood	20	0.00031331	0.00031331	> BY & Bonf.
LBX105	LBXMPSI	organochlorine	blood	20	0.00063771	0.00063771	> BY & Bonf.
LBX105	LBXNEPCT	organochlorine	blood	20	0.00021328	0.00021328	> BY & Bonf.
LBX105	LBXPLTSI	organochlorine	blood	20	8.11e-08	8.11e-08	> BY & Bonf.
LBX105	LBXRBCSI	organochlorine	blood	20	0.00111528	0.00111528	> BY & Bonf.
LBX105	LBXRDW	organochlorine	blood	20	3.86e-05	3.86e-05	> BY & Bonf.
LBX105	LBXWBCSI	organochlorine	blood	20	1.34e-06	1.34e-06	> BY & Bonf.
LBX105	LBXSAL	organochlorine	kidney	20	2.47e-05	2.47e-05	> BY & Bonf.
LBX105	LBXSASSI	organochlorine	liver	20	0.00690713	0.00690713	BY<0.05
LBX105	LBXSATSI	organochlorine	liver	20	0.00924079	0.00924079	Bonf.<0.05
LBX105	LBXSBU	organochlorine	kidney	20	0.00045179	0.00045179	> BY & Bonf.
LBX105	LBXSC3SI	organochlorine	electrolyte	20	1.02e-07	1.02e-07	> BY & Bonf.
LBX105	LBXSCA	organochlorine	bone	20	0.00337698	0.00337698	> BY & Bonf.
LBX105	LBXSCLSI	organochlorine	electrolyte	20	0.00231605	0.00231605	> BY & Bonf.
LBX105	LBXSGB	organochlorine	liver	20	0.00163529	0.00163529	> BY & Bonf.
LBX105	LBXSGL	organochlorine	metabolic	20	0.00486367	0.00486367	> BY & Bonf.
LBX105	LBXSGTSI	organochlorine	liver	20	0.0128924	0.0128924	> BY & Bonf.
LBX105	LBXSKSI	organochlorine	electrolyte	20	7.72e-05	7.72e-05	> BY & Bonf.
LBX105	LBXSNASI	organochlorine	electrolyte	20	1.56e-05	1.56e-05	> BY & Bonf.
LBX105	LBXSOSSI	organochlorine	electrolyte	20	0.00123282	0.00123282	> BY & Bonf.
LBX105	LBXSTP	organochlorine	kidney	20	0.0017428	0.0017428	> BY & Bonf.
LBX105	LBXSUA	organochlorine	kidney	20	0.00833348	0.00833348	BY<0.05
LBX105	LBXSAPSI	organochlorine	liver	20	0.00012482	0.00012482	> BY & Bonf.
LBX105	LBXSCR	organochlorine	kidney	20	0.00060294	0.00060294	> BY & Bonf.
LBX105	LBXSLDSI	organochlorine	inflammation	20	0.00136627	0.00136627	> BY & Bonf.
LBX105	LBXSPH	organochlorine	bone	20	4.52e-07	4.52e-07	> BY & Bonf.
LBX105	LBXSTB	organochlorine	liver	20	0.00233161	0.00233161	> BY & Bonf.
LBX105	LBXT4	organochlorine	hormone	20	2.96e-05	2.96e-05	> BY & Bonf.
LBX105	LBXTSH	organochlorine	hormone	20	0.00073856	0.00073856	> BY & Bonf.
LBX105	LEXBRPM	organochlorine	blood pressure	20	0.00379761	0.00379761	> BY & Bonf.
LBX105	LEXLPTSM	organochlorine	blood pressure	20	0.00501529	0.00501529	> BY & Bonf.
LBX105	LEXRPTSM	organochlorine	blood pressure	20	0.0009698	0.0009698	> BY & Bonf.
LBX105	TeloMean	organochlorine	aging	20	0.00562121	0.00562121	> BY & Bonf.
LBX105	TeloStd	organochlorine	aging	20	0.00213904	0.00213904	> BY & Bonf.
LBX105	Bcell	organochlorine	aging	20	0.00137923	0.00137923	> BY & Bonf.
LBX105	CD4TPP	organochlorine	aging	20	0.00015694	0.00015694	> BY & Bonf.
LBX105	CD8TPP	organochlorine	aging	20	0.0026109	0.0026109	> BY & Bonf.
LBX105	CRPMort	organochlorine	aging	20	0.00068717	0.00068717	> BY & Bonf.
LBX105	CystatinCMort	organochlorine	aging	20	9.13e-05	9.13e-05	> BY & Bonf.
LBX105	DunedinPoAm	organochlorine	aging	20	0.0115967	0.0115967	> BY & Bonf.
LBX105	GDF15Mort	organochlorine	aging	20	3.29e-06	3.29e-06	> BY & Bonf.
LBX105	GrimAge2Mort	organochlorine	aging	20	0.00346022	0.00346022	> BY & Bonf.
LBX105	GrimAgeMort	organochlorine	aging	20	0.00382818	0.00382818	> BY & Bonf.
LBX105	HannumAge	organochlorine	aging	20	0.00240359	0.00240359	> BY & Bonf.
LBX105	HorvathAge	organochlorine	aging	20	8.35e-05	8.35e-05	> BY & Bonf.
LBX105	HorvathTelo	organochlorine	aging	20	0.00157114	0.00157114	> BY & Bonf.
LBX105	LeptinMort	organochlorine	aging	20	0.00325138	0.00325138	> BY & Bonf.
LBX105	LinAge	organochlorine	aging	20	0.00463687	0.00463687	> BY & Bonf.
LBX105	logA1CMort	organochlorine	aging	20	0.00383249	0.00383249	> BY & Bonf.
LBX105	MonoPP	organochlorine	aging	20	0.00267995	0.00267995	> BY & Bonf.
LBX105	NeuPP	organochlorine	aging	20	0.00161881	0.00161881	> BY & Bonf.
LBX105	Nkcell	organochlorine	aging	20	0.00403256	0.00403256	> BY & Bonf.
LBX105	PACKYRSMort	organochlorine	aging	20	0.0198642	0.0198642	BY<0.05
LBX105	PAI1Mort	organochlorine	aging	20	0.00609819	0.00609819	> BY & Bonf.
LBX105	PhenoAge	organochlorine	aging	20	2.53e-05	2.53e-05	> BY & Bonf.
LBX105	SkinBloodAge	organochlorine	aging	20	0.00122557	0.00122557	> BY & Bonf.
LBX105	TIMP1Mort	organochlorine	aging	20	0.00072405	0.00072405	> BY & Bonf.
LBX105	VidalBraloAge	organochlorine	aging	20	0.00026291	0.00026291	> BY & Bonf.
LBX105	WeidnerAge	organochlorine	aging	20	0.00029169	0.00029169	> BY & Bonf.
LBX105	YangCell	organochlorine	aging	20	0.00012408	0.00012408	> BY & Bonf.
LBX105	ZhangAge	organochlorine	aging	20	0.00162334	0.00162334	> BY & Bonf.
LBX110	BMXARMC	organochlorine	anthropometric	21	0.00021298	0.00021298	> BY & Bonf.
LBX110	BMXARML	organochlorine	anthropometric	21	0.00013981	0.00013981	> BY & Bonf.
LBX110	BMXBMI	organochlorine	anthropometric	21	0.00012458	0.00012458	> BY & Bonf.
LBX110	BMXCALF	organochlorine	anthropometric	21	4.47e-05	4.47e-05	> BY & Bonf.
LBX110	BMXHT	organochlorine	anthropometric	21	8.49e-06	8.49e-06	> BY & Bonf.
LBX110	BMXLEG	organochlorine	anthropometric	21	6.37e-05	6.37e-05	> BY & Bonf.
LBX110	BMXSUB	organochlorine	anthropometric	21	5.93e-05	5.93e-05	> BY & Bonf.
LBX110	BMXTHICR	organochlorine	anthropometric	21	5.84e-06	5.84e-06	> BY & Bonf.
LBX110	BMXTRI	organochlorine	anthropometric	21	0.0001426	0.0001426	> BY & Bonf.
LBX110	BMXWAIST	organochlorine	anthropometric	21	0.00041131	0.00041131	> BY & Bonf.
LBX110	BMXWT	organochlorine	anthropometric	21	0.00019477	0.00019477	> BY & Bonf.
LBX110	BPXPLS	organochlorine	blood pressure	21	0.00065376	0.00065376	> BY & Bonf.
LBX110	MDIASTOLIC	organochlorine	blood pressure	21	0.00016864	0.00016864	> BY & Bonf.
LBX110	MSYSTOLIC	organochlorine	blood pressure	21	5.6e-05	5.6e-05	> BY & Bonf.
LBX110	LBXFOL	organochlorine	nutrition	21	0.00017792	0.00017792	> BY & Bonf.
LBX110	LBXMMA	organochlorine	nutrition	21	0.00030633	0.00030633	> BY & Bonf.
LBX110	LBXRBF	organochlorine	nutrition	21	1.06e-06	1.06e-06	> BY & Bonf.
LBX110	URXUIO	organochlorine	hormone	21	5.31e-07	5.31e-07	> BY & Bonf.
LBX110	LBXGH	organochlorine	metabolic	21	0.00026935	0.00026935	> BY & Bonf.
LBX110	LBXCPSI	organochlorine	metabolic	21	0.00081549	0.00081549	> BY & Bonf.
LBX110	LBXGLU	organochlorine	metabolic	21	0.00272235	0.00272235	> BY & Bonf.
LBX110	LBXIN	organochlorine	metabolic	21	0.00070472	0.00070472	> BY & Bonf.
LBX110	LBXCRP	organochlorine	inflammation	21	4.9e-05	4.9e-05	> BY & Bonf.
LBX110	URXUCR	organochlorine	kidney	21	0.00037049	0.00037049	> BY & Bonf.
LBX110	URXUMA	organochlorine	kidney	21	7.71e-06	7.71e-06	> BY & Bonf.
LBX110	LBDBANO	organochlorine	blood	21	0.0004925	0.0004925	> BY & Bonf.
LBX110	LBDEONO	organochlorine	blood	21	0.00027996	0.00027996	> BY & Bonf.
LBX110	LBDLYMNO	organochlorine	blood	21	0.00017375	0.00017375	> BY & Bonf.
LBX110	LBDMONO	organochlorine	blood	21	2.08e-05	2.08e-05	> BY & Bonf.
LBX110	LBDNENO	organochlorine	blood	21	0.00085656	0.00085656	> BY & Bonf.
LBX110	LBXBAPCT	organochlorine	blood	21	0.00023064	0.00023064	> BY & Bonf.
LBX110	LBXEOPCT	organochlorine	blood	21	0.00025064	0.00025064	> BY & Bonf.
LBX110	LBXHCT	organochlorine	blood	21	0.00234418	0.00234418	> BY & Bonf.
LBX110	LBXHGB	organochlorine	blood	21	0.00198008	0.00198008	> BY & Bonf.
LBX110	LBXLYPCT	organochlorine	blood	21	0.00067202	0.00067202	> BY & Bonf.
LBX110	LBXMC	organochlorine	blood	21	0.00014864	0.00014864	> BY & Bonf.
LBX110	LBXMCVSI	organochlorine	blood	21	2.05e-06	2.05e-06	> BY & Bonf.
LBX110	LBXMOPCT	organochlorine	blood	21	0.00010252	0.00010252	> BY & Bonf.
LBX110	LBXMPSI	organochlorine	blood	21	0.00085163	0.00085163	> BY & Bonf.
LBX110	LBXNEPCT	organochlorine	blood	21	0.00084252	0.00084252	> BY & Bonf.
LBX110	LBXPLTSI	organochlorine	blood	21	1.43e-05	1.43e-05	> BY & Bonf.
LBX110	LBXRBCSI	organochlorine	blood	21	0.00212231	0.00212231	> BY & Bonf.
LBX110	LBXRDW	organochlorine	blood	21	1.14e-05	1.14e-05	> BY & Bonf.
LBX110	LBXWBCSI	organochlorine	blood	21	0.00015037	0.00015037	> BY & Bonf.
LBX110	LBXSAL	organochlorine	kidney	21	0.00033765	0.00033765	> BY & Bonf.
LBX110	LBXSASSI	organochlorine	liver	21	0.00020666	0.00020666	> BY & Bonf.
LBX110	LBXSATSI	organochlorine	liver	21	0.00064127	0.00064127	> BY & Bonf.
LBX110	LBXSBU	organochlorine	kidney	21	0.00012687	0.00012687	> BY & Bonf.
LBX110	LBXSC3SI	organochlorine	electrolyte	21	0.00041087	0.00041087	> BY & Bonf.
LBX110	LBXSCA	organochlorine	bone	21	0.00026433	0.00026433	> BY & Bonf.
LBX110	LBXSCLSI	organochlorine	electrolyte	21	0.00177991	0.00177991	> BY & Bonf.
LBX110	LBXSGB	organochlorine	liver	21	0.00067393	0.00067393	> BY & Bonf.
LBX110	LBXSGL	organochlorine	metabolic	21	0.00065669	0.00065669	> BY & Bonf.
LBX110	LBXSGTSI	organochlorine	liver	21	1.39e-06	1.39e-06	> BY & Bonf.
LBX110	LBXSKSI	organochlorine	electrolyte	21	0.00021269	0.00021269	> BY & Bonf.
LBX110	LBXSNASI	organochlorine	electrolyte	21	0.00071269	0.00071269	> BY & Bonf.
LBX110	LBXSOSSI	organochlorine	electrolyte	21	0.00029326	0.00029326	> BY & Bonf.
LBX110	LBXSTP	organochlorine	kidney	21	0.00124509	0.00124509	> BY & Bonf.
LBX110	LBXSUA	organochlorine	kidney	21	0.0007155	0.0007155	> BY & Bonf.
LBX110	LEXBRPM	organochlorine	blood pressure	21	0.00015043	0.00015043	> BY & Bonf.
LBX110	LEXLPTSM	organochlorine	blood pressure	21	0.00014805	0.00014805	> BY & Bonf.
LBX110	LEXRPTSM	organochlorine	blood pressure	21	0.00016939	0.00016939	> BY & Bonf.
LBX118	BMXARMC	organochlorine	anthropometric	22	0.0093988	0.0093988	BY<0.05
LBX118	BMXARML	organochlorine	anthropometric	22	2.45e-05	2.45e-05	> BY & Bonf.
LBX118	BMXBMI	organochlorine	anthropometric	22	0.0136915	0.0136915	BY<0.05
LBX118	BMXCALF	organochlorine	anthropometric	22	0.00461943	0.00461943	BY<0.05
LBX118	BMXHT	organochlorine	anthropometric	22	0.00084424	0.00084424	> BY & Bonf.
LBX118	BMXLEG	organochlorine	anthropometric	22	0.00087906	0.00087906	> BY & Bonf.
LBX118	BMXSUB	organochlorine	anthropometric	22	0.00469404	0.00469404	> BY & Bonf.
LBX118	BMXTHICR	organochlorine	anthropometric	22	0.00374409	0.00374409	> BY & Bonf.
LBX118	BMXTRI	organochlorine	anthropometric	22	0.00139664	0.00139664	> BY & Bonf.
LBX118	BMXWAIST	organochlorine	anthropometric	22	0.00985896	0.00985896	BY<0.05
LBX118	BMXWT	organochlorine	anthropometric	22	0.00785144	0.00785144	BY<0.05
LBX118	BPXPLS	organochlorine	blood pressure	22	3.83e-05	3.83e-05	> BY & Bonf.
LBX118	MDIASTOLIC	organochlorine	blood pressure	22	0.00201269	0.00201269	> BY & Bonf.
LBX118	MSYSTOLIC	organochlorine	blood pressure	22	0.0110188	0.0110188	BY<0.05
LBX118	LBXFOL	organochlorine	nutrition	22	0.00034763	0.00034763	> BY & Bonf.
LBX118	LBXMMA	organochlorine	nutrition	22	0.00014096	0.00014096	> BY & Bonf.
LBX118	LBXRBF	organochlorine	nutrition	22	0.00225576	0.00225576	> BY & Bonf.
LBX118	LBXHCY	organochlorine	nutrition	22	0.00010099	0.00010099	> BY & Bonf.
LBX118	URXUIO	organochlorine	hormone	22	0.00023938	0.00023938	> BY & Bonf.
LBX118	LBXGH	organochlorine	metabolic	22	0.0125215	0.0125215	BY<0.05
LBX118	LBXCPSI	organochlorine	metabolic	22	0.00964971	0.00964971	BY<0.05
LBX118	LBXGLU	organochlorine	metabolic	22	0.0147759	0.0147759	BY<0.05
LBX118	LBXIN	organochlorine	metabolic	22	0.00813337	0.00813337	> BY & Bonf.
LBX118	LBXCRP	organochlorine	inflammation	22	2e-05	2e-05	> BY & Bonf.
LBX118	LBXFB	organochlorine	inflammation	22	0.00186087	0.00186087	> BY & Bonf.
LBX118	LBXBAP	organochlorine	bone	22	0.00213259	0.00213259	> BY & Bonf.
LBX118	URXUCR	organochlorine	kidney	22	0.00016165	0.00016165	> BY & Bonf.
LBX118	URXUMA	organochlorine	kidney	22	0.00105845	0.00105845	> BY & Bonf.
LBX118	LBDBANO	organochlorine	blood	22	0.00011823	0.00011823	> BY & Bonf.
LBX118	LBDEONO	organochlorine	blood	22	4.84e-05	4.84e-05	> BY & Bonf.
LBX118	LBDLYMNO	organochlorine	blood	22	1.39e-05	1.39e-05	> BY & Bonf.
LBX118	LBDMONO	organochlorine	blood	22	0.00015451	0.00015451	> BY & Bonf.
LBX118	LBDNENO	organochlorine	blood	22	0.0001947	0.0001947	> BY & Bonf.
LBX118	LBXBAPCT	organochlorine	blood	22	1.12e-06	1.12e-06	> BY & Bonf.
LBX118	LBXEOPCT	organochlorine	blood	22	7.45e-06	7.45e-06	> BY & Bonf.
LBX118	LBXHCT	organochlorine	blood	22	4.61e-07	4.61e-07	> BY & Bonf.
LBX118	LBXHGB	organochlorine	blood	22	4.28e-05	4.28e-05	> BY & Bonf.
LBX118	LBXLYPCT	organochlorine	blood	22	0.00020655	0.00020655	> BY & Bonf.
LBX118	LBXMC	organochlorine	blood	22	0.00147535	0.00147535	> BY & Bonf.
LBX118	LBXMCVSI	organochlorine	blood	22	0.00210277	0.00210277	> BY & Bonf.
LBX118	LBXMOPCT	organochlorine	blood	22	7.03e-06	7.03e-06	> BY & Bonf.
LBX118	LBXMPSI	organochlorine	blood	22	0.0004531	0.0004531	> BY & Bonf.
LBX118	LBXNEPCT	organochlorine	blood	22	0.00017187	0.00017187	> BY & Bonf.
LBX118	LBXPLTSI	organochlorine	blood	22	4.59e-05	4.59e-05	> BY & Bonf.
LBX118	LBXRBCSI	organochlorine	blood	22	0.00075042	0.00075042	> BY & Bonf.
LBX118	LBXRDW	organochlorine	blood	22	0.00023578	0.00023578	> BY & Bonf.
LBX118	LBXWBCSI	organochlorine	blood	22	0.0001982	0.0001982	> BY & Bonf.
LBX118	LBXSAL	organochlorine	kidney	22	0.00074379	0.00074379	> BY & Bonf.
LBX118	LBXSASSI	organochlorine	liver	22	0.0072543	0.0072543	BY<0.05
LBX118	LBXSATSI	organochlorine	liver	22	0.00551426	0.00551426	BY<0.05
LBX118	LBXSBU	organochlorine	kidney	22	0.00099272	0.00099272	> BY & Bonf.
LBX118	LBXSC3SI	organochlorine	electrolyte	22	7.39e-05	7.39e-05	> BY & Bonf.
LBX118	LBXSCA	organochlorine	bone	22	0.00447314	0.00447314	> BY & Bonf.
LBX118	LBXSCLSI	organochlorine	electrolyte	22	0.00257801	0.00257801	> BY & Bonf.
LBX118	LBXSGB	organochlorine	liver	22	0.00147843	0.00147843	> BY & Bonf.
LBX118	LBXSGL	organochlorine	metabolic	22	0.0130419	0.0130419	BY<0.05
LBX118	LBXSGTSI	organochlorine	liver	22	0.0102391	0.0102391	> BY & Bonf.
LBX118	LBXSKSI	organochlorine	electrolyte	22	0.00175341	0.00175341	> BY & Bonf.
LBX118	LBXSNASI	organochlorine	electrolyte	22	0.00036951	0.00036951	> BY & Bonf.
LBX118	LBXSOSSI	organochlorine	electrolyte	22	0.00457449	0.00457449	> BY & Bonf.
LBX118	LBXSTP	organochlorine	kidney	22	0.00332091	0.00332091	> BY & Bonf.
LBX118	LBXSUA	organochlorine	kidney	22	0.0168122	0.0168122	Bonf.<0.05
LBX118	LBXSAPSI	organochlorine	liver	22	0.00154296	0.00154296	> BY & Bonf.
LBX118	LBXSCR	organochlorine	kidney	22	2.43e-05	2.43e-05	> BY & Bonf.
LBX118	LBXSLDSI	organochlorine	inflammation	22	0.00193325	0.00193325	> BY & Bonf.
LBX118	LBXSPH	organochlorine	bone	22	0.00129556	0.00129556	> BY & Bonf.
LBX118	LBXSTB	organochlorine	liver	22	0.00405536	0.00405536	> BY & Bonf.
LBX118	LBXT4	organochlorine	hormone	22	0.00147208	0.00147208	> BY & Bonf.
LBX118	LBXTSH	organochlorine	hormone	22	0.0011579	0.0011579	> BY & Bonf.
LBX118	LEXBRPM	organochlorine	blood pressure	22	0.00926006	0.00926006	> BY & Bonf.
LBX118	LEXLPTSM	organochlorine	blood pressure	22	0.0139652	0.0139652	> BY & Bonf.
LBX118	LEXRPTSM	organochlorine	blood pressure	22	0.00722995	0.00722995	> BY & Bonf.
LBX118	TeloMean	organochlorine	aging	22	0.0120725	0.0120725	> BY & Bonf.
LBX118	TeloStd	organochlorine	aging	22	0.00095562	0.00095562	> BY & Bonf.
LBX118	Bcell	organochlorine	aging	22	0.00456381	0.00456381	> BY & Bonf.
LBX118	CD4TPP	organochlorine	aging	22	2.77e-06	2.77e-06	> BY & Bonf.
LBX118	CD8TPP	organochlorine	aging	22	4.05e-06	4.05e-06	> BY & Bonf.
LBX118	CRPMort	organochlorine	aging	22	0.000805	0.000805	> BY & Bonf.
LBX118	CystatinCMort	organochlorine	aging	22	2.67e-05	2.67e-05	> BY & Bonf.
LBX118	DunedinPoAm	organochlorine	aging	22	0.0546298	0.0546298	BY<0.05
LBX118	GDF15Mort	organochlorine	aging	22	0.00063522	0.00063522	> BY & Bonf.
LBX118	GrimAge2Mort	organochlorine	aging	22	0.0172557	0.0172557	BY<0.05
LBX118	GrimAgeMort	organochlorine	aging	22	0.0162915	0.0162915	BY<0.05
LBX118	HannumAge	organochlorine	aging	22	0.0022137	0.0022137	> BY & Bonf.
LBX118	HorvathAge	organochlorine	aging	22	0.00075521	0.00075521	> BY & Bonf.
LBX118	HorvathTelo	organochlorine	aging	22	0.00553393	0.00553393	> BY & Bonf.
LBX118	LeptinMort	organochlorine	aging	22	0.00372843	0.00372843	> BY & Bonf.
LBX118	LinAge	organochlorine	aging	22	0.00142991	0.00142991	> BY & Bonf.
LBX118	logA1CMort	organochlorine	aging	22	0.0108441	0.0108441	> BY & Bonf.
LBX118	MonoPP	organochlorine	aging	22	0.00085651	0.00085651	> BY & Bonf.
LBX118	NeuPP	organochlorine	aging	22	0.00028361	0.00028361	> BY & Bonf.
LBX118	Nkcell	organochlorine	aging	22	0.00449975	0.00449975	> BY & Bonf.
LBX118	PACKYRSMort	organochlorine	aging	22	0.100395	0.1	BY<0.05
LBX118	PAI1Mort	organochlorine	aging	22	0.0104174	0.0104174	> BY & Bonf.
LBX118	PhenoAge	organochlorine	aging	22	0.00109596	0.00109596	> BY & Bonf.
LBX118	SkinBloodAge	organochlorine	aging	22	0.00223244	0.00223244	> BY & Bonf.
LBX118	TIMP1Mort	organochlorine	aging	22	0.00036793	0.00036793	> BY & Bonf.
LBX118	VidalBraloAge	organochlorine	aging	22	0.00033643	0.00033643	> BY & Bonf.
LBX118	WeidnerAge	organochlorine	aging	22	0.00107086	0.00107086	> BY & Bonf.
LBX118	YangCell	organochlorine	aging	22	0.00111439	0.00111439	> BY & Bonf.
LBX118	ZhangAge	organochlorine	aging	22	0.00184249	0.00184249	> BY & Bonf.
LBX128	BMXARMC	organochlorine	anthropometric	23	6.15e-05	6.15e-05	> BY & Bonf.
LBX128	BMXARML	organochlorine	anthropometric	23	7.4e-05	7.4e-05	> BY & Bonf.
LBX128	BMXBMI	organochlorine	anthropometric	23	0.00044613	0.00044613	> BY & Bonf.
LBX128	BMXCALF	organochlorine	anthropometric	23	0.00017905	0.00017905	> BY & Bonf.
LBX128	BMXHT	organochlorine	anthropometric	23	0.00014753	0.00014753	> BY & Bonf.
LBX128	BMXLEG	organochlorine	anthropometric	23	0.00010717	0.00010717	> BY & Bonf.
LBX128	BMXSUB	organochlorine	anthropometric	23	9.22e-06	9.22e-06	> BY & Bonf.
LBX128	BMXTHICR	organochlorine	anthropometric	23	0.00016084	0.00016084	> BY & Bonf.
LBX128	BMXTRI	organochlorine	anthropometric	23	0.00025257	0.00025257	> BY & Bonf.
LBX128	BMXWAIST	organochlorine	anthropometric	23	0.00040338	0.00040338	> BY & Bonf.
LBX128	BMXWT	organochlorine	anthropometric	23	0.00025076	0.00025076	> BY & Bonf.
LBX128	BPXPLS	organochlorine	blood pressure	23	2.17e-06	2.17e-06	> BY & Bonf.
LBX128	MDIASTOLIC	organochlorine	blood pressure	23	5.25e-06	5.25e-06	> BY & Bonf.
LBX128	MSYSTOLIC	organochlorine	blood pressure	23	4.29e-05	4.29e-05	> BY & Bonf.
LBX128	LBXFOL	organochlorine	nutrition	23	3.52e-05	3.52e-05	> BY & Bonf.
LBX128	LBXMMA	organochlorine	nutrition	23	4.75e-05	4.75e-05	> BY & Bonf.
LBX128	LBXRBF	organochlorine	nutrition	23	0.00025181	0.00025181	> BY & Bonf.
LBX128	LBXHCY	organochlorine	nutrition	23	0.00029626	0.00029626	> BY & Bonf.
LBX128	URXUIO	organochlorine	hormone	23	1.89e-05	1.89e-05	> BY & Bonf.
LBX128	LBXGH	organochlorine	metabolic	23	0.00541063	0.00541063	> BY & Bonf.
LBX128	LBXCPSI	organochlorine	metabolic	23	0.00112045	0.00112045	> BY & Bonf.
LBX128	LBXGLU	organochlorine	metabolic	23	0.00100568	0.00100568	> BY & Bonf.
LBX128	LBXIN	organochlorine	metabolic	23	0.00078619	0.00078619	> BY & Bonf.
LBX128	LBXCRP	organochlorine	inflammation	23	0.00101379	0.00101379	> BY & Bonf.
LBX128	LBXFB	organochlorine	inflammation	23	0.0103478	0.0103478	> BY & Bonf.
LBX128	LBXBAP	organochlorine	bone	23	1.89e-05	1.89e-05	> BY & Bonf.
LBX128	URXUCR	organochlorine	kidney	23	6.84e-05	6.84e-05	> BY & Bonf.
LBX128	URXUMA	organochlorine	kidney	23	3.12e-06	3.12e-06	> BY & Bonf.
LBX128	LBDBANO	organochlorine	blood	23	0.00992166	0.00992166	> BY & Bonf.
LBX128	LBDEONO	organochlorine	blood	23	0.00019427	0.00019427	> BY & Bonf.
LBX128	LBDLYMNO	organochlorine	blood	23	0.00118636	0.00118636	> BY & Bonf.
LBX128	LBDMONO	organochlorine	blood	23	2.11e-05	2.11e-05	> BY & Bonf.
LBX128	LBDNENO	organochlorine	blood	23	0.00084302	0.00084302	> BY & Bonf.
LBX128	LBXBAPCT	organochlorine	blood	23	0.0126253	0.0126253	> BY & Bonf.
LBX128	LBXEOPCT	organochlorine	blood	23	2.47e-05	2.47e-05	> BY & Bonf.
LBX128	LBXHCT	organochlorine	blood	23	0.00372649	0.00372649	> BY & Bonf.
LBX128	LBXHGB	organochlorine	blood	23	0.00266883	0.00266883	> BY & Bonf.
LBX128	LBXLYPCT	organochlorine	blood	23	0.00016561	0.00016561	> BY & Bonf.
LBX128	LBXMC	organochlorine	blood	23	0.00113132	0.00113132	> BY & Bonf.
LBX128	LBXMCVSI	organochlorine	blood	23	1.06e-05	1.06e-05	> BY & Bonf.
LBX128	LBXMOPCT	organochlorine	blood	23	0.00167275	0.00167275	> BY & Bonf.
LBX128	LBXMPSI	organochlorine	blood	23	0.00014445	0.00014445	> BY & Bonf.
LBX128	LBXNEPCT	organochlorine	blood	23	8.72e-05	8.72e-05	> BY & Bonf.
LBX128	LBXPLTSI	organochlorine	blood	23	0.00305743	0.00305743	> BY & Bonf.
LBX128	LBXRBCSI	organochlorine	blood	23	0.00319906	0.00319906	> BY & Bonf.
LBX128	LBXRDW	organochlorine	blood	23	0.00020388	0.00020388	> BY & Bonf.
LBX128	LBXWBCSI	organochlorine	blood	23	0.00147608	0.00147608	> BY & Bonf.
LBX128	LBXSAL	organochlorine	kidney	23	0.00014868	0.00014868	> BY & Bonf.
LBX128	LBXSASSI	organochlorine	liver	23	0.00650245	0.00650245	BY<0.05
LBX128	LBXSATSI	organochlorine	liver	23	0.0108523	0.0108523	BY<0.05
LBX128	LBXSBU	organochlorine	kidney	23	2.39e-06	2.39e-06	> BY & Bonf.
LBX128	LBXSC3SI	organochlorine	electrolyte	23	0.00029127	0.00029127	> BY & Bonf.
LBX128	LBXSCA	organochlorine	bone	23	0.00052847	0.00052847	> BY & Bonf.
LBX128	LBXSCLSI	organochlorine	electrolyte	23	0.00421145	0.00421145	BY<0.05
LBX128	LBXSGB	organochlorine	liver	23	0.00029683	0.00029683	> BY & Bonf.
LBX128	LBXSGL	organochlorine	metabolic	23	0.00528572	0.00528572	> BY & Bonf.
LBX128	LBXSGTSI	organochlorine	liver	23	0.0280929	0.0280929	> BY & Bonf.
LBX128	LBXSKSI	organochlorine	electrolyte	23	0.00189025	0.00189025	> BY & Bonf.
LBX128	LBXSNASI	organochlorine	electrolyte	23	0.00161345	0.00161345	> BY & Bonf.
LBX128	LBXSOSSI	organochlorine	electrolyte	23	0.00023767	0.00023767	> BY & Bonf.
LBX128	LBXSTP	organochlorine	kidney	23	0.00062838	0.00062838	> BY & Bonf.
LBX128	LBXSUA	organochlorine	kidney	23	9.7e-05	9.7e-05	> BY & Bonf.
LBX128	LBXSAPSI	organochlorine	liver	23	0.00015507	0.00015507	> BY & Bonf.
LBX128	LBXSCR	organochlorine	kidney	23	0.00020287	0.00020287	> BY & Bonf.
LBX128	LBXSLDSI	organochlorine	inflammation	23	0.00168332	0.00168332	> BY & Bonf.
LBX128	LBXSPH	organochlorine	bone	23	1.5e-05	1.5e-05	> BY & Bonf.
LBX128	LBXSTB	organochlorine	liver	23	1.96e-06	1.96e-06	> BY & Bonf.
LBX128	LBXT4	organochlorine	hormone	23	6.51e-06	6.51e-06	> BY & Bonf.
LBX128	LBXTSH	organochlorine	hormone	23	3.47e-05	3.47e-05	> BY & Bonf.
LBX128	LEXBRPM	organochlorine	blood pressure	23	0.00015826	0.00015826	> BY & Bonf.
LBX128	LEXLPTSM	organochlorine	blood pressure	23	0.00076846	0.00076846	> BY & Bonf.
LBX128	LEXRPTSM	organochlorine	blood pressure	23	0.00069927	0.00069927	> BY & Bonf.
LBX128	TeloMean	organochlorine	aging	23	0.00066528	0.00066528	> BY & Bonf.
LBX128	TeloStd	organochlorine	aging	23	1.95e-06	1.95e-06	> BY & Bonf.
LBX128	Bcell	organochlorine	aging	23	0.00132286	0.00132286	> BY & Bonf.
LBX128	CD4TPP	organochlorine	aging	23	0.00056961	0.00056961	> BY & Bonf.
LBX128	CD8TPP	organochlorine	aging	23	8.85e-05	8.85e-05	> BY & Bonf.
LBX128	CRPMort	organochlorine	aging	23	3.19e-05	3.19e-05	> BY & Bonf.
LBX128	CystatinCMort	organochlorine	aging	23	0.00123735	0.00123735	> BY & Bonf.
LBX128	DunedinPoAm	organochlorine	aging	23	0.00195891	0.00195891	> BY & Bonf.
LBX128	GDF15Mort	organochlorine	aging	23	0.0022104	0.0022104	> BY & Bonf.
LBX128	GrimAge2Mort	organochlorine	aging	23	0.0035538	0.0035538	> BY & Bonf.
LBX128	GrimAgeMort	organochlorine	aging	23	0.00343627	0.00343627	> BY & Bonf.
LBX128	HannumAge	organochlorine	aging	23	8.39e-05	8.39e-05	> BY & Bonf.
LBX128	HorvathAge	organochlorine	aging	23	0.00230395	0.00230395	> BY & Bonf.
LBX128	HorvathTelo	organochlorine	aging	23	0.0004592	0.0004592	> BY & Bonf.
LBX128	LeptinMort	organochlorine	aging	23	0.00017857	0.00017857	> BY & Bonf.
LBX128	LinAge	organochlorine	aging	23	0.00019529	0.00019529	> BY & Bonf.
LBX128	logA1CMort	organochlorine	aging	23	0.00921336	0.00921336	> BY & Bonf.
LBX128	MonoPP	organochlorine	aging	23	0.00179232	0.00179232	> BY & Bonf.
LBX128	NeuPP	organochlorine	aging	23	0.00247895	0.00247895	> BY & Bonf.
LBX128	Nkcell	organochlorine	aging	23	0.00049194	0.00049194	> BY & Bonf.
LBX128	PACKYRSMort	organochlorine	aging	23	0.0124352	0.0124352	> BY & Bonf.
LBX128	PAI1Mort	organochlorine	aging	23	0.00864402	0.00864402	> BY & Bonf.
LBX128	PhenoAge	organochlorine	aging	23	0.0023074	0.0023074	> BY & Bonf.
LBX128	SkinBloodAge	organochlorine	aging	23	0.0003879	0.0003879	> BY & Bonf.
LBX128	TIMP1Mort	organochlorine	aging	23	6.48e-05	6.48e-05	> BY & Bonf.
LBX128	VidalBraloAge	organochlorine	aging	23	0.00132858	0.00132858	> BY & Bonf.
LBX128	WeidnerAge	organochlorine	aging	23	3.98e-05	3.98e-05	> BY & Bonf.
LBX128	YangCell	organochlorine	aging	23	0.00043884	0.00043884	> BY & Bonf.
LBX128	ZhangAge	organochlorine	aging	23	9.57e-05	9.57e-05	> BY & Bonf.
LBX138	BMXARMC	organochlorine	anthropometric	24	0.00040997	0.00040997	> BY & Bonf.
LBX138	BMXARML	organochlorine	anthropometric	24	0.00060956	0.00060956	> BY & Bonf.
LBX138	BMXBMI	organochlorine	anthropometric	24	0.00019522	0.00019522	> BY & Bonf.
LBX138	BMXCALF	organochlorine	anthropometric	24	0.00075697	0.00075697	> BY & Bonf.
LBX138	BMXHT	organochlorine	anthropometric	24	0.00070568	0.00070568	> BY & Bonf.
LBX138	BMXLEG	organochlorine	anthropometric	24	0.00013082	0.00013082	> BY & Bonf.
LBX138	BMXSUB	organochlorine	anthropometric	24	0.0004577	0.0004577	> BY & Bonf.
LBX138	BMXTHICR	organochlorine	anthropometric	24	0.00202321	0.00202321	> BY & Bonf.
LBX138	BMXTRI	organochlorine	anthropometric	24	0.0015125	0.0015125	> BY & Bonf.
LBX138	BMXWAIST	organochlorine	anthropometric	24	0.00039487	0.00039487	> BY & Bonf.
LBX138	BMXWT	organochlorine	anthropometric	24	0.0004671	0.0004671	> BY & Bonf.
LBX138	BPXPLS	organochlorine	blood pressure	24	0.00018333	0.00018333	> BY & Bonf.
LBX138	MDIASTOLIC	organochlorine	blood pressure	24	3.86e-05	3.86e-05	> BY & Bonf.
LBX138	MSYSTOLIC	organochlorine	blood pressure	24	0.00078432	0.00078432	> BY & Bonf.
LBX138	LBXFOL	organochlorine	nutrition	24	9.34e-05	9.34e-05	> BY & Bonf.
LBX138	LBXMMA	organochlorine	nutrition	24	0.00020434	0.00020434	> BY & Bonf.
LBX138	LBXRBF	organochlorine	nutrition	24	2.48e-05	2.48e-05	> BY & Bonf.
LBX138	LBXHCY	organochlorine	nutrition	24	1.71e-05	1.71e-05	> BY & Bonf.
LBX138	URXUIO	organochlorine	hormone	24	0.00035762	0.00035762	> BY & Bonf.
LBX138	LBXGH	organochlorine	metabolic	24	0.00492615	0.00492615	> BY & Bonf.
LBX138	LBXCPSI	organochlorine	metabolic	24	4.12e-06	4.12e-06	> BY & Bonf.
LBX138	LBXGLU	organochlorine	metabolic	24	0.00535655	0.00535655	> BY & Bonf.
LBX138	LBXIN	organochlorine	metabolic	24	3.16e-05	3.16e-05	> BY & Bonf.
LBX138	LBXCRP	organochlorine	inflammation	24	0.00025197	0.00025197	> BY & Bonf.
LBX138	LBXFB	organochlorine	inflammation	24	0.00531275	0.00531275	> BY & Bonf.
LBX138	LBXBAP	organochlorine	bone	24	0.00216064	0.00216064	> BY & Bonf.
LBX138	URXUCR	organochlorine	kidney	24	3.44e-05	3.44e-05	> BY & Bonf.
LBX138	URXUMA	organochlorine	kidney	24	0.00010182	0.00010182	> BY & Bonf.
LBX138	LBDBANO	organochlorine	blood	24	4.22e-05	4.22e-05	> BY & Bonf.
LBX138	LBDEONO	organochlorine	blood	24	0.00025817	0.00025817	> BY & Bonf.
LBX138	LBDLYMNO	organochlorine	blood	24	0.0003647	0.0003647	> BY & Bonf.
LBX138	LBDMONO	organochlorine	blood	24	7.03e-05	7.03e-05	> BY & Bonf.
LBX138	LBDNENO	organochlorine	blood	24	4.16e-06	4.16e-06	> BY & Bonf.
LBX138	LBXBAPCT	organochlorine	blood	24	0.00042097	0.00042097	> BY & Bonf.
LBX138	LBXEOPCT	organochlorine	blood	24	7.65e-05	7.65e-05	> BY & Bonf.
LBX138	LBXHCT	organochlorine	blood	24	5.83e-06	5.83e-06	> BY & Bonf.
LBX138	LBXHGB	organochlorine	blood	24	8.86e-06	8.86e-06	> BY & Bonf.
LBX138	LBXLYPCT	organochlorine	blood	24	0.0005661	0.0005661	> BY & Bonf.
LBX138	LBXMC	organochlorine	blood	24	0.00101049	0.00101049	> BY & Bonf.
LBX138	LBXMCVSI	organochlorine	blood	24	1.48e-06	1.48e-06	> BY & Bonf.
LBX138	LBXMOPCT	organochlorine	blood	24	0.00038643	0.00038643	> BY & Bonf.
LBX138	LBXMPSI	organochlorine	blood	24	0.00070002	0.00070002	> BY & Bonf.
LBX138	LBXNEPCT	organochlorine	blood	24	0.00040179	0.00040179	> BY & Bonf.
LBX138	LBXPLTSI	organochlorine	blood	24	4.24e-05	4.24e-05	> BY & Bonf.
LBX138	LBXRBCSI	organochlorine	blood	24	1.93e-06	1.93e-06	> BY & Bonf.
LBX138	LBXRDW	organochlorine	blood	24	0.00081577	0.00081577	> BY & Bonf.
LBX138	LBXWBCSI	organochlorine	blood	24	5.42e-05	5.42e-05	> BY & Bonf.
LBX138	LBXSAL	organochlorine	kidney	24	0.00060425	0.00060425	> BY & Bonf.
LBX138	LBXSASSI	organochlorine	liver	24	0.00373129	0.00373129	> BY & Bonf.
LBX138	LBXSATSI	organochlorine	liver	24	0.00197214	0.00197214	> BY & Bonf.
LBX138	LBXSBU	organochlorine	kidney	24	9.63e-05	9.63e-05	> BY & Bonf.
LBX138	LBXSC3SI	organochlorine	electrolyte	24	0.00067518	0.00067518	> BY & Bonf.
LBX138	LBXSCA	organochlorine	bone	24	0.00599499	0.00599499	BY<0.05
LBX138	LBXSCLSI	organochlorine	electrolyte	24	0.00117781	0.00117781	> BY & Bonf.
LBX138	LBXSGB	organochlorine	liver	24	0.00051227	0.00051227	> BY & Bonf.
LBX138	LBXSGL	organochlorine	metabolic	24	0.00504304	0.00504304	> BY & Bonf.
LBX138	LBXSGTSI	organochlorine	liver	24	0.00522364	0.00522364	> BY & Bonf.
LBX138	LBXSKSI	organochlorine	electrolyte	24	2.36e-05	2.36e-05	> BY & Bonf.
LBX138	LBXSNASI	organochlorine	electrolyte	24	0.00113829	0.00113829	> BY & Bonf.
LBX138	LBXSOSSI	organochlorine	electrolyte	24	0.00312711	0.00312711	> BY & Bonf.
LBX138	LBXSTP	organochlorine	kidney	24	0.00171719	0.00171719	> BY & Bonf.
LBX138	LBXSUA	organochlorine	kidney	24	0.00142145	0.00142145	> BY & Bonf.
LBX138	LBXSAPSI	organochlorine	liver	24	0.00173594	0.00173594	> BY & Bonf.
LBX138	LBXSCR	organochlorine	kidney	24	0.00011413	0.00011413	> BY & Bonf.
LBX138	LBXSLDSI	organochlorine	inflammation	24	1.13e-09	1.13e-09	> BY & Bonf.
LBX138	LBXSPH	organochlorine	bone	24	0.0035777	0.0035777	> BY & Bonf.
LBX138	LBXSTB	organochlorine	liver	24	0.00038028	0.00038028	> BY & Bonf.
LBX138	LBXT4	organochlorine	hormone	24	0.0014193	0.0014193	> BY & Bonf.
LBX138	LBXTSH	organochlorine	hormone	24	2.07e-05	2.07e-05	> BY & Bonf.
LBX138	LEXBRPM	organochlorine	blood pressure	24	0.00198307	0.00198307	> BY & Bonf.
LBX138	LEXLPTSM	organochlorine	blood pressure	24	0.00085723	0.00085723	> BY & Bonf.
LBX138	LEXRPTSM	organochlorine	blood pressure	24	0.00035524	0.00035524	> BY & Bonf.
LBX138	TeloMean	organochlorine	aging	24	0.0111081	0.0111081	> BY & Bonf.
LBX138	TeloStd	organochlorine	aging	24	0.00020044	0.00020044	> BY & Bonf.
LBX138	Bcell	organochlorine	aging	24	0.00578051	0.00578051	> BY & Bonf.
LBX138	CD4TPP	organochlorine	aging	24	0.00046398	0.00046398	> BY & Bonf.
LBX138	CD8TPP	organochlorine	aging	24	0.00105135	0.00105135	> BY & Bonf.
LBX138	CRPMort	organochlorine	aging	24	0.00130222	0.00130222	> BY & Bonf.
LBX138	CystatinCMort	organochlorine	aging	24	0.00034107	0.00034107	> BY & Bonf.
LBX138	DunedinPoAm	organochlorine	aging	24	0.00419576	0.00419576	> BY & Bonf.
LBX138	GDF15Mort	organochlorine	aging	24	0.00213093	0.00213093	> BY & Bonf.
LBX138	GrimAge2Mort	organochlorine	aging	24	8.93e-05	8.93e-05	> BY & Bonf.
LBX138	GrimAgeMort	organochlorine	aging	24	5.58e-06	5.58e-06	> BY & Bonf.
LBX138	HannumAge	organochlorine	aging	24	0.00125047	0.00125047	> BY & Bonf.
LBX138	HorvathAge	organochlorine	aging	24	0.0012038	0.0012038	> BY & Bonf.
LBX138	HorvathTelo	organochlorine	aging	24	1.03e-05	1.03e-05	> BY & Bonf.
LBX138	LeptinMort	organochlorine	aging	24	0.00202285	0.00202285	> BY & Bonf.
LBX138	LinAge	organochlorine	aging	24	0.00112502	0.00112502	> BY & Bonf.
LBX138	logA1CMort	organochlorine	aging	24	0.00964858	0.00964858	> BY & Bonf.
LBX138	MonoPP	organochlorine	aging	24	0.0004147	0.0004147	> BY & Bonf.
LBX138	NeuPP	organochlorine	aging	24	0.00022366	0.00022366	> BY & Bonf.
LBX138	Nkcell	organochlorine	aging	24	0.00011581	0.00011581	> BY & Bonf.
LBX138	PACKYRSMort	organochlorine	aging	24	8.05e-05	8.05e-05	> BY & Bonf.
LBX138	PAI1Mort	organochlorine	aging	24	0.0135607	0.0135607	> BY & Bonf.
LBX138	PhenoAge	organochlorine	aging	24	0.00115656	0.00115656	> BY & Bonf.
LBX138	SkinBloodAge	organochlorine	aging	24	0.00095697	0.00095697	> BY & Bonf.
LBX138	TIMP1Mort	organochlorine	aging	24	0.00019684	0.00019684	> BY & Bonf.
LBX138	VidalBraloAge	organochlorine	aging	24	0.00109657	0.00109657	> BY & Bonf.
LBX138	WeidnerAge	organochlorine	aging	24	0.00220957	0.00220957	> BY & Bonf.
LBX138	YangCell	organochlorine	aging	24	0.00186725	0.00186725	> BY & Bonf.
LBX138	ZhangAge	organochlorine	aging	24	0.00025215	0.00025215	> BY & Bonf.
LBX146	BMXARMC	organochlorine	anthropometric	25	0.0047729	0.0047729	BY<0.05
LBX146	BMXARML	organochlorine	anthropometric	25	0.00156524	0.00156524	> BY & Bonf.
LBX146	BMXBMI	organochlorine	anthropometric	25	0.00479765	0.00479765	BY<0.05
LBX146	BMXCALF	organochlorine	anthropometric	25	0.00505791	0.00505791	BY<0.05
LBX146	BMXHT	organochlorine	anthropometric	25	0.00059508	0.00059508	> BY & Bonf.
LBX146	BMXLEG	organochlorine	anthropometric	25	0.0003537	0.0003537	> BY & Bonf.
LBX146	BMXSUB	organochlorine	anthropometric	25	0.0026511	0.0026511	> BY & Bonf.
LBX146	BMXTHICR	organochlorine	anthropometric	25	0.00798619	0.00798619	Bonf.<0.05
LBX146	BMXTRI	organochlorine	anthropometric	25	0.00551262	0.00551262	BY<0.05
LBX146	BMXWAIST	organochlorine	anthropometric	25	0.00506924	0.00506924	BY<0.05
LBX146	BMXWT	organochlorine	anthropometric	25	0.004871	0.004871	BY<0.05
LBX146	BPXPLS	organochlorine	blood pressure	25	0.00025661	0.00025661	> BY & Bonf.
LBX146	MDIASTOLIC	organochlorine	blood pressure	25	3.35e-06	3.35e-06	> BY & Bonf.
LBX146	MSYSTOLIC	organochlorine	blood pressure	25	2.3e-05	2.3e-05	> BY & Bonf.
LBX146	LBXFOL	organochlorine	nutrition	25	0.00074399	0.00074399	> BY & Bonf.
LBX146	LBXMMA	organochlorine	nutrition	25	3.39e-05	3.39e-05	> BY & Bonf.
LBX146	LBXRBF	organochlorine	nutrition	25	6.36e-05	6.36e-05	> BY & Bonf.
LBX146	LBXHCY	organochlorine	nutrition	25	0.00027701	0.00027701	> BY & Bonf.
LBX146	URXUIO	organochlorine	hormone	25	0.00135503	0.00135503	> BY & Bonf.
LBX146	LBXGH	organochlorine	metabolic	25	0.00331843	0.00331843	> BY & Bonf.
LBX146	LBXCPSI	organochlorine	metabolic	25	0.00053428	0.00053428	> BY & Bonf.
LBX146	LBXGLU	organochlorine	metabolic	25	0.00272437	0.00272437	> BY & Bonf.
LBX146	LBXIN	organochlorine	metabolic	25	0.00104382	0.00104382	> BY & Bonf.
LBX146	LBXCRP	organochlorine	inflammation	25	0.00048793	0.00048793	> BY & Bonf.
LBX146	LBXFB	organochlorine	inflammation	25	4.66e-05	4.66e-05	> BY & Bonf.
LBX146	LBXBAP	organochlorine	bone	25	0.00075169	0.00075169	> BY & Bonf.
LBX146	URXUCR	organochlorine	kidney	25	0.00086454	0.00086454	> BY & Bonf.
LBX146	URXUMA	organochlorine	kidney	25	0.00083823	0.00083823	> BY & Bonf.
LBX146	LBDBANO	organochlorine	blood	25	0.00077747	0.00077747	> BY & Bonf.
LBX146	LBDEONO	organochlorine	blood	25	1.1e-07	1.1e-07	> BY & Bonf.
LBX146	LBDLYMNO	organochlorine	blood	25	0.00044119	0.00044119	> BY & Bonf.
LBX146	LBDMONO	organochlorine	blood	25	0.00097661	0.00097661	> BY & Bonf.
LBX146	LBDNENO	organochlorine	blood	25	0.00050107	0.00050107	> BY & Bonf.
LBX146	LBXBAPCT	organochlorine	blood	25	0.00020702	0.00020702	> BY & Bonf.
LBX146	LBXEOPCT	organochlorine	blood	25	6.86e-06	6.86e-06	> BY & Bonf.
LBX146	LBXHCT	organochlorine	blood	25	0.00010479	0.00010479	> BY & Bonf.
LBX146	LBXHGB	organochlorine	blood	25	0.00020149	0.00020149	> BY & Bonf.
LBX146	LBXLYPCT	organochlorine	blood	25	0.0014752	0.0014752	> BY & Bonf.
LBX146	LBXMC	organochlorine	blood	25	0.00068164	0.00068164	> BY & Bonf.
LBX146	LBXMCVSI	organochlorine	blood	25	0.00066598	0.00066598	> BY & Bonf.
LBX146	LBXMOPCT	organochlorine	blood	25	0.00052846	0.00052846	> BY & Bonf.
LBX146	LBXMPSI	organochlorine	blood	25	0.0004176	0.0004176	> BY & Bonf.
LBX146	LBXNEPCT	organochlorine	blood	25	0.00081467	0.00081467	> BY & Bonf.
LBX146	LBXPLTSI	organochlorine	blood	25	0.00060527	0.00060527	> BY & Bonf.
LBX146	LBXRBCSI	organochlorine	blood	25	1.52e-06	1.52e-06	> BY & Bonf.
LBX146	LBXRDW	organochlorine	blood	25	0.00087052	0.00087052	> BY & Bonf.
LBX146	LBXWBCSI	organochlorine	blood	25	9.45e-05	9.45e-05	> BY & Bonf.
LBX146	LBXSAL	organochlorine	kidney	25	0.00120736	0.00120736	> BY & Bonf.
LBX146	LBXSASSI	organochlorine	liver	25	0.00249152	0.00249152	BY<0.05
LBX146	LBXSATSI	organochlorine	liver	25	0.00158645	0.00158645	BY<0.05
LBX146	LBXSBU	organochlorine	kidney	25	0.00063264	0.00063264	> BY & Bonf.
LBX146	LBXSC3SI	organochlorine	electrolyte	25	0.00152094	0.00152094	> BY & Bonf.
LBX146	LBXSCA	organochlorine	bone	25	0.00615894	0.00615894	BY<0.05
LBX146	LBXSCLSI	organochlorine	electrolyte	25	0.00228422	0.00228422	> BY & Bonf.
LBX146	LBXSGB	organochlorine	liver	25	8.66e-05	8.66e-05	> BY & Bonf.
LBX146	LBXSGL	organochlorine	metabolic	25	0.00363744	0.00363744	> BY & Bonf.
LBX146	LBXSGTSI	organochlorine	liver	25	0.00517197	0.00517197	> BY & Bonf.
LBX146	LBXSKSI	organochlorine	electrolyte	25	7.72e-07	7.72e-07	> BY & Bonf.
LBX146	LBXSNASI	organochlorine	electrolyte	25	0.00077614	0.00077614	> BY & Bonf.
LBX146	LBXSOSSI	organochlorine	electrolyte	25	0.00276336	0.00276336	> BY & Bonf.
LBX146	LBXSTP	organochlorine	kidney	25	0.00129699	0.00129699	> BY & Bonf.
LBX146	LBXSUA	organochlorine	kidney	25	0.00033108	0.00033108	> BY & Bonf.
LBX146	LBXSAPSI	organochlorine	liver	25	0.00040646	0.00040646	> BY & Bonf.
LBX146	LBXSCR	organochlorine	kidney	25	1.4e-06	1.4e-06	> BY & Bonf.
LBX146	LBXSLDSI	organochlorine	inflammation	25	1.95e-05	1.95e-05	> BY & Bonf.
LBX146	LBXSPH	organochlorine	bone	25	0.00400287	0.00400287	> BY & Bonf.
LBX146	LBXSTB	organochlorine	liver	25	0.00095936	0.00095936	> BY & Bonf.
LBX146	LBXT4	organochlorine	hormone	25	0.00139121	0.00139121	> BY & Bonf.
LBX146	LBXTSH	organochlorine	hormone	25	0.0001131	0.0001131	> BY & Bonf.
LBX146	LEXBRPM	organochlorine	blood pressure	25	0.00116609	0.00116609	> BY & Bonf.
LBX146	LEXLPTSM	organochlorine	blood pressure	25	0.00056269	0.00056269	> BY & Bonf.
LBX146	LEXRPTSM	organochlorine	blood pressure	25	0.00023927	0.00023927	> BY & Bonf.
LBX146	TeloMean	organochlorine	aging	25	0.0059199	0.0059199	> BY & Bonf.
LBX146	TeloStd	organochlorine	aging	25	0.00042988	0.00042988	> BY & Bonf.
LBX146	Bcell	organochlorine	aging	25	0.00017959	0.00017959	> BY & Bonf.
LBX146	CD4TPP	organochlorine	aging	25	0.00011266	0.00011266	> BY & Bonf.
LBX146	CD8TPP	organochlorine	aging	25	0.00031302	0.00031302	> BY & Bonf.
LBX146	CRPMort	organochlorine	aging	25	0.00470315	0.00470315	> BY & Bonf.
LBX146	CystatinCMort	organochlorine	aging	25	3.73e-05	3.73e-05	> BY & Bonf.
LBX146	DunedinPoAm	organochlorine	aging	25	0.0145744	0.0145744	> BY & Bonf.
LBX146	GDF15Mort	organochlorine	aging	25	0.00038102	0.00038102	> BY & Bonf.
LBX146	GrimAge2Mort	organochlorine	aging	25	0.00197847	0.00197847	> BY & Bonf.
LBX146	GrimAgeMort	organochlorine	aging	25	0.00103577	0.00103577	> BY & Bonf.
LBX146	HannumAge	organochlorine	aging	25	0.00060279	0.00060279	> BY & Bonf.
LBX146	HorvathAge	organochlorine	aging	25	0.00073378	0.00073378	> BY & Bonf.
LBX146	HorvathTelo	organochlorine	aging	25	0.00069996	0.00069996	> BY & Bonf.
LBX146	LeptinMort	organochlorine	aging	25	0.00214738	0.00214738	> BY & Bonf.
LBX146	LinAge	organochlorine	aging	25	0.00046797	0.00046797	> BY & Bonf.
LBX146	logA1CMort	organochlorine	aging	25	0.00070553	0.00070553	> BY & Bonf.
LBX146	MonoPP	organochlorine	aging	25	0.00115983	0.00115983	> BY & Bonf.
LBX146	NeuPP	organochlorine	aging	25	1.71e-05	1.71e-05	> BY & Bonf.
LBX146	Nkcell	organochlorine	aging	25	2.77e-05	2.77e-05	> BY & Bonf.
LBX146	PACKYRSMort	organochlorine	aging	25	0.00297468	0.00297468	> BY & Bonf.
LBX146	PAI1Mort	organochlorine	aging	25	0.00118223	0.00118223	> BY & Bonf.
LBX146	PhenoAge	organochlorine	aging	25	0.0002618	0.0002618	> BY & Bonf.
LBX146	SkinBloodAge	organochlorine	aging	25	0.00153865	0.00153865	> BY & Bonf.
LBX146	TIMP1Mort	organochlorine	aging	25	0.00056451	0.00056451	> BY & Bonf.
LBX146	VidalBraloAge	organochlorine	aging	25	0.0002032	0.0002032	> BY & Bonf.
LBX146	WeidnerAge	organochlorine	aging	25	0.00073058	0.00073058	> BY & Bonf.
LBX146	YangCell	organochlorine	aging	25	0.0009937	0.0009937	> BY & Bonf.
LBX146	ZhangAge	organochlorine	aging	25	0.00030793	0.00030793	> BY & Bonf.
LBX149	BMXARMC	organochlorine	anthropometric	26	3.91e-05	3.91e-05	> BY & Bonf.
LBX149	BMXARML	organochlorine	anthropometric	26	9.75e-06	9.75e-06	> BY & Bonf.
LBX149	BMXBMI	organochlorine	anthropometric	26	5.41e-05	5.41e-05	> BY & Bonf.
LBX149	BMXCALF	organochlorine	anthropometric	26	8.77e-06	8.77e-06	> BY & Bonf.
LBX149	BMXHT	organochlorine	anthropometric	26	3.03e-07	3.03e-07	> BY & Bonf.
LBX149	BMXLEG	organochlorine	anthropometric	26	4.22e-05	4.22e-05	> BY & Bonf.
LBX149	BMXSUB	organochlorine	anthropometric	26	0.0002235	0.0002235	> BY & Bonf.
LBX149	BMXTHICR	organochlorine	anthropometric	26	0.00018318	0.00018318	> BY & Bonf.
LBX149	BMXTRI	organochlorine	anthropometric	26	1.22e-05	1.22e-05	> BY & Bonf.
LBX149	BMXWAIST	organochlorine	anthropometric	26	6.55e-07	6.55e-07	> BY & Bonf.
LBX149	BMXWT	organochlorine	anthropometric	26	5.21e-06	5.21e-06	> BY & Bonf.
LBX149	BPXPLS	organochlorine	blood pressure	26	0.00027406	0.00027406	> BY & Bonf.
LBX149	MDIASTOLIC	organochlorine	blood pressure	26	9.9e-05	9.9e-05	> BY & Bonf.
LBX149	MSYSTOLIC	organochlorine	blood pressure	26	1.68e-05	1.68e-05	> BY & Bonf.
LBX149	LBXFOL	organochlorine	nutrition	26	3.83e-06	3.83e-06	> BY & Bonf.
LBX149	LBXMMA	organochlorine	nutrition	26	0.00084447	0.00084447	> BY & Bonf.
LBX149	LBXRBF	organochlorine	nutrition	26	0.00014443	0.00014443	> BY & Bonf.
LBX149	URXUIO	organochlorine	hormone	26	2.15e-05	2.15e-05	> BY & Bonf.
LBX149	LBXGH	organochlorine	metabolic	26	0.00130766	0.00130766	> BY & Bonf.
LBX149	LBXCPSI	organochlorine	metabolic	26	0.00036971	0.00036971	> BY & Bonf.
LBX149	LBXGLU	organochlorine	metabolic	26	0.00221645	0.00221645	> BY & Bonf.
LBX149	LBXIN	organochlorine	metabolic	26	0.00022723	0.00022723	> BY & Bonf.
LBX149	LBXCRP	organochlorine	inflammation	26	0.00059812	0.00059812	> BY & Bonf.
LBX149	URXUCR	organochlorine	kidney	26	0.00037175	0.00037175	> BY & Bonf.
LBX149	URXUMA	organochlorine	kidney	26	1.56e-05	1.56e-05	> BY & Bonf.
LBX149	LBDBANO	organochlorine	blood	26	0.00019009	0.00019009	> BY & Bonf.
LBX149	LBDEONO	organochlorine	blood	26	0.0002255	0.0002255	> BY & Bonf.
LBX149	LBDLYMNO	organochlorine	blood	26	0.00011103	0.00011103	> BY & Bonf.
LBX149	LBDMONO	organochlorine	blood	26	1.71e-05	1.71e-05	> BY & Bonf.
LBX149	LBDNENO	organochlorine	blood	26	0.00117368	0.00117368	> BY & Bonf.
LBX149	LBXBAPCT	organochlorine	blood	26	3.8e-09	3.8e-09	> BY & Bonf.
LBX149	LBXEOPCT	organochlorine	blood	26	0.00020888	0.00020888	> BY & Bonf.
LBX149	LBXHCT	organochlorine	blood	26	0.00071595	0.00071595	> BY & Bonf.
LBX149	LBXHGB	organochlorine	blood	26	0.00064625	0.00064625	> BY & Bonf.
LBX149	LBXLYPCT	organochlorine	blood	26	0.000866	0.000866	> BY & Bonf.
LBX149	LBXMC	organochlorine	blood	26	1.12e-05	1.12e-05	> BY & Bonf.
LBX149	LBXMCVSI	organochlorine	blood	26	0.00042568	0.00042568	> BY & Bonf.
LBX149	LBXMOPCT	organochlorine	blood	26	1.36e-05	1.36e-05	> BY & Bonf.
LBX149	LBXMPSI	organochlorine	blood	26	0.00109846	0.00109846	> BY & Bonf.
LBX149	LBXNEPCT	organochlorine	blood	26	0.00096939	0.00096939	> BY & Bonf.
LBX149	LBXPLTSI	organochlorine	blood	26	2.92e-06	2.92e-06	> BY & Bonf.
LBX149	LBXRBCSI	organochlorine	blood	26	0.00132023	0.00132023	> BY & Bonf.
LBX149	LBXRDW	organochlorine	blood	26	3.08e-05	3.08e-05	> BY & Bonf.
LBX149	LBXWBCSI	organochlorine	blood	26	0.00036711	0.00036711	> BY & Bonf.
LBX149	LBXSAL	organochlorine	kidney	26	0.00022901	0.00022901	> BY & Bonf.
LBX149	LBXSASSI	organochlorine	liver	26	5.45e-06	5.45e-06	> BY & Bonf.
LBX149	LBXSATSI	organochlorine	liver	26	0.00023335	0.00023335	> BY & Bonf.
LBX149	LBXSBU	organochlorine	kidney	26	7.68e-08	7.68e-08	> BY & Bonf.
LBX149	LBXSC3SI	organochlorine	electrolyte	26	5.7e-07	5.7e-07	> BY & Bonf.
LBX149	LBXSCA	organochlorine	bone	26	8.25e-05	8.25e-05	> BY & Bonf.
LBX149	LBXSCLSI	organochlorine	electrolyte	26	0.00183063	0.00183063	> BY & Bonf.
LBX149	LBXSGB	organochlorine	liver	26	0.00115344	0.00115344	> BY & Bonf.
LBX149	LBXSGL	organochlorine	metabolic	26	0.00092559	0.00092559	> BY & Bonf.
LBX149	LBXSGTSI	organochlorine	liver	26	6.12e-06	6.12e-06	> BY & Bonf.
LBX149	LBXSKSI	organochlorine	electrolyte	26	1e-06	1e-06	> BY & Bonf.
LBX149	LBXSNASI	organochlorine	electrolyte	26	0.00024142	0.00024142	> BY & Bonf.
LBX149	LBXSOSSI	organochlorine	electrolyte	26	1e-05	1e-05	> BY & Bonf.
LBX149	LBXSTP	organochlorine	kidney	26	0.00034649	0.00034649	> BY & Bonf.
LBX149	LBXSUA	organochlorine	kidney	26	1.98e-05	1.98e-05	> BY & Bonf.
LBX149	LEXBRPM	organochlorine	blood pressure	26	0.00051134	0.00051134	> BY & Bonf.
LBX149	LEXLPTSM	organochlorine	blood pressure	26	0.00013024	0.00013024	> BY & Bonf.
LBX149	LEXRPTSM	organochlorine	blood pressure	26	0.00088687	0.00088687	> BY & Bonf.
LBX151	BMXARMC	organochlorine	anthropometric	27	0.00033217	0.00033217	> BY & Bonf.
LBX151	BMXARML	organochlorine	anthropometric	27	1.47e-06	1.47e-06	> BY & Bonf.
LBX151	BMXBMI	organochlorine	anthropometric	27	0.00047774	0.00047774	> BY & Bonf.
LBX151	BMXCALF	organochlorine	anthropometric	27	0.00059561	0.00059561	> BY & Bonf.
LBX151	BMXHT	organochlorine	anthropometric	27	4.99e-05	4.99e-05	> BY & Bonf.
LBX151	BMXLEG	organochlorine	anthropometric	27	9.89e-07	9.89e-07	> BY & Bonf.
LBX151	BMXSUB	organochlorine	anthropometric	27	0.00040805	0.00040805	> BY & Bonf.
LBX151	BMXTHICR	organochlorine	anthropometric	27	0.0004193	0.0004193	> BY & Bonf.
LBX151	BMXTRI	organochlorine	anthropometric	27	7.2e-05	7.2e-05	> BY & Bonf.
LBX151	BMXWAIST	organochlorine	anthropometric	27	0.00017642	0.00017642	> BY & Bonf.
LBX151	BMXWT	organochlorine	anthropometric	27	0.00015363	0.00015363	> BY & Bonf.
LBX151	BPXPLS	organochlorine	blood pressure	27	0.00103933	0.00103933	> BY & Bonf.
LBX151	MDIASTOLIC	organochlorine	blood pressure	27	2.71e-06	2.71e-06	> BY & Bonf.
LBX151	MSYSTOLIC	organochlorine	blood pressure	27	0.00050299	0.00050299	> BY & Bonf.
LBX151	LBXFOL	organochlorine	nutrition	27	2.45e-05	2.45e-05	> BY & Bonf.
LBX151	LBXMMA	organochlorine	nutrition	27	0.00036468	0.00036468	> BY & Bonf.
LBX151	LBXRBF	organochlorine	nutrition	27	0.0002816	0.0002816	> BY & Bonf.
LBX151	URXUIO	organochlorine	hormone	27	4.99e-05	4.99e-05	> BY & Bonf.
LBX151	LBXGH	organochlorine	metabolic	27	0.00182899	0.00182899	> BY & Bonf.
LBX151	LBXCPSI	organochlorine	metabolic	27	0.00013891	0.00013891	> BY & Bonf.
LBX151	LBXGLU	organochlorine	metabolic	27	0.00294259	0.00294259	> BY & Bonf.
LBX151	LBXIN	organochlorine	metabolic	27	0.0001172	0.0001172	> BY & Bonf.
LBX151	LBXCRP	organochlorine	inflammation	27	3.38e-06	3.38e-06	> BY & Bonf.
LBX151	URXUCR	organochlorine	kidney	27	0.00025106	0.00025106	> BY & Bonf.
LBX151	URXUMA	organochlorine	kidney	27	5.31e-05	5.31e-05	> BY & Bonf.
LBX151	LBDBANO	organochlorine	blood	27	0.00046901	0.00046901	> BY & Bonf.
LBX151	LBDEONO	organochlorine	blood	27	0.00022601	0.00022601	> BY & Bonf.
LBX151	LBDLYMNO	organochlorine	blood	27	0.00136245	0.00136245	> BY & Bonf.
LBX151	LBDMONO	organochlorine	blood	27	0.00019186	0.00019186	> BY & Bonf.
LBX151	LBDNENO	organochlorine	blood	27	0.0003297	0.0003297	> BY & Bonf.
LBX151	LBXBAPCT	organochlorine	blood	27	7.05e-05	7.05e-05	> BY & Bonf.
LBX151	LBXEOPCT	organochlorine	blood	27	5.12e-05	5.12e-05	> BY & Bonf.
LBX151	LBXHCT	organochlorine	blood	27	0.00012264	0.00012264	> BY & Bonf.
LBX151	LBXHGB	organochlorine	blood	27	9.95e-05	9.95e-05	> BY & Bonf.
LBX151	LBXLYPCT	organochlorine	blood	27	0.00139845	0.00139845	> BY & Bonf.
LBX151	LBXMC	organochlorine	blood	27	7.55e-06	7.55e-06	> BY & Bonf.
LBX151	LBXMCVSI	organochlorine	blood	27	1.73e-06	1.73e-06	> BY & Bonf.
LBX151	LBXMOPCT	organochlorine	blood	27	3.84e-05	3.84e-05	> BY & Bonf.
LBX151	LBXMPSI	organochlorine	blood	27	0.00201809	0.00201809	> BY & Bonf.
LBX151	LBXNEPCT	organochlorine	blood	27	0.00131782	0.00131782	> BY & Bonf.
LBX151	LBXPLTSI	organochlorine	blood	27	4.61e-05	4.61e-05	> BY & Bonf.
LBX151	LBXRBCSI	organochlorine	blood	27	0.00014774	0.00014774	> BY & Bonf.
LBX151	LBXRDW	organochlorine	blood	27	1.46e-05	1.46e-05	> BY & Bonf.
LBX151	LBXWBCSI	organochlorine	blood	27	5.08e-05	5.08e-05	> BY & Bonf.
LBX151	LBXSAL	organochlorine	kidney	27	0.00020077	0.00020077	> BY & Bonf.
LBX151	LBXSASSI	organochlorine	liver	27	0.00124236	0.00124236	> BY & Bonf.
LBX151	LBXSATSI	organochlorine	liver	27	0.00250898	0.00250898	> BY & Bonf.
LBX151	LBXSBU	organochlorine	kidney	27	1.34e-05	1.34e-05	> BY & Bonf.
LBX151	LBXSC3SI	organochlorine	electrolyte	27	0.00043968	0.00043968	> BY & Bonf.
LBX151	LBXSCA	organochlorine	bone	27	0.000331	0.000331	> BY & Bonf.
LBX151	LBXSCLSI	organochlorine	electrolyte	27	0.00272581	0.00272581	> BY & Bonf.
LBX151	LBXSGB	organochlorine	liver	27	0.00239987	0.00239987	> BY & Bonf.
LBX151	LBXSGL	organochlorine	metabolic	27	0.00201182	0.00201182	> BY & Bonf.
LBX151	LBXSGTSI	organochlorine	liver	27	0.00140299	0.00140299	> BY & Bonf.
LBX151	LBXSKSI	organochlorine	electrolyte	27	0.00109552	0.00109552	> BY & Bonf.
LBX151	LBXSNASI	organochlorine	electrolyte	27	0.0014821	0.0014821	> BY & Bonf.
LBX151	LBXSOSSI	organochlorine	electrolyte	27	0.00034653	0.00034653	> BY & Bonf.
[truncated: 51,294 more rows]

## Sheet: Fig 3 Panel B Labels
pcategory	pnewsubcategory	median_r2	q	label
aging	aging	0.0279179	0.932852	aging
anthropometric	anthropometric	0.00462719	0.432499	anthropometric
anthropometric	dexa	0.00567532	0.524674	dexa
biochemistry	bone	0.00478556	0.449418	bone
biochemistry	electrolyte	0.00343077	0.328692	electrolyte
biochemistry	hormone	0.00630203	0.567853	hormone
biochemistry	inflammation	0.00365639	0.350194	inflammation
biochemistry	kidney	0.0045337	0.424744	kidney
biochemistry	lipids	0.0138166	0.8227	lipids
biochemistry	liver	0.00344496	0.331336	liver
biochemistry	metabolic	0.00455797	0.426683	metabolic
biochemistry	nutrition	0.00971906	0.733698	nutrition
biochemistry	psa	0.00135095	0.0974621	psa
blood	blood	0.0044089	0.415227	blood
blood	iron	0.0076073	0.646458	iron
blood pressure	blood pressure	0.00333732	0.317413	blood pressure
fitness	fitness	0.0150578	0.839972	fitness
lung	inflammation	0.0261912	0.927212	inflammation
lung	lung	0.00425783	0.40148	lung
microbiome	microbiome	0.000585031	0.0410645	microbiome

## Sheet: Fig 3 Panel B Data
rsq_adjusted_base_diff	sig_levels
0.00107135	> BY & Bonf.
0.000115604	> BY & Bonf.
0.000348197	> BY & Bonf.
6.23216e-05	> BY & Bonf.
0.00416656	Bonf.<0.05
2.54919e-05	> BY & Bonf.
0.00598169	Bonf.<0.05
4.54635e-05	> BY & Bonf.
2.13794e-05	> BY & Bonf.
0.000159895	> BY & Bonf.
5.74274e-06	> BY & Bonf.
2.32735e-06	> BY & Bonf.
8.26688e-05	> BY & Bonf.
0.000125153	> BY & Bonf.
1.67079e-06	> BY & Bonf.
0.000676863	BY<0.05
4.57462e-05	> BY & Bonf.
0.00427492	Bonf.<0.05
9.42735e-05	> BY & Bonf.
0.00038467	> BY & Bonf.
9.79552e-05	> BY & Bonf.
0.000909157	BY<0.05
3.23561e-06	> BY & Bonf.
0.00396646	Bonf.<0.05
6.02864e-05	> BY & Bonf.
0.000567936	BY<0.05
2.05448e-05	> BY & Bonf.
0.00737634	Bonf.<0.05
7.17578e-05	> BY & Bonf.
0.00205124	Bonf.<0.05
0.000163321	> BY & Bonf.
0.00420268	Bonf.<0.05
9.0536e-06	> BY & Bonf.
0.000343417	> BY & Bonf.
0.000262743	> BY & Bonf.
0.00117658	BY<0.05
8.18596e-06	> BY & Bonf.
0.0153099	Bonf.<0.05
7.7724e-05	> BY & Bonf.
0.00257199	Bonf.<0.05
9.13554e-06	> BY & Bonf.
0.000635437	BY<0.05
6.30366e-06	> BY & Bonf.
0.00591471	Bonf.<0.05
2.85146e-05	> BY & Bonf.
0.0125916	Bonf.<0.05
0.000236987	> BY & Bonf.
0.0102832	Bonf.<0.05
7.1994e-05	> BY & Bonf.
0.0081446	Bonf.<0.05
6.7959e-05	> BY & Bonf.
0.00556672	Bonf.<0.05
5.31428e-06	> BY & Bonf.
0.0024733	BY<0.05
0.000475396	> BY & Bonf.
0.000914822	BY<0.05
1.00326e-05	> BY & Bonf.
0.00630254	Bonf.<0.05
6.07991e-05	> BY & Bonf.
0.000530028	> BY & Bonf.
5.05944e-06	> BY & Bonf.
0.000572408	> BY & Bonf.
8.82454e-05	> BY & Bonf.
5.72931e-05	> BY & Bonf.
1.38749e-07	> BY & Bonf.
0.000117816	> BY & Bonf.
6.97987e-07	> BY & Bonf.
0.0182923	Bonf.<0.05
0.000306328	> BY & Bonf.
0.000620426	> BY & Bonf.
8.30229e-05	> BY & Bonf.
0.0158527	Bonf.<0.05
0.000191015	> BY & Bonf.
0.0041143	Bonf.<0.05
4.44583e-05	> BY & Bonf.
0.015178	Bonf.<0.05
0.000409907	BY<0.05
0.000604799	> BY & Bonf.
8.13284e-05	> BY & Bonf.
0.00124118	BY<0.05
5.53466e-05	> BY & Bonf.
4.77712e-07	> BY & Bonf.
8.85496e-06	> BY & Bonf.
0.000623104	BY<0.05
4.28031e-06	> BY & Bonf.
7.94042e-05	> BY & Bonf.
3.08362e-05	> BY & Bonf.
2.44598e-09	> BY & Bonf.
2.05454e-05	> BY & Bonf.
0.000426567	> BY & Bonf.
5.64538e-05	> BY & Bonf.
0.000739672	> BY & Bonf.
8.10492e-05	> BY & Bonf.
0.00813974	Bonf.<0.05
0.000101411	> BY & Bonf.
0.0160996	Bonf.<0.05
0.000201899	> BY & Bonf.
0.00632557	Bonf.<0.05
1.55426e-05	> BY & Bonf.
0.00232181	Bonf.<0.05
2.83108e-05	> BY & Bonf.
5.72005e-05	> BY & Bonf.
2.37197e-05	> BY & Bonf.
8.46133e-05	> BY & Bonf.
2.07707e-05	> BY & Bonf.
0.000197735	> BY & Bonf.
6.03075e-05	> BY & Bonf.
0.000231407	> BY & Bonf.
5.74849e-05	> BY & Bonf.
0.000313325	> BY & Bonf.
0.000152437	> BY & Bonf.
0.000340747	> BY & Bonf.
4.76315e-05	> BY & Bonf.
0.000305502	> BY & Bonf.
5.27929e-05	> BY & Bonf.
0.000105836	> BY & Bonf.
4.37395e-05	> BY & Bonf.
0.00574169	Bonf.<0.05
2.43125e-05	> BY & Bonf.
0.000247938	> BY & Bonf.
6.2902e-05	> BY & Bonf.
0.00380219	Bonf.<0.05
4.25735e-07	> BY & Bonf.
0.000533632	> BY & Bonf.
0.000300679	BY<0.05
0.000508646	> BY & Bonf.
0.000115811	> BY & Bonf.
0.000331666	> BY & Bonf.
0.000109232	> BY & Bonf.
0.00699805	Bonf.<0.05
8.25953e-05	> BY & Bonf.
0.00569268	Bonf.<0.05
4.57244e-05	> BY & Bonf.
0.00131035	Bonf.<0.05
1.06177e-07	> BY & Bonf.
0.00919823	Bonf.<0.05
7.87082e-05	> BY & Bonf.
0.00543964	Bonf.<0.05
8.39697e-05	> BY & Bonf.
0.00383735	Bonf.<0.05
3.60844e-05	> BY & Bonf.
0.0056111	Bonf.<0.05
0.000128158	> BY & Bonf.
0.00482675	Bonf.<0.05
6.41213e-05	> BY & Bonf.
0.00461594	Bonf.<0.05
9.19644e-06	> BY & Bonf.
0.000665728	BY<0.05
0.000163129	BY<0.05
9.427e-05	> BY & Bonf.
1.11989e-05	> BY & Bonf.
0.0019239	Bonf.<0.05
9.94122e-06	> BY & Bonf.
4.79422e-06	> BY & Bonf.
3.54376e-05	> BY & Bonf.
0.006679	Bonf.<0.05
6.34137e-05	> BY & Bonf.
0.00233787	Bonf.<0.05
0.000119665	> BY & Bonf.
0.00246599	Bonf.<0.05
0.000189466	> BY & Bonf.
0.000202474	> BY & Bonf.
0.000208258	> BY & Bonf.
0.00328711	Bonf.<0.05
6.13626e-05	> BY & Bonf.
0.000169224	> BY & Bonf.
1.64929e-09	> BY & Bonf.
0.00864204	Bonf.<0.05
0.000254456	> BY & Bonf.
0.00266397	Bonf.<0.05
1.84448e-08	> BY & Bonf.
1.2301e-05	> BY & Bonf.
4.59619e-06	> BY & Bonf.
0.00127481	BY<0.05
8.66518e-05	> BY & Bonf.
0.00692361	Bonf.<0.05
0.000166597	> BY & Bonf.
0.00759346	Bonf.<0.05
0.000188175	> BY & Bonf.
0.002295	Bonf.<0.05
0.000111676	> BY & Bonf.
0.00162112	Bonf.<0.05
0.000126848	> BY & Bonf.
0.0010603	BY<0.05
0.000209186	> BY & Bonf.
0.00062505	BY<0.05
1.14206e-06	> BY & Bonf.
0.0066445	Bonf.<0.05
7.90879e-05	> BY & Bonf.
5.94147e-07	> BY & Bonf.
2.13978e-05	> BY & Bonf.
7.01961e-05	> BY & Bonf.
8.54124e-06	> BY & Bonf.
1.91304e-07	> BY & Bonf.
2.37338e-06	> BY & Bonf.
2.39666e-05	> BY & Bonf.
4.42036e-06	> BY & Bonf.
0.0109867	Bonf.<0.05
0.000465155	> BY & Bonf.
8.29229e-05	> BY & Bonf.
1.05101e-05	> BY & Bonf.
0.0130913	Bonf.<0.05
0.000122141	> BY & Bonf.
0.00113919	BY<0.05
0.000144804	> BY & Bonf.
0.0141037	Bonf.<0.05
0.000184653	> BY & Bonf.
0.000184546	> BY & Bonf.
3.58853e-07	> BY & Bonf.
0.000290233	> BY & Bonf.
2.54751e-06	> BY & Bonf.
0.000103045	> BY & Bonf.
4.29796e-06	> BY & Bonf.
5.49e-05	> BY & Bonf.
8.07897e-06	> BY & Bonf.
2.62834e-06	> BY & Bonf.
3.47898e-05	> BY & Bonf.
4.34884e-05	> BY & Bonf.
1.07835e-06	> BY & Bonf.
0.000123324	> BY & Bonf.
2.12601e-05	> BY & Bonf.
0.00023063	> BY & Bonf.
1.39467e-06	> BY & Bonf.
0.00383601	Bonf.<0.05
0.00020645	> BY & Bonf.
0.00904486	Bonf.<0.05
0.000291037	> BY & Bonf.
0.00227546	BY<0.05
7.28087e-05	> BY & Bonf.
0.00048277	> BY & Bonf.
7.68759e-05	> BY & Bonf.
4.33778e-05	> BY & Bonf.
8.48141e-05	> BY & Bonf.
5.52055e-05	> BY & Bonf.
8.31367e-05	> BY & Bonf.
4.33537e-05	> BY & Bonf.
2.91728e-05	> BY & Bonf.
6.98465e-05	> BY & Bonf.
4.90323e-05	> BY & Bonf.
7.53485e-05	> BY & Bonf.
4.71063e-05	> BY & Bonf.
5.81401e-06	> BY & Bonf.
0.000141607	> BY & Bonf.
1.68334e-06	> BY & Bonf.
5.35582e-05	> BY & Bonf.
5.84648e-05	> BY & Bonf.
1.02924e-05	> BY & Bonf.
0.00162937	BY<0.05
1.37104e-05	> BY & Bonf.
3.62899e-09	> BY & Bonf.
5.52167e-05	> BY & Bonf.
0.00192755	BY<0.05
3.96151e-05	> BY & Bonf.
0.000339023	> BY & Bonf.
0.000265705	> BY & Bonf.
6.09766e-05	> BY & Bonf.
2.13974e-05	> BY & Bonf.
0.000109652	> BY & Bonf.
2.62884e-05	> BY & Bonf.
0.00340285	Bonf.<0.05
9.74878e-05	> BY & Bonf.
0.00175967	Bonf.<0.05
6.53874e-05	> BY & Bonf.
0.00010214	> BY & Bonf.
4.37141e-05	> BY & Bonf.
0.00425373	Bonf.<0.05
0.000278584	> BY & Bonf.
0.00227762	Bonf.<0.05
0.000264078	> BY & Bonf.
0.00299755	Bonf.<0.05
1.66487e-06	> BY & Bonf.
0.00386342	Bonf.<0.05
3.95501e-05	> BY & Bonf.
0.00171463	BY<0.05
0.000174208	> BY & Bonf.
3.89833e-12	> BY & Bonf.
0.000147463	> BY & Bonf.
0.000732717	BY<0.05
2.7016e-06	> BY & Bonf.
3.75411e-05	> BY & Bonf.
3.91329e-06	> BY & Bonf.
0.000177758	> BY & Bonf.
0.000173471	> BY & Bonf.
0.00117844	Bonf.<0.05
4.25773e-06	> BY & Bonf.
9.29971e-05	> BY & Bonf.
4.15215e-07	> BY & Bonf.
0.000109812	> BY & Bonf.
0.000300023	> BY & Bonf.
0.000187671	> BY & Bonf.
0.00020013	> BY & Bonf.
9.17227e-05	> BY & Bonf.
9.17227e-05	> BY & Bonf.
0.0006143	> BY & Bonf.
0.0006143	> BY & Bonf.
0.000678799	> BY & Bonf.
1.33771e-06	> BY & Bonf.
0.00011949	> BY & Bonf.
4.03903e-05	> BY & Bonf.
0.00017764	> BY & Bonf.
3.01365e-05	> BY & Bonf.
5.30168e-06	> BY & Bonf.
0.000116133	> BY & Bonf.
0.00095318	> BY & Bonf.
0.00095318	> BY & Bonf.
0.000336793	> BY & Bonf.
0.000336793	> BY & Bonf.
7.19548e-05	> BY & Bonf.
7.19548e-05	> BY & Bonf.
0.000150707	> BY & Bonf.
0.000150707	> BY & Bonf.
0.0003173	> BY & Bonf.
0.0003173	> BY & Bonf.
3.96508e-05	> BY & Bonf.
3.96508e-05	BY<0.05
1.23185e-05	> BY & Bonf.
2.50801e-05	> BY & Bonf.
1.87557e-05	> BY & Bonf.
6.59204e-05	> BY & Bonf.
0.000409202	> BY & Bonf.
0.000253948	> BY & Bonf.
7.07091e-05	> BY & Bonf.
4.19589e-06	> BY & Bonf.
0.00201228	BY<0.05
0.00253623	Bonf.<0.05
0.00103003	BY<0.05
0.00244769	Bonf.<0.05
0.000955037	> BY & Bonf.
0.00175558	BY<0.05
0.00218859	BY<0.05
0.000652147	> BY & Bonf.
0.0028796	BY<0.05
0.000126044	> BY & Bonf.
4.75129e-05	> BY & Bonf.
0.00307845	Bonf.<0.05
4.93611e-05	> BY & Bonf.
0.00144785	Bonf.<0.05
2.55187e-05	> BY & Bonf.
0.000237428	> BY & Bonf.
0.00125259	> BY & Bonf.
2.70315e-05	> BY & Bonf.
8.97442e-06	> BY & Bonf.
3.43845e-05	> BY & Bonf.
5.28591e-05	> BY & Bonf.
0.000108922	> BY & Bonf.
7.39677e-05	> BY & Bonf.
1.08471e-05	> BY & Bonf.
0.000861577	> BY & Bonf.
0.00128193	BY<0.05
0.000124098	> BY & Bonf.
1.99514e-05	> BY & Bonf.
0.000426414	> BY & Bonf.
2.33409e-05	> BY & Bonf.
5.04613e-05	> BY & Bonf.
0.0133974	Bonf.<0.05
0.000178514	> BY & Bonf.
0.00553174	BY<0.05
0.000941463	> BY & Bonf.
0.0175459	BY<0.05
0.00171199	> BY & Bonf.
0.0109162	> BY & Bonf.
0.000148689	> BY & Bonf.
4.46233e-05	> BY & Bonf.
0.00217304	BY<0.05
0.00049145	> BY & Bonf.
0.00101357	> BY & Bonf.
0.00109121	BY<0.05
0.00229377	BY<0.05
0.00158429	Bonf.<0.05
0.00294043	Bonf.<0.05
1.23396e-06	> BY & Bonf.
0.000394221	> BY & Bonf.
0.00188006	Bonf.<0.05
0.000168559	> BY & Bonf.
0.000864014	BY<0.05
0.000168654	> BY & Bonf.
0.000238989	> BY & Bonf.
0.00211279	Bonf.<0.05
6.76641e-05	> BY & Bonf.
0.00199085	Bonf.<0.05
0.000686266	BY<0.05
0.000573579	> BY & Bonf.
0.000132924	> BY & Bonf.
0.000394316	> BY & Bonf.
5.76403e-06	> BY & Bonf.
0.00049351	BY<0.05
0.000639753	> BY & Bonf.
0.000249481	> BY & Bonf.
0.00178879	BY<0.05
0.000813391	BY<0.05
0.000247317	> BY & Bonf.
0.000162283	> BY & Bonf.
0.000162283	> BY & Bonf.
9.33906e-06	> BY & Bonf.
9.33906e-06	> BY & Bonf.
0.00151446	> BY & Bonf.
9.87035e-05	> BY & Bonf.
0.000703091	> BY & Bonf.
0.000703091	> BY & Bonf.
0.000228742	> BY & Bonf.
0.000228742	> BY & Bonf.
0.000789416	> BY & Bonf.
0.000789416	> BY & Bonf.
0.000171174	> BY & Bonf.
0.000171174	> BY & Bonf.
0.00316305	> BY & Bonf.
0.00316305	> BY & Bonf.
0.00316305	> BY & Bonf.
0.00316305	> BY & Bonf.
0.000501413	> BY & Bonf.
0.000501413	> BY & Bonf.
0.000501413	> BY & Bonf.
0.000501413	> BY & Bonf.
2.41345e-06	> BY & Bonf.
0.000675419	> BY & Bonf.
0.00192033	BY<0.05
0.00192033	> BY & Bonf.
0.000208993	> BY & Bonf.
0.000208993	> BY & Bonf.
0.000140777	> BY & Bonf.
6.06027e-06	> BY & Bonf.
0.00107733	BY<0.05
0.00020455	> BY & Bonf.
3.97686e-06	> BY & Bonf.
0.00126586	BY<0.05
0.00013945	> BY & Bonf.
3.46438e-06	> BY & Bonf.
4.20769e-05	> BY & Bonf.
0.000400387	> BY & Bonf.
0.000776598	> BY & Bonf.
0.00365413	Bonf.<0.05
0.000818565	BY<0.05
0.000343072	BY<0.05
0.00121558	Bonf.<0.05
0.000231272	> BY & Bonf.
9.01679e-06	> BY & Bonf.
0.0018709	Bonf.<0.05
0.000107229	> BY & Bonf.
0.00160951	Bonf.<0.05
1.96035e-06	> BY & Bonf.
0.00488351	Bonf.<0.05
0.00131648	> BY & Bonf.
0.00488317	Bonf.<0.05
0.00131465	> BY & Bonf.
0.0039597	BY<0.05
0.00184502	BY<0.05
0.00833863	Bonf.<0.05
0.000556503	> BY & Bonf.
0.0103211	Bonf.<0.05
0.00234275	BY<0.05
0.0160661	Bonf.<0.05
0.000713234	BY<0.05
0.0177013	Bonf.<0.05
0.000839313	BY<0.05
0.0155319	Bonf.<0.05
0.000225222	> BY & Bonf.
0.0110034	Bonf.<0.05
0.0006294	> BY & Bonf.
0.0020456	BY<0.05
0.00152255	Bonf.<0.05
0.0164812	Bonf.<0.05
0.000300794	> BY & Bonf.
0.00112426	BY<0.05
0.000224482	> BY & Bonf.
0.00894404	Bonf.<0.05
0.000100807	> BY & Bonf.
0.00609197	Bonf.<0.05
1.30447e-05	> BY & Bonf.
2.84739e-05	> BY & Bonf.
0.00267004	BY<0.05
0.00529949	Bonf.<0.05
0.000105152	> BY & Bonf.
8.1178e-06	> BY & Bonf.
1.49247e-05	> BY & Bonf.
0.0204158	Bonf.<0.05
0.000250511	> BY & Bonf.
0.000172881	> BY & Bonf.
1.30801e-05	> BY & Bonf.
5.64725e-05	> BY & Bonf.
0.00163857	BY<0.05
7.98945e-07	> BY & Bonf.
0.000413879	> BY & Bonf.
0.000105837	> BY & Bonf.
0.0031	Bonf.<0.05
0.000250906	BY<0.05
2.73597e-09	> BY & Bonf.
0.000599598	> BY & Bonf.
2.51326e-06	> BY & Bonf.
2.54254e-05	> BY & Bonf.
0.000133387	> BY & Bonf.
4.92192e-07	> BY & Bonf.
0.000242311	> BY & Bonf.
6.77262e-05	> BY & Bonf.
0.000241645	> BY & Bonf.
6.77243e-05	> BY & Bonf.
0.000396211	> BY & Bonf.
0.00203112	BY<0.05
0.000674764	> BY & Bonf.
4.13506e-05	> BY & Bonf.
8.90385e-05	> BY & Bonf.
0.000212533	> BY & Bonf.
8.60191e-05	> BY & Bonf.
0.0017196	> BY & Bonf.
0.000378992	> BY & Bonf.
5.07435e-05	> BY & Bonf.
0.000163016	> BY & Bonf.
8.88545e-05	> BY & Bonf.
3.43819e-05	> BY & Bonf.
0.000112006	> BY & Bonf.
1.12267e-05	> BY & Bonf.
0.00012634	> BY & Bonf.
3.67972e-06	> BY & Bonf.
0.000108042	> BY & Bonf.
0.000654149	> BY & Bonf.
1.87392e-05	> BY & Bonf.
0.000214687	> BY & Bonf.
6.25344e-05	> BY & Bonf.
0.000490496	> BY & Bonf.
3.62067e-05	> BY & Bonf.
5.51942e-05	> BY & Bonf.
6.00622e-05	> BY & Bonf.
2.91842e-05	> BY & Bonf.
0.000116947	> BY & Bonf.
9.85392e-08	> BY & Bonf.
0.000542671	> BY & Bonf.
7.24485e-06	> BY & Bonf.
0.000689539	> BY & Bonf.
0.000137085	> BY & Bonf.
8.59975e-05	> BY & Bonf.
2.81716e-06	> BY & Bonf.
8.59041e-06	> BY & Bonf.
5.55626e-06	> BY & Bonf.
7.63396e-06	> BY & Bonf.
0.00305079	Bonf.<0.05
8.75139e-05	> BY & Bonf.
0.00260941	Bonf.<0.05
0.000222518	> BY & Bonf.
5.09073e-05	> BY & Bonf.
0.00124714	> BY & Bonf.
7.9263e-06	> BY & Bonf.
0.00160334	> BY & Bonf.
2.90902e-07	> BY & Bonf.
8.72246e-05	> BY & Bonf.
2.60432e-07	> BY & Bonf.
0.00093205	> BY & Bonf.
2.42069e-07	> BY & Bonf.
0.000931236	> BY & Bonf.
0.000291998	> BY & Bonf.
0.00456695	BY<0.05
0.000227435	> BY & Bonf.
0.0012409	> BY & Bonf.
6.28909e-05	> BY & Bonf.
0.000248193	> BY & Bonf.
8.53418e-05	> BY & Bonf.
0.000593189	> BY & Bonf.
0.000732577	> BY & Bonf.
1.42423e-05	> BY & Bonf.
0.000113903	> BY & Bonf.
1.67913e-05	> BY & Bonf.
0.0007607	> BY & Bonf.
0.000412804	> BY & Bonf.
0.000220364	> BY & Bonf.
0.000386049	> BY & Bonf.
0.000117978	> BY & Bonf.
0.000189055	> BY & Bonf.
0.000500253	> BY & Bonf.
9.00344e-05	> BY & Bonf.
0.000560078	> BY & Bonf.
4.52508e-05	> BY & Bonf.
7.05652e-05	> BY & Bonf.
6.83876e-05	> BY & Bonf.
1.47265e-05	> BY & Bonf.
0.000215244	> BY & Bonf.
2.79403e-06	> BY & Bonf.
0.000244847	> BY & Bonf.
0.000278377	> BY & Bonf.
0.000413972	> BY & Bonf.
2.12297e-05	> BY & Bonf.
0.000434634	> BY & Bonf.
0.000297972	> BY & Bonf.
2.42112e-07	> BY & Bonf.
0.00043463	> BY & Bonf.
1.38754e-05	> BY & Bonf.
0.000565103	> BY & Bonf.
9.39462e-05	> BY & Bonf.
0.000148669	> BY & Bonf.
1.0351e-06	> BY & Bonf.
0.000245896	> BY & Bonf.
7.40853e-05	> BY & Bonf.
0.000248768	> BY & Bonf.
7.49081e-05	> BY & Bonf.
6.35946e-06	> BY & Bonf.
0.0012861	> BY & Bonf.
0.00221329	> BY & Bonf.
1.61987e-05	> BY & Bonf.
2.8006e-05	> BY & Bonf.
3.89903e-05	> BY & Bonf.
0.000262557	> BY & Bonf.
0.000803954	> BY & Bonf.
1.22454e-06	> BY & Bonf.
2.53056e-05	> BY & Bonf.
0.000162271	> BY & Bonf.
2.26813e-05	> BY & Bonf.
0.0016545	> BY & Bonf.
5.99834e-05	> BY & Bonf.
0.00221908	> BY & Bonf.
8.32495e-05	> BY & Bonf.
0.000181983	> BY & Bonf.
2.76093e-07	> BY & Bonf.
0.00102344	> BY & Bonf.
8.48926e-06	> BY & Bonf.
0.000639274	> BY & Bonf.
5.90369e-06	> BY & Bonf.
3.85149e-06	> BY & Bonf.
0.000131163	> BY & Bonf.
0.000159201	> BY & Bonf.
5.56964e-07	> BY & Bonf.
0.000270912	> BY & Bonf.
3.08067e-06	> BY & Bonf.
3.18215e-05	> BY & Bonf.
1.52283e-07	> BY & Bonf.
0.000102943	> BY & Bonf.
1.15915e-06	> BY & Bonf.
6.06546e-05	> BY & Bonf.
3.58552e-05	> BY & Bonf.
0.000675369	> BY & Bonf.
5.65352e-05	> BY & Bonf.
6.66553e-05	> BY & Bonf.
4.43374e-07	> BY & Bonf.
3.18699e-06	> BY & Bonf.
2.30706e-05	> BY & Bonf.
0.00117844	> BY & Bonf.
4.25773e-06	> BY & Bonf.
0.000723066	> BY & Bonf.
1.13955e-05	> BY & Bonf.
0.000139253	> BY & Bonf.
5.7173e-05	> BY & Bonf.
3.60981e-06	> BY & Bonf.
4.42408e-06	> BY & Bonf.
0.000150772	> BY & Bonf.
9.80489e-06	> BY & Bonf.
0.000103306	> BY & Bonf.
9.83889e-06	> BY & Bonf.
7.88039e-07	> BY & Bonf.
6.62555e-07	> BY & Bonf.
0.00207257	BY<0.05
0.000257387	> BY & Bonf.
0.000288333	> BY & Bonf.
0.000657388	> BY & Bonf.
0.0005265	> BY & Bonf.
0.000212811	> BY & Bonf.
1.37551e-06	> BY & Bonf.
4.95364e-05	> BY & Bonf.
1.00725e-06	> BY & Bonf.
1.68765e-06	> BY & Bonf.
0.000157929	> BY & Bonf.
0.000123309	> BY & Bonf.
0.00473074	Bonf.<0.05
0.00154919	Bonf.<0.05
0.00258633	Bonf.<0.05
0.000769524	BY<0.05
0.00482811	Bonf.<0.05
0.00125386	BY<0.05
0.0021472	> BY & Bonf.
0.00181507	> BY & Bonf.
0.000352722	> BY & Bonf.
2.96903e-05	> BY & Bonf.
0.000251126	> BY & Bonf.
0.000115521	> BY & Bonf.
0.000120045	> BY & Bonf.
9.07868e-05	> BY & Bonf.
0.000310313	> BY & Bonf.
0.000168842	> BY & Bonf.
0.000144234	> BY & Bonf.
3.21037e-05	> BY & Bonf.
0.00104971	> BY & Bonf.
0.00334041	> BY & Bonf.
0.00419489	BY<0.05
0.00201156	> BY & Bonf.
0.00167419	> BY & Bonf.
0.00127985	> BY & Bonf.
0.000457953	> BY & Bonf.
0.00092792	> BY & Bonf.
0.000226025	> BY & Bonf.
0.000577132	> BY & Bonf.
8.86855e-05	> BY & Bonf.
1.24694e-05	> BY & Bonf.
0.00026169	> BY & Bonf.
0.000366008	> BY & Bonf.
8.37753e-05	> BY & Bonf.
8.58766e-05	> BY & Bonf.
0.000824731	> BY & Bonf.
1.08944e-05	> BY & Bonf.
0.000239172	> BY & Bonf.
0.000255094	> BY & Bonf.
0.00010145	> BY & Bonf.
8.17843e-06	> BY & Bonf.
2.9741e-06	> BY & Bonf.
0.000847375	> BY & Bonf.
0.000847375	> BY & Bonf.
0.000159591	> BY & Bonf.
0.000159591	> BY & Bonf.
0.00604468	> BY & Bonf.
0.00203174	> BY & Bonf.
2.70067e-07	> BY & Bonf.
0.00150133	> BY & Bonf.
0.000785702	> BY & Bonf.
0.00272142	> BY & Bonf.
3.87646e-07	> BY & Bonf.
0.00112533	> BY & Bonf.
0.000581525	> BY & Bonf.
6.08664e-05	> BY & Bonf.
1.06194e-05	> BY & Bonf.
2.94864e-06	> BY & Bonf.
7.25621e-08	> BY & Bonf.
1.5517e-06	> BY & Bonf.
3.95834e-05	> BY & Bonf.
1.74491e-05	> BY & Bonf.
8.8864e-06	> BY & Bonf.
8.73771e-05	> BY & Bonf.
0.000192052	> BY & Bonf.
8.74263e-05	> BY & Bonf.
0.00026685	> BY & Bonf.
3.60358e-06	> BY & Bonf.
0.000137426	> BY & Bonf.
7.18331e-07	> BY & Bonf.
0.000219061	> BY & Bonf.
1.29289e-08	> BY & Bonf.
7.70504e-06	> BY & Bonf.
1.42546e-06	> BY & Bonf.
8.10511e-05	> BY & Bonf.
3.67887e-06	> BY & Bonf.
0.00017148	> BY & Bonf.
4.15239e-05	> BY & Bonf.
0.00147701	BY<0.05
8.12579e-05	> BY & Bonf.
2.98781e-05	> BY & Bonf.
1.20023e-05	BY<0.05
0.000259363	BY<0.05
1.07957e-05	BY<0.05
2.06455e-05	> BY & Bonf.
4.1554e-06	> BY & Bonf.
0.000863723	> BY & Bonf.
0.000372647	> BY & Bonf.
1.0028e-08	> BY & Bonf.
5.6261e-06	> BY & Bonf.
1.84311e-05	> BY & Bonf.
1.37362e-05	> BY & Bonf.
1.24107e-05	> BY & Bonf.
9.26625e-06	> BY & Bonf.
1.13836e-05	> BY & Bonf.
9.9722e-05	> BY & Bonf.
0.000746051	> BY & Bonf.
0.000247046	> BY & Bonf.
3.70625e-06	> BY & Bonf.
0.000244107	> BY & Bonf.
0.000383966	> BY & Bonf.
0.000192999	> BY & Bonf.
0.000487184	> BY & Bonf.
7.17231e-06	> BY & Bonf.
8.33839e-05	> BY & Bonf.
1.37763e-05	BY<0.05
0.000107131	> BY & Bonf.
5.99144e-06	> BY & Bonf.
0.00355886	BY<0.05
0.000100579	> BY & Bonf.
0.000404137	> BY & Bonf.
7.63743e-05	> BY & Bonf.
0.000198769	> BY & Bonf.
0.000284901	> BY & Bonf.
0.000986815	> BY & Bonf.
0.000397777	> BY & Bonf.
0.00187159	BY<0.05
0.00176364	> BY & Bonf.
9.40808e-07	> BY & Bonf.
0.000436078	> BY & Bonf.
0.000376014	> BY & Bonf.
0.000148144	> BY & Bonf.
0.000166012	> BY & Bonf.
8.37513e-05	> BY & Bonf.
0.00121853	> BY & Bonf.
8.40518e-05	> BY & Bonf.
0.00122862	> BY & Bonf.
9.69327e-06	> BY & Bonf.
0.000606248	> BY & Bonf.
1.43768e-06	> BY & Bonf.
0.00041731	> BY & Bonf.
7.59043e-05	> BY & Bonf.
0.000297135	> BY & Bonf.
9.49727e-06	> BY & Bonf.
0.000234409	> BY & Bonf.
1.03837e-07	> BY & Bonf.
1.39616e-05	> BY & Bonf.
0.000507949	> BY & Bonf.
0.00030133	> BY & Bonf.
0.00202859	Bonf.<0.05
8.70586e-05	> BY & Bonf.
0.000388768	> BY & Bonf.
0.000290664	> BY & Bonf.
0.00270646	Bonf.<0.05
0.00142429	BY<0.05
7.43754e-06	> BY & Bonf.
0.000184638	> BY & Bonf.
0.000640853	> BY & Bonf.
1.93175e-05	> BY & Bonf.
1.93175e-05	> BY & Bonf.
0.000224264	> BY & Bonf.
0.000224264	> BY & Bonf.
0.000105272	> BY & Bonf.
0.000105272	> BY & Bonf.
0.000354759	> BY & Bonf.
0.000354759	> BY & Bonf.
0.000223067	> BY & Bonf.
0.000160603	> BY & Bonf.
0.000989621	> BY & Bonf.
0.0614704	Bonf.<0.05
0.00324405	> BY & Bonf.
0.0352703	BY<0.05
0.00214886	> BY & Bonf.
0.0279953	Bonf.<0.05
1.76938e-05	> BY & Bonf.
0.120653	Bonf.<0.05
0.00376447	> BY & Bonf.
0.0398702	Bonf.<0.05
4.03057e-08	> BY & Bonf.
0.0397419	BY<0.05
0.00210386	> BY & Bonf.
0.0814431	Bonf.<0.05
0.00379366	> BY & Bonf.
0.0612717	Bonf.<0.05
0.00335341	> BY & Bonf.
0.000168544	> BY & Bonf.
5.91486e-05	BY<0.05
4.11455e-05	> BY & Bonf.
1.44569e-05	> BY & Bonf.
0.00046756	> BY & Bonf.
8.55744e-07	> BY & Bonf.
2.56426e-05	> BY & Bonf.
6.60209e-07	> BY & Bonf.
0.00128537	> BY & Bonf.
1.27821e-05	> BY & Bonf.
3.64027e-07	> BY & Bonf.
4.33001e-06	> BY & Bonf.
4.70674e-05	> BY & Bonf.
4.10472e-06	> BY & Bonf.
5.75496e-05	BY<0.05
8.20453e-06	> BY & Bonf.
0.00188939	> BY & Bonf.
0.000171906	> BY & Bonf.
0.000818746	> BY & Bonf.
0.00305425	> BY & Bonf.
4.3561e-05	> BY & Bonf.
0.00275062	> BY & Bonf.
0.00147214	> BY & Bonf.
9.88965e-07	> BY & Bonf.
0.00325423	> BY & Bonf.
0.0266589	> BY & Bonf.
0.000954393	> BY & Bonf.
0.0355348	> BY & Bonf.
0.000366634	> BY & Bonf.
0.0275436	> BY & Bonf.
0.33392	Bonf.<0.05
0.00121995	> BY & Bonf.
0.0852426	Bonf.<0.05
0.000994429	> BY & Bonf.
0.315561	Bonf.<0.05
0.00112402	> BY & Bonf.
0.0813635	BY<0.05
8.24675e-05	> BY & Bonf.
0.0134952	> BY & Bonf.
4.15332e-09	> BY & Bonf.
0.170876	Bonf.<0.05
0.000264777	> BY & Bonf.
0.000885821	> BY & Bonf.
4.41671e-06	> BY & Bonf.
0.00126505	> BY & Bonf.
8.41503e-05	> BY & Bonf.
0.00316305	BY<0.05
0.000501413	> BY & Bonf.
0.000176103	> BY & Bonf.
0.000349156	> BY & Bonf.
0.000813199	> BY & Bonf.
0.000537448	> BY & Bonf.
0.000174332	> BY & Bonf.
0.000201511	> BY & Bonf.
0.000795333	> BY & Bonf.
0.000511483	> BY & Bonf.
0.000172871	> BY & Bonf.
0.000481686	> BY & Bonf.
4.35201e-05	> BY & Bonf.
5.62556e-05	> BY & Bonf.
8.49753e-05	> BY & Bonf.
0.000508596	> BY & Bonf.
8.51102e-05	> BY & Bonf.
0.000153798	> BY & Bonf.
0.0012127	> BY & Bonf.
0.00165526	> BY & Bonf.
0.00139617	> BY & Bonf.
0.000201717	> BY & Bonf.
0.00121275	> BY & Bonf.
0.00150881	> BY & Bonf.
0.00139625	> BY & Bonf.
0.000196603	> BY & Bonf.
2.14988e-05	> BY & Bonf.
0.000106179	> BY & Bonf.
0.000154837	> BY & Bonf.
1.91252e-06	> BY & Bonf.
9.98032e-05	> BY & Bonf.
2.70535e-07	> BY & Bonf.
0.00153092	> BY & Bonf.
7.23665e-07	> BY & Bonf.
0.00524703	> BY & Bonf.
0.00510529	> BY & Bonf.
0.000561163	> BY & Bonf.
0.000253319	> BY & Bonf.
0.00529173	> BY & Bonf.
0.00265069	> BY & Bonf.
0.000556144	> BY & Bonf.
0.000253157	> BY & Bonf.
0.00234122	> BY & Bonf.
0.000356676	> BY & Bonf.
0.0021777	> BY & Bonf.
0.0013732	> BY & Bonf.
0.00253436	> BY & Bonf.
3.2373e-05	> BY & Bonf.
0.00472136	> BY & Bonf.
0.00086891	> BY & Bonf.
0.00392726	> BY & Bonf.
0.00506278	> BY & Bonf.
0.000702771	> BY & Bonf.
2.9736e-06	> BY & Bonf.
0.00401015	> BY & Bonf.
0.00303639	> BY & Bonf.
0.000680419	> BY & Bonf.
6.05583e-06	> BY & Bonf.
0.00163639	> BY & Bonf.
0.000639426	> BY & Bonf.
0.00118249	> BY & Bonf.
0.000832591	> BY & Bonf.
0.00196872	> BY & Bonf.
1.96974e-05	> BY & Bonf.
0.00383915	> BY & Bonf.
0.00032498	> BY & Bonf.
0.00011898	> BY & Bonf.
0.000235827	> BY & Bonf.
0.000388084	> BY & Bonf.
3.70275e-05	> BY & Bonf.
0.000124071	> BY & Bonf.
0.000175888	> BY & Bonf.
0.000390351	> BY & Bonf.
3.77067e-05	> BY & Bonf.
0.000241723	> BY & Bonf.
0.000698792	> BY & Bonf.
7.78079e-05	> BY & Bonf.
2.86491e-05	> BY & Bonf.
0.000102757	> BY & Bonf.
0.000390245	> BY & Bonf.
3.8435e-06	> BY & Bonf.
0.000102278	> BY & Bonf.
0.000346794	> BY & Bonf.
0.000515774	> BY & Bonf.
0.00103447	> BY & Bonf.
0.000536904	> BY & Bonf.
0.000355386	> BY & Bonf.
0.000488607	> BY & Bonf.
0.0010406	> BY & Bonf.
0.000552339	> BY & Bonf.
3.08166e-05	> BY & Bonf.
0.000252071	> BY & Bonf.
0.00019836	> BY & Bonf.
0.000836816	> BY & Bonf.
3.66783e-08	> BY & Bonf.
0.000154224	> BY & Bonf.
7.77016e-05	> BY & Bonf.
0.00137755	> BY & Bonf.
0.00286088	> BY & Bonf.
0.00365847	> BY & Bonf.
0.000631084	> BY & Bonf.
1.68709e-05	> BY & Bonf.
0.00296166	> BY & Bonf.
0.00219939	> BY & Bonf.
0.000614861	> BY & Bonf.
1.44651e-05	> BY & Bonf.
0.00109168	> BY & Bonf.
0.000256788	> BY & Bonf.
0.00039832	> BY & Bonf.
0.00011579	> BY & Bonf.
0.00131355	> BY & Bonf.
1.74554e-06	> BY & Bonf.
0.00127332	> BY & Bonf.
8.69131e-06	> BY & Bonf.
4.72632e-05	> BY & Bonf.
0.000113855	> BY & Bonf.
0.00208584	> BY & Bonf.
0.00143424	> BY & Bonf.
5.1442e-05	> BY & Bonf.
0.000186351	> BY & Bonf.
0.00212778	> BY & Bonf.
0.00153231	> BY & Bonf.
0.000474337	> BY & Bonf.
0.000974545	> BY & Bonf.
0.00117652	> BY & Bonf.
0.00362573	> BY & Bonf.
0.000333352	> BY & Bonf.
0.000286417	> BY & Bonf.
0.00168368	> BY & Bonf.
0.00500784	> BY & Bonf.
0.000722372	> BY & Bonf.
0.0011544	> BY & Bonf.
0.00169299	> BY & Bonf.
0.000424385	> BY & Bonf.
0.000731798	> BY & Bonf.
0.00122925	> BY & Bonf.
0.00171666	> BY & Bonf.
0.0004468	> BY & Bonf.
1.11794e-05	> BY & Bonf.
0.000294216	> BY & Bonf.
2.50412e-05	> BY & Bonf.
0.000443347	> BY & Bonf.
5.13595e-06	> BY & Bonf.
8.27152e-07	> BY & Bonf.
0.000255657	> BY & Bonf.
0.000587155	> BY & Bonf.
0.00359424	> BY & Bonf.
0.00435439	> BY & Bonf.
0.000556395	> BY & Bonf.
2.1323e-05	> BY & Bonf.
0.00366872	> BY & Bonf.
0.00235052	> BY & Bonf.
0.00055077	> BY & Bonf.
2.23182e-05	> BY & Bonf.
0.00137055	> BY & Bonf.
0.000325798	> BY & Bonf.
0.000928297	> BY & Bonf.
0.000549032	> BY & Bonf.
0.00167999	> BY & Bonf.
3.27008e-05	> BY & Bonf.
0.0025985	> BY & Bonf.
0.000176468	> BY & Bonf.
0.00336245	> BY & Bonf.
0.00444945	> BY & Bonf.
0.000950654	> BY & Bonf.
3.76798e-05	> BY & Bonf.
0.00344384	> BY & Bonf.
0.00246065	> BY & Bonf.
0.000935094	> BY & Bonf.
3.41461e-05	> BY & Bonf.
0.00101121	> BY & Bonf.
0.000132104	> BY & Bonf.
0.00099532	> BY & Bonf.
0.000274819	> BY & Bonf.
0.0012546	> BY & Bonf.
5.84737e-05	> BY & Bonf.
0.00302173	> BY & Bonf.
6.06482e-05	> BY & Bonf.
9.14755e-07	> BY & Bonf.
3.17468e-05	> BY & Bonf.
0.000551755	> BY & Bonf.
0.000310021	> BY & Bonf.
1.07772e-06	> BY & Bonf.
6.28678e-05	> BY & Bonf.
0.000565453	> BY & Bonf.
0.000331839	> BY & Bonf.
0.000454611	> BY & Bonf.
0.000621881	> BY & Bonf.
0.00103562	> BY & Bonf.
0.00113639	> BY & Bonf.
0.000212469	> BY & Bonf.
0.000183481	> BY & Bonf.
0.00067003	> BY & Bonf.
0.00133547	> BY & Bonf.
2.42013e-05	> BY & Bonf.
0.000135617	> BY & Bonf.
0.00125042	> BY & Bonf.
0.00111883	> BY & Bonf.
2.94002e-05	> BY & Bonf.
0.000226457	> BY & Bonf.
0.00127195	> BY & Bonf.
0.0011663	> BY & Bonf.
0.00014147	> BY & Bonf.
0.000166542	> BY & Bonf.
0.000675382	> BY & Bonf.
0.00216793	> BY & Bonf.
4.28282e-05	> BY & Bonf.
4.40734e-05	> BY & Bonf.
0.000619666	> BY & Bonf.
0.00274661	> BY & Bonf.
0.00204413	> BY & Bonf.
0.00286023	> BY & Bonf.
0.00141257	> BY & Bonf.
0.00061938	> BY & Bonf.
0.00212257	> BY & Bonf.
0.00169922	> BY & Bonf.
0.00140772	> BY & Bonf.
0.000634021	> BY & Bonf.
0.000787155	> BY & Bonf.
0.000247487	> BY & Bonf.
1.3468e-05	> BY & Bonf.
0.000668462	> BY & Bonf.
0.00107614	> BY & Bonf.
1.71332e-05	> BY & Bonf.
0.000148439	> BY & Bonf.
0.00130828	> BY & Bonf.
6.34828e-05	> BY & Bonf.
0.000120801	> BY & Bonf.
0.00286572	> BY & Bonf.
0.0021507	> BY & Bonf.
6.81443e-05	> BY & Bonf.
0.000176942	> BY & Bonf.
0.00294309	> BY & Bonf.
0.0023256	> BY & Bonf.
0.000347694	> BY & Bonf.
0.000853305	> BY & Bonf.
0.00147329	> BY & Bonf.
0.00573696	> BY & Bonf.
0.00021871	> BY & Bonf.
0.000458743	> BY & Bonf.
0.00274009	> BY & Bonf.
0.00759288	> BY & Bonf.
0.00110059	> BY & Bonf.
0.000477217	> BY & Bonf.
0.000311133	> BY & Bonf.
7.08372e-05	> BY & Bonf.
0.0011095	> BY & Bonf.
0.000285231	> BY & Bonf.
0.000316776	> BY & Bonf.
7.0603e-05	> BY & Bonf.
0.00138163	> BY & Bonf.
0.000793157	> BY & Bonf.
3.20707e-07	> BY & Bonf.
4.45843e-05	> BY & Bonf.
0.00109089	> BY & Bonf.
2.28582e-06	> BY & Bonf.
0.000171147	> BY & Bonf.
7.27953e-05	> BY & Bonf.
0.00266528	> BY & Bonf.
0.00386935	> BY & Bonf.
0.00034073	> BY & Bonf.
0.00077075	> BY & Bonf.
0.0026344	> BY & Bonf.
0.00402066	> BY & Bonf.
0.000330147	> BY & Bonf.
0.000835348	> BY & Bonf.
0.00422923	> BY & Bonf.
0.00420957	> BY & Bonf.
3.71863e-06	> BY & Bonf.
0.00312189	> BY & Bonf.
0.00432968	> BY & Bonf.
0.00314602	> BY & Bonf.
7.12697e-05	> BY & Bonf.
0.0028902	> BY & Bonf.
0.00367035	BY<0.05
0.00472732	BY<0.05
0.000740138	> BY & Bonf.
0.00100355	> BY & Bonf.
0.00362031	> BY & Bonf.
0.00501277	BY<0.05
0.000720618	> BY & Bonf.
0.00107836	> BY & Bonf.
0.004681	BY<0.05
0.00437728	BY<0.05
1.27589e-05	> BY & Bonf.
0.00351218	> BY & Bonf.
0.00471051	BY<0.05
0.00352321	> BY & Bonf.
0.000101927	> BY & Bonf.
0.0036657	> BY & Bonf.
0.00202433	> BY & Bonf.
0.0020841	> BY & Bonf.
0.000574755	> BY & Bonf.
5.53166e-07	> BY & Bonf.
0.0021777	> BY & Bonf.
0.00315053	> BY & Bonf.
0.000632132	> BY & Bonf.
4.16558e-06	> BY & Bonf.
0.00385366	> BY & Bonf.
0.00497416	> BY & Bonf.
0.000885201	> BY & Bonf.
0.000389228	> BY & Bonf.
0.00384915	> BY & Bonf.
0.00502454	> BY & Bonf.
2.08963e-07	> BY & Bonf.
0.000348894	> BY & Bonf.
0.0007255	> BY & Bonf.
0.000882107	> BY & Bonf.
3.19901e-05	> BY & Bonf.
6.91953e-09	> BY & Bonf.
0.000763011	> BY & Bonf.
0.000904721	> BY & Bonf.
3.03173e-05	> BY & Bonf.
2.48388e-07	> BY & Bonf.
0.0021552	> BY & Bonf.
0.00146354	> BY & Bonf.
0.000639044	> BY & Bonf.
1.65278e-06	> BY & Bonf.
0.00182577	> BY & Bonf.
0.00211891	> BY & Bonf.
7.86409e-05	> BY & Bonf.
8.02742e-06	> BY & Bonf.
0.00311589	> BY & Bonf.
0.00434385	> BY & Bonf.
0.00103121	> BY & Bonf.
0.000689816	> BY & Bonf.
0.00325665	> BY & Bonf.
0.00454743	> BY & Bonf.
0.00103132	> BY & Bonf.
0.000676374	> BY & Bonf.
0.00349097	> BY & Bonf.
0.00351622	> BY & Bonf.
0.000134333	> BY & Bonf.
0.000984523	> BY & Bonf.
0.00381572	> BY & Bonf.
0.00375951	> BY & Bonf.
0.000673894	> BY & Bonf.
0.000476641	> BY & Bonf.
0.000585358	> BY & Bonf.
0.00070762	> BY & Bonf.
0.000885395	> BY & Bonf.
0.00050543	> BY & Bonf.
0.000577115	> BY & Bonf.
0.00083293	> BY & Bonf.
0.000896446	> BY & Bonf.
0.000559362	> BY & Bonf.
0.000401269	> BY & Bonf.
0.000604552	> BY & Bonf.
3.26367e-06	> BY & Bonf.
0.0005955	> BY & Bonf.
0.000433938	> BY & Bonf.
0.000602748	> BY & Bonf.
0.000395839	> BY & Bonf.
0.00088174	> BY & Bonf.
0.00601234	BY<0.05
0.00657205	BY<0.05
0.00280938	> BY & Bonf.
0.000641686	> BY & Bonf.
0.00604021	BY<0.05
0.00638913	BY<0.05
0.00292784	> BY & Bonf.
0.000762652	> BY & Bonf.
0.00436062	> BY & Bonf.
0.00438998	> BY & Bonf.
0.00169938	> BY & Bonf.
6.46531e-05	> BY & Bonf.
0.00439771	> BY & Bonf.
0.00413921	> BY & Bonf.
0.0022269	> BY & Bonf.
3.96531e-05	> BY & Bonf.
1.81653e-06	> BY & Bonf.
2.95117e-06	> BY & Bonf.
1.32352e-05	> BY & Bonf.
7.72974e-05	> BY & Bonf.
1.24001e-06	> BY & Bonf.
4.59036e-06	> BY & Bonf.
1.63748e-05	> BY & Bonf.
0.000102271	> BY & Bonf.
2.39331e-05	> BY & Bonf.
3.25067e-06	> BY & Bonf.
5.66746e-05	> BY & Bonf.
5.60882e-05	> BY & Bonf.
4.59934e-05	> BY & Bonf.
1.02468e-05	> BY & Bonf.
9.27529e-05	> BY & Bonf.
7.2345e-05	> BY & Bonf.
0.000363087	> BY & Bonf.
0.000541696	> BY & Bonf.
0.000593631	> BY & Bonf.
0.000582824	> BY & Bonf.
0.000356272	> BY & Bonf.
0.000474171	> BY & Bonf.
0.000640198	> BY & Bonf.
0.000743853	> BY & Bonf.
0.0001626	> BY & Bonf.
0.000301479	> BY & Bonf.
2.27139e-05	> BY & Bonf.
0.00109271	> BY & Bonf.
0.000196924	> BY & Bonf.
4.45914e-05	> BY & Bonf.
2.23874e-05	> BY & Bonf.
0.000985253	> BY & Bonf.
0.00140403	> BY & Bonf.
0.00144152	> BY & Bonf.
0.00139827	> BY & Bonf.
0.00113794	> BY & Bonf.
0.00144787	> BY & Bonf.
0.00136637	> BY & Bonf.
0.00143871	> BY & Bonf.
0.00126989	> BY & Bonf.
0.00102972	> BY & Bonf.
0.000494783	> BY & Bonf.
0.000119031	> BY & Bonf.
0.00037946	> BY & Bonf.
0.00106453	> BY & Bonf.
0.000425851	> BY & Bonf.
0.000643792	> BY & Bonf.
0.000254871	> BY & Bonf.
0.00124563	> BY & Bonf.
0.00137303	> BY & Bonf.
0.000857077	> BY & Bonf.
0.000347519	> BY & Bonf.
0.00125497	> BY & Bonf.
0.00175386	> BY & Bonf.
0.000879185	> BY & Bonf.
0.000371829	> BY & Bonf.
0.000775524	> BY & Bonf.
0.000814521	> BY & Bonf.
0.000154407	> BY & Bonf.
0.000289507	> BY & Bonf.
0.000844995	> BY & Bonf.
0.0012616	> BY & Bonf.
2.74155e-05	> BY & Bonf.
0.000344578	> BY & Bonf.
0.000943283	> BY & Bonf.
0.000569012	> BY & Bonf.
0.000364067	> BY & Bonf.
3.64163e-05	> BY & Bonf.
0.000934175	> BY & Bonf.
0.000341145	> BY & Bonf.
0.000339326	> BY & Bonf.
1.74629e-05	> BY & Bonf.
0.000485364	> BY & Bonf.
4.01732e-05	> BY & Bonf.
0.00127361	> BY & Bonf.
0.000801191	> BY & Bonf.
0.000561404	> BY & Bonf.
6.04278e-05	> BY & Bonf.
0.00124542	> BY & Bonf.
0.000591104	> BY & Bonf.
0.002156	> BY & Bonf.
0.00160555	> BY & Bonf.
0.000401943	> BY & Bonf.
0.000245682	> BY & Bonf.
0.00214203	> BY & Bonf.
0.00162024	> BY & Bonf.
0.000385491	> BY & Bonf.
0.000215025	> BY & Bonf.
0.00315763	BY<0.05
0.00206328	> BY & Bonf.
0.000146133	> BY & Bonf.
0.000347462	> BY & Bonf.
0.00317771	BY<0.05
0.00190014	> BY & Bonf.
0.00127058	> BY & Bonf.
6.34337e-05	> BY & Bonf.
0.0025582	> BY & Bonf.
0.0030271	> BY & Bonf.
0.00281927	> BY & Bonf.
0.00210161	> BY & Bonf.
0.00258244	> BY & Bonf.
0.00299698	> BY & Bonf.
0.0028398	> BY & Bonf.
0.00214673	> BY & Bonf.
0.00161168	> BY & Bonf.
0.000388093	> BY & Bonf.
0.000378968	> BY & Bonf.
0.00083038	> BY & Bonf.
0.00181754	> BY & Bonf.
0.00127994	> BY & Bonf.
0.000887984	> BY & Bonf.
0.000754067	> BY & Bonf.
4.75341e-05	> BY & Bonf.
1.64191e-05	> BY & Bonf.
0.000376215	> BY & Bonf.
0.000414485	> BY & Bonf.
4.15574e-05	> BY & Bonf.
3.4677e-06	> BY & Bonf.
0.000367546	> BY & Bonf.
0.000402404	> BY & Bonf.
2.84892e-05	> BY & Bonf.
1.5655e-05	> BY & Bonf.
6.98989e-05	> BY & Bonf.
1.31785e-05	> BY & Bonf.
6.85168e-05	> BY & Bonf.
5.43012e-05	> BY & Bonf.
0.000473141	> BY & Bonf.
2.21497e-05	> BY & Bonf.
0.000976722	> BY & Bonf.
0.00100876	> BY & Bonf.
0.000760547	> BY & Bonf.
0.000560857	> BY & Bonf.
0.000963238	> BY & Bonf.
0.000814153	> BY & Bonf.
0.000775444	> BY & Bonf.
0.000586518	> BY & Bonf.
0.000487122	> BY & Bonf.
0.000555459	> BY & Bonf.
4.2704e-07	> BY & Bonf.
0.000756248	> BY & Bonf.
0.000386825	> BY & Bonf.
5.21903e-05	> BY & Bonf.
8.09095e-05	> BY & Bonf.
0.00032739	> BY & Bonf.
9.88607e-06	> BY & Bonf.
4.7611e-05	> BY & Bonf.
4.30413e-05	> BY & Bonf.
3.93179e-06	> BY & Bonf.
1.24047e-05	> BY & Bonf.
9.39199e-05	> BY & Bonf.
4.87923e-05	> BY & Bonf.
1.44485e-05	> BY & Bonf.
0.000458893	> BY & Bonf.
0.000496532	> BY & Bonf.
0.00020747	> BY & Bonf.
0.000327034	> BY & Bonf.
0.000335359	> BY & Bonf.
1.11169e-06	> BY & Bonf.
0.000564765	> BY & Bonf.
0.000222166	> BY & Bonf.
0.000803787	> BY & Bonf.
0.0007425	> BY & Bonf.
0.000620441	> BY & Bonf.
0.000692524	> BY & Bonf.
0.000800357	> BY & Bonf.
0.00055935	> BY & Bonf.
0.000625512	> BY & Bonf.
0.000732671	> BY & Bonf.
0.000838921	> BY & Bonf.
0.000376974	> BY & Bonf.
5.79637e-05	> BY & Bonf.
0.000311066	> BY & Bonf.
0.000845957	> BY & Bonf.
0.000183301	> BY & Bonf.
0.000641471	> BY & Bonf.
0.000160649	> BY & Bonf.
0.00190053	> BY & Bonf.
0.00183376	> BY & Bonf.
0.00151689	> BY & Bonf.
0.00185076	> BY & Bonf.
0.00190508	> BY & Bonf.
0.00174263	> BY & Bonf.
0.00152987	> BY & Bonf.
0.00191073	> BY & Bonf.
0.00215642	> BY & Bonf.
0.00184348	> BY & Bonf.
2.18314e-05	> BY & Bonf.
0.00101845	> BY & Bonf.
0.00209542	> BY & Bonf.
0.000745545	> BY & Bonf.
0.000561454	> BY & Bonf.
0.00065512	> BY & Bonf.
0.000248513	> BY & Bonf.
0.000184523	> BY & Bonf.
6.26886e-05	> BY & Bonf.
8.20263e-05	> BY & Bonf.
0.000245028	> BY & Bonf.
0.000228045	> BY & Bonf.
6.3541e-05	> BY & Bonf.
7.55918e-05	> BY & Bonf.
0.000586008	> BY & Bonf.
0.000531888	> BY & Bonf.
0.000110024	> BY & Bonf.
0.000134622	> BY & Bonf.
0.000594922	> BY & Bonf.
0.000122762	> BY & Bonf.
1.27548e-06	> BY & Bonf.
9.80527e-05	> BY & Bonf.
0.00146276	> BY & Bonf.
0.0012457	> BY & Bonf.
0.000978397	> BY & Bonf.
0.000966304	> BY & Bonf.
0.00141158	> BY & Bonf.
0.00106791	> BY & Bonf.
0.000981413	> BY & Bonf.
0.00102381	> BY & Bonf.
0.00139555	> BY & Bonf.
0.000934988	> BY & Bonf.
6.69686e-05	> BY & Bonf.
0.00129591	> BY & Bonf.
0.00163344	> BY & Bonf.
0.00068143	> BY & Bonf.
0.000113599	> BY & Bonf.
0.000810646	> BY & Bonf.
0.00173758	> BY & Bonf.
0.00163455	> BY & Bonf.
0.00133926	> BY & Bonf.
0.00167115	> BY & Bonf.
0.00174103	> BY & Bonf.
0.00160207	> BY & Bonf.
0.0013529	> BY & Bonf.
0.00172117	> BY & Bonf.
0.00204134	> BY & Bonf.
0.00178424	> BY & Bonf.
4.22711e-06	> BY & Bonf.
0.000991275	> BY & Bonf.
0.00197914	> BY & Bonf.
0.00064528	> BY & Bonf.
0.000395818	> BY & Bonf.
0.000658728	> BY & Bonf.
0.00130757	> BY & Bonf.
0.00159582	> BY & Bonf.
0.00148307	> BY & Bonf.
0.00183481	> BY & Bonf.
0.00133137	> BY & Bonf.
0.00156914	> BY & Bonf.
0.00149067	> BY & Bonf.
0.00184381	> BY & Bonf.
0.000968289	> BY & Bonf.
0.000777166	> BY & Bonf.
1.43893e-05	> BY & Bonf.
0.00131567	> BY & Bonf.
0.000962297	> BY & Bonf.
0.000530318	> BY & Bonf.
2.78633e-05	> BY & Bonf.
0.00107692	> BY & Bonf.
0.000151388	> BY & Bonf.
9.88885e-05	> BY & Bonf.
0.00019932	> BY & Bonf.
0.000412686	> BY & Bonf.
0.000154511	> BY & Bonf.
9.96562e-05	> BY & Bonf.
0.000193333	> BY & Bonf.
0.000397473	> BY & Bonf.
0.000170853	> BY & Bonf.
4.59756e-08	> BY & Bonf.
4.31544e-05	> BY & Bonf.
0.00023289	> BY & Bonf.
0.000138754	> BY & Bonf.
1.357e-05	> BY & Bonf.
5.03532e-05	> BY & Bonf.
0.000132728	> BY & Bonf.
0.0006615	> BY & Bonf.
0.000543043	> BY & Bonf.
0.000131199	> BY & Bonf.
8.54902e-05	> BY & Bonf.
0.000675558	> BY & Bonf.
0.00045501	> BY & Bonf.
0.000162325	> BY & Bonf.
3.93295e-05	> BY & Bonf.
0.000924135	> BY & Bonf.
0.000442264	> BY & Bonf.
0.00122243	> BY & Bonf.
8.13577e-05	> BY & Bonf.
0.00095644	> BY & Bonf.
6.74208e-05	> BY & Bonf.
8.55888e-05	> BY & Bonf.
2.32983e-05	> BY & Bonf.
0.00200111	> BY & Bonf.
0.00160431	> BY & Bonf.
0.00182248	> BY & Bonf.
0.000391246	> BY & Bonf.
0.00199817	> BY & Bonf.
0.00179829	> BY & Bonf.
0.00187918	> BY & Bonf.
0.000446123	> BY & Bonf.
0.000659373	> BY & Bonf.
0.000227679	> BY & Bonf.
8.34878e-05	> BY & Bonf.
0.000508136	> BY & Bonf.
0.000798489	> BY & Bonf.
0.000584919	> BY & Bonf.
9.2664e-11	> BY & Bonf.
0.000600538	> BY & Bonf.
0.000144003	> BY & Bonf.
0.000156998	> BY & Bonf.
0.000278039	> BY & Bonf.
0.00015539	> BY & Bonf.
0.000134727	> BY & Bonf.
8.5765e-05	> BY & Bonf.
0.000278152	> BY & Bonf.
0.000156561	> BY & Bonf.
7.8841e-05	> BY & Bonf.
2.06866e-05	> BY & Bonf.
0.000184861	> BY & Bonf.
6.78503e-05	> BY & Bonf.
0.000107507	> BY & Bonf.
7.85055e-06	> BY & Bonf.
0.000124511	> BY & Bonf.
2.66347e-05	> BY & Bonf.
5.58515e-07	> BY & Bonf.
1.42772e-05	> BY & Bonf.
2.14308e-05	> BY & Bonf.
2.53201e-05	> BY & Bonf.
5.53254e-07	> BY & Bonf.
2.19357e-05	> BY & Bonf.
1.70261e-05	> BY & Bonf.
9.46791e-06	> BY & Bonf.
2.10159e-07	> BY & Bonf.
1.27462e-05	> BY & Bonf.
1.52126e-05	> BY & Bonf.
2.25017e-05	> BY & Bonf.
6.61117e-06	> BY & Bonf.
6.68059e-06	> BY & Bonf.
9.4717e-06	> BY & Bonf.
1.46533e-05	> BY & Bonf.
0.000311117	> BY & Bonf.
6.28551e-05	> BY & Bonf.
0.000294829	> BY & Bonf.
6.8343e-06	> BY & Bonf.
0.000302585	> BY & Bonf.
8.51192e-05	> BY & Bonf.
0.000288837	> BY & Bonf.
1.34942e-05	> BY & Bonf.
4.35457e-05	> BY & Bonf.
0.00012497	> BY & Bonf.
8.53255e-05	> BY & Bonf.
9.9453e-05	> BY & Bonf.
0.000118058	> BY & Bonf.
2.35906e-05	> BY & Bonf.
0.000282654	> BY & Bonf.
0.000233458	> BY & Bonf.
0.00033504	> BY & Bonf.
0.000353374	> BY & Bonf.
0.000332646	> BY & Bonf.
0.000408801	> BY & Bonf.
0.00033994	> BY & Bonf.
0.000199902	> BY & Bonf.
0.000328436	> BY & Bonf.
0.000456919	> BY & Bonf.
0.000429663	> BY & Bonf.
0.000333283	> BY & Bonf.
9.75047e-05	> BY & Bonf.
0.000600125	> BY & Bonf.
0.000347384	> BY & Bonf.
4.37107e-05	> BY & Bonf.
5.6703e-07	> BY & Bonf.
0.000297865	> BY & Bonf.
0.00169221	> BY & Bonf.
0.00135153	> BY & Bonf.
0.000969033	> BY & Bonf.
0.000867671	> BY & Bonf.
0.0016959	> BY & Bonf.
0.00123959	> BY & Bonf.
0.000971262	> BY & Bonf.
0.0008878	> BY & Bonf.
0.00150938	> BY & Bonf.
0.000968465	> BY & Bonf.
2.55644e-05	> BY & Bonf.
0.000893657	> BY & Bonf.
0.00143365	> BY & Bonf.
0.000240698	> BY & Bonf.
0.000158661	> BY & Bonf.
0.000613461	> BY & Bonf.
2.79395e-06	> BY & Bonf.
1.88693e-05	> BY & Bonf.
3.0053e-05	> BY & Bonf.
2.73285e-05	> BY & Bonf.
2.68125e-06	> BY & Bonf.
2.6476e-05	> BY & Bonf.
2.50323e-05	> BY & Bonf.
1.1478e-05	> BY & Bonf.
8.52187e-08	> BY & Bonf.
8.62758e-06	> BY & Bonf.
1.90533e-05	> BY & Bonf.
1.39038e-05	> BY & Bonf.
1.12465e-05	> BY & Bonf.
1.09599e-05	> BY & Bonf.
7.63307e-06	> BY & Bonf.
7.97631e-06	> BY & Bonf.
0.000354527	> BY & Bonf.
0.000279346	> BY & Bonf.
0.00132247	> BY & Bonf.
0.000691562	> BY & Bonf.
0.000358223	> BY & Bonf.
0.000186616	> BY & Bonf.
0.00128562	> BY & Bonf.
0.000591587	> BY & Bonf.
0.000121698	> BY & Bonf.
0.000252997	> BY & Bonf.
1.63008e-06	> BY & Bonf.
0.000272268	> BY & Bonf.
0.000157014	> BY & Bonf.
0.000484956	> BY & Bonf.
2.32219e-05	> BY & Bonf.
0.000171087	> BY & Bonf.
0.000272063	> BY & Bonf.
0.000284933	> BY & Bonf.
0.00048393	> BY & Bonf.
0.000599487	> BY & Bonf.
0.000272425	> BY & Bonf.
0.000119332	> BY & Bonf.
0.000461637	> BY & Bonf.
0.000547191	> BY & Bonf.
4.99734e-05	> BY & Bonf.
2.82141e-05	> BY & Bonf.
3.43192e-05	> BY & Bonf.
0.000168453	> BY & Bonf.
2.73488e-05	> BY & Bonf.
0.000133517	> BY & Bonf.
0.000105089	> BY & Bonf.
0.000237564	> BY & Bonf.
0.00141638	> BY & Bonf.
0.00243577	> BY & Bonf.
0.000373706	> BY & Bonf.
1.96599e-05	> BY & Bonf.
0.00143806	> BY & Bonf.
0.00191255	> BY & Bonf.
0.00039543	> BY & Bonf.
3.37828e-05	> BY & Bonf.
0.00105613	> BY & Bonf.
0.00108567	> BY & Bonf.
0.000696539	> BY & Bonf.
2.59014e-05	> BY & Bonf.
0.00113298	> BY & Bonf.
5.13601e-05	> BY & Bonf.
0.000173113	> BY & Bonf.
1.87767e-06	> BY & Bonf.
2.12051e-05	> BY & Bonf.
3.79376e-05	> BY & Bonf.
9.71462e-05	> BY & Bonf.
0.000100981	> BY & Bonf.
1.89798e-05	> BY & Bonf.
1.49578e-06	> BY & Bonf.
0.000110757	> BY & Bonf.
0.000165429	> BY & Bonf.
6.61206e-06	> BY & Bonf.
2.88747e-05	> BY & Bonf.
5.80405e-05	> BY & Bonf.
0.000436562	> BY & Bonf.
1.32201e-06	> BY & Bonf.
0.000106096	> BY & Bonf.
0.000360898	> BY & Bonf.
0.000563357	> BY & Bonf.
3.44847e-06	> BY & Bonf.
3.36712e-06	> BY & Bonf.
5.59565e-06	> BY & Bonf.
4.9803e-05	> BY & Bonf.
4.93403e-06	> BY & Bonf.
1.65023e-06	> BY & Bonf.
7.92693e-06	> BY & Bonf.
8.30424e-05	> BY & Bonf.
2.63851e-05	> BY & Bonf.
0.000164461	> BY & Bonf.
4.40066e-05	> BY & Bonf.
7.40004e-05	> BY & Bonf.
2.92477e-05	> BY & Bonf.
1.59598e-05	> BY & Bonf.
0.000135218	> BY & Bonf.
9.11695e-05	> BY & Bonf.
1.57904e-07	> BY & Bonf.
6.32069e-06	> BY & Bonf.
1.05952e-05	> BY & Bonf.
2.27174e-06	> BY & Bonf.
6.89289e-07	> BY & Bonf.
4.52409e-05	> BY & Bonf.
6.73457e-06	> BY & Bonf.
1.30188e-07	> BY & Bonf.
0.000156954	> BY & Bonf.
1.95877e-06	> BY & Bonf.
6.18217e-05	> BY & Bonf.
0.000218855	> BY & Bonf.
0.000194237	> BY & Bonf.
0.00020651	> BY & Bonf.
0.000541368	> BY & Bonf.
0.000174423	> BY & Bonf.
0.000567529	> BY & Bonf.
0.000406116	> BY & Bonf.
0.000356717	> BY & Bonf.
0.000117261	> BY & Bonf.
0.000558598	> BY & Bonf.
0.000307091	> BY & Bonf.
0.000366079	> BY & Bonf.
0.00013431	> BY & Bonf.
0.000429636	> BY & Bonf.
0.000121779	> BY & Bonf.
0.000226453	> BY & Bonf.
3.29618e-05	> BY & Bonf.
0.000594927	> BY & Bonf.
8.76275e-05	> BY & Bonf.
0.00116889	> BY & Bonf.
2.66929e-05	> BY & Bonf.
6.86785e-06	> BY & Bonf.
7.53238e-07	> BY & Bonf.
7.23959e-05	> BY & Bonf.
2.94395e-05	> BY & Bonf.
6.00175e-06	> BY & Bonf.
3.94416e-05	> BY & Bonf.
7.41996e-05	> BY & Bonf.
3.72616e-05	> BY & Bonf.
3.85005e-05	> BY & Bonf.
0.000155802	> BY & Bonf.
4.31782e-05	> BY & Bonf.
8.54285e-05	> BY & Bonf.
3.74729e-05	> BY & Bonf.
0.000443733	> BY & Bonf.
1.07001e-05	> BY & Bonf.
9.32888e-05	> BY & Bonf.
0.000408436	> BY & Bonf.
0.000363923	> BY & Bonf.
0.000306313	> BY & Bonf.
0.000162301	> BY & Bonf.
0.000402604	> BY & Bonf.
0.000167578	> BY & Bonf.
0.00030578	> BY & Bonf.
0.000186036	> BY & Bonf.
0.000601001	> BY & Bonf.
0.000148213	> BY & Bonf.
1.10134e-06	> BY & Bonf.
6.6488e-05	> BY & Bonf.
0.000760094	> BY & Bonf.
4.5779e-05	> BY & Bonf.
1.22104e-05	> BY & Bonf.
0.000121882	> BY & Bonf.
4.12412e-05	> BY & Bonf.
0.000158707	> BY & Bonf.
0.000230195	> BY & Bonf.
0.000455381	> BY & Bonf.
4.34039e-05	> BY & Bonf.
0.000110257	> BY & Bonf.
0.000218256	> BY & Bonf.
0.000387476	> BY & Bonf.
0.000190916	> BY & Bonf.
0.000360645	> BY & Bonf.
0.000381018	> BY & Bonf.
0.000296561	> BY & Bonf.
0.000178087	> BY & Bonf.
1.43947e-05	> BY & Bonf.
0.000152466	> BY & Bonf.
0.000363119	> BY & Bonf.
2.60606e-06	> BY & Bonf.
1.20562e-05	> BY & Bonf.
4.27286e-05	> BY & Bonf.
5.44581e-05	> BY & Bonf.
1.80421e-06	> BY & Bonf.
1.12499e-06	> BY & Bonf.
5.12563e-05	> BY & Bonf.
0.000100277	> BY & Bonf.
1.44277e-06	> BY & Bonf.
2.33527e-05	> BY & Bonf.
5.22494e-05	> BY & Bonf.
0.00031127	> BY & Bonf.
2.13591e-09	> BY & Bonf.
8.45854e-05	> BY & Bonf.
0.000341956	> BY & Bonf.
0.00041385	> BY & Bonf.
0.00138336	> BY & Bonf.
0.00113603	> BY & Bonf.
0.000197242	> BY & Bonf.
0.00027483	> BY & Bonf.
0.00135517	> BY & Bonf.
0.000946678	> BY & Bonf.
0.000176773	> BY & Bonf.
0.000219449	> BY & Bonf.
0.00215212	> BY & Bonf.
0.00137352	> BY & Bonf.
0.000195168	> BY & Bonf.
0.000277995	> BY & Bonf.
0.00201877	> BY & Bonf.
0.000583998	> BY & Bonf.
0.000246911	> BY & Bonf.
8.94376e-05	> BY & Bonf.
0.00207828	> BY & Bonf.
0.00180071	> BY & Bonf.
0.00167339	> BY & Bonf.
0.00107739	> BY & Bonf.
0.0020771	> BY & Bonf.
0.00153312	> BY & Bonf.
0.00165805	> BY & Bonf.
0.00107098	> BY & Bonf.
0.00151406	> BY & Bonf.
0.000917736	> BY & Bonf.
0.000154418	> BY & Bonf.
0.00055494	> BY & Bonf.
0.00155708	> BY & Bonf.
0.000302253	> BY & Bonf.
0.000497883	> BY & Bonf.
0.000370586	> BY & Bonf.
0.000118504	> BY & Bonf.
0.000192734	> BY & Bonf.
2.44358e-05	> BY & Bonf.
1.03206e-05	> BY & Bonf.
0.00011709	> BY & Bonf.
0.000273135	> BY & Bonf.
2.9118e-05	> BY & Bonf.
3.59422e-06	> BY & Bonf.
0.000385103	> BY & Bonf.
0.000689803	> BY & Bonf.
6.84938e-08	> BY & Bonf.
4.9027e-05	> BY & Bonf.
0.000306188	> BY & Bonf.
0.000633733	> BY & Bonf.
4.99767e-05	> BY & Bonf.
1.46375e-05	> BY & Bonf.
0.00150453	> BY & Bonf.
0.00124676	> BY & Bonf.
0.000580574	> BY & Bonf.
0.000634082	> BY & Bonf.
0.00152095	> BY & Bonf.
0.000960488	> BY & Bonf.
0.000600349	> BY & Bonf.
0.000708313	> BY & Bonf.
0.00242407	> BY & Bonf.
0.00097312	> BY & Bonf.
0.000125141	> BY & Bonf.
0.00085822	> BY & Bonf.
0.00251096	> BY & Bonf.
0.000273583	> BY & Bonf.
0.000369796	> BY & Bonf.
0.000704344	> BY & Bonf.
0.000249257	> BY & Bonf.
8.97453e-05	> BY & Bonf.
4.49636e-05	> BY & Bonf.
7.8419e-05	> BY & Bonf.
0.000250708	> BY & Bonf.
3.4661e-05	> BY & Bonf.
4.93111e-05	> BY & Bonf.
8.29381e-05	> BY & Bonf.
0.000911315	> BY & Bonf.
0.000492377	> BY & Bonf.
7.15667e-05	> BY & Bonf.
9.98134e-05	> BY & Bonf.
0.000863939	> BY & Bonf.
0.000117964	> BY & Bonf.
0.00173967	> BY & Bonf.
0.00037351	> BY & Bonf.
0.000410276	> BY & Bonf.
0.000146131	> BY & Bonf.
2.31111e-05	> BY & Bonf.
9.90277e-05	> BY & Bonf.
0.000421046	> BY & Bonf.
7.64173e-05	> BY & Bonf.
2.72701e-05	> BY & Bonf.
0.000123459	> BY & Bonf.
0.00125684	> BY & Bonf.
0.000575849	> BY & Bonf.
0.00026907	> BY & Bonf.
0.000280007	> BY & Bonf.
0.00106111	> BY & Bonf.
0.000104378	> BY & Bonf.
0.00195617	> BY & Bonf.
0.000731441	> BY & Bonf.
0.00154302	> BY & Bonf.
0.00104321	> BY & Bonf.
0.000296347	> BY & Bonf.
2.48659e-05	> BY & Bonf.
0.00155808	> BY & Bonf.
0.000777584	> BY & Bonf.
0.000288288	> BY & Bonf.
2.16688e-05	> BY & Bonf.
0.00225497	> BY & Bonf.
0.00116967	> BY & Bonf.
0.00072926	> BY & Bonf.
1.92092e-05	> BY & Bonf.
0.0021736	> BY & Bonf.
0.000378477	> BY & Bonf.
0.00209791	> BY & Bonf.
8.25646e-05	> BY & Bonf.
0.000399173	> BY & Bonf.
0.00012181	> BY & Bonf.
7.15378e-06	> BY & Bonf.
6.03534e-05	> BY & Bonf.
0.000406459	> BY & Bonf.
4.32529e-05	> BY & Bonf.
9.09868e-06	> BY & Bonf.
7.00752e-05	> BY & Bonf.
0.00107321	> BY & Bonf.
0.000329866	> BY & Bonf.
0.0001902	> BY & Bonf.
0.000148419	> BY & Bonf.
0.0010074	> BY & Bonf.
3.5445e-05	> BY & Bonf.
0.0015813	> BY & Bonf.
0.000464683	> BY & Bonf.
0.00131517	> BY & Bonf.
0.000908255	> BY & Bonf.
0.000283389	> BY & Bonf.
6.93266e-05	> BY & Bonf.
0.00133639	> BY & Bonf.
0.000728953	> BY & Bonf.
0.000291986	> BY & Bonf.
8.37092e-05	> BY & Bonf.
0.00190687	> BY & Bonf.
0.000896517	> BY & Bonf.
0.000556742	> BY & Bonf.
1.03026e-06	> BY & Bonf.
0.00181056	> BY & Bonf.
0.000315337	> BY & Bonf.
0.00173974	> BY & Bonf.
1.8437e-06	> BY & Bonf.
7.1137e-05	> BY & Bonf.
5.75603e-06	> BY & Bonf.
6.47036e-05	> BY & Bonf.
2.26704e-05	> BY & Bonf.
7.53425e-05	> BY & Bonf.
3.50122e-08	> BY & Bonf.
7.14223e-05	> BY & Bonf.
3.03023e-05	> BY & Bonf.
0.000424564	> BY & Bonf.
0.000261963	> BY & Bonf.
3.23539e-05	> BY & Bonf.
8.45459e-05	> BY & Bonf.
0.00038858	> BY & Bonf.
5.85731e-05	> BY & Bonf.
0.000913016	> BY & Bonf.
0.00025898	> BY & Bonf.
5.89101e-06	> BY & Bonf.
6.44806e-05	> BY & Bonf.
0.000118823	> BY & Bonf.
9.95057e-05	> BY & Bonf.
5.57473e-06	> BY & Bonf.
8.73068e-05	> BY & Bonf.
0.000124105	> BY & Bonf.
0.000102551	> BY & Bonf.
4.51183e-08	> BY & Bonf.
2.49215e-05	> BY & Bonf.
2.81678e-06	> BY & Bonf.
4.50049e-05	> BY & Bonf.
5.75974e-06	> BY & Bonf.
5.99533e-05	> BY & Bonf.
3.49535e-05	> BY & Bonf.
4.88551e-05	> BY & Bonf.
[truncated: 121,775 more rows]

## Sheet: Fig 3 Panel C Data
ecategory	enewsubcategory	median_r2	q	label
infection	infection	0.00234266	0.210081	infection
nutrients	dietary biomarker	0.0107888	0.765597	dietary biomarker
nutrients	dietary interview	0.00279463	0.262778	dietary interview
nutrients	supplements	0.0088769	0.70497	supplements
pollutant	VOC	0.00558947	0.514628	VOC
pollutant	amine/amide	0.00830751	0.68294	amine/amide
pollutant	diakyl	0.00363177	0.347726	diakyl
pollutant	heavy metals	0.0065355	0.583363	heavy metals
pollutant	hydrocarbon	0.00585266	0.537011	hydrocarbon
pollutant	organochlorine	0.0236845	0.915756	organochlorine
pollutant	organophosphate	0.000903008	0.0546352	organophosphate
pollutant	phenols	0.00720348	0.624427	phenols
pollutant	phthalates	0.00422417	0.398484	phthalates
pollutant	polyfluoro	0.0102066	0.746916	polyfluoro
pollutant	priority pesticide	0.000902796	0.0546352	priority pesticide
smoking	smoking behavior	0.00689358	0.608389	smoking behavior
smoking	smoking biomarker	0.00590149	0.540183	smoking biomarker

## Sheet: Fig 3 Panel D-1 Data
phenotype	rsq_base	rsq_exposures	y_val
BMXARMC	0.650763	0.0495236	0.700287
BMXARML	0.723621	0	0.723621
BMXBMI	0.388156	0.097221	0.485377
BMXCALF	0.246054	0.0793496	0.325403
BMXHT	0.651239	0.0314448	0.682684
BMXLEG	0.339725	0.00748965	0.347214
BMXSUB	0.412501	0.0617199	0.474221
BMXTHICR	0.214682	0.0953872	0.310069
BMXTRI	0.320906	0.0677596	0.388666
BMXWAIST	0.562113	0.0742086	0.636321
BMXWT	0.666943	0.0461482	0.713091
BPXCHR	0.0248852	0.00100808	0.0258932
BPXSY4	0.375393	0.0153055	0.390698
CVDESVO2	0.162603	0.0345586	0.197162
CVDFITLV	0.0891527	0.0463928	0.135546
CVDVOMAX	0.685757	0.058331	0.744088
DXAFMRD0	0.332245	0.0400544	0.372299
DXAFMRK	0.098621	0.028321	0.126942
DXASPND0	0.422019	0.0738692	0.495888
DXASPNK	0.0661154	0.00927223	0.0753876
DXDHELE	0.427268	0.004711	0.431979
DXDHEPF	0.118129	0.0170268	0.135155
DXDHETOT	0.445556	0.00486928	0.450425
DXDLALE	0.628802	0.0102924	0.639094
DXDLAPF	0.442477	0.0182939	0.460771
DXDLATOT	0.441504	0.0163753	0.457879
DXDLLLE	0.51731	0.0245102	0.54182
DXDLLPF	0.459218	0.0133103	0.472529
DXDLLTOT	0.334371	0.0200907	0.354462
DXDRALE	0.645083	0.0115077	0.656591
DXDRAPF	0.426478	0.0242273	0.450705
DXDRATOT	0.464177	0.0147631	0.47894
DXDRLLE	0.510616	0.0257738	0.53639
DXDRLPF	0.462144	0.0157165	0.47786
DXDRLTOT	0.331916	0.0207782	0.352694
DXDSTA	0.604606	0.00756792	0.612174
DXDSTBMC	0.590983	0.00637984	0.597363
DXDSTBMD	0.536629	0.00543322	0.542062
DXDSTFAT	0.277018	0.024326	0.301344
DXDSTLE	0.577992	0.00985691	0.587849
DXDSTLI	0.585664	0.0117595	0.597424
DXDSTPF	0.400865	0.0184842	0.41935
DXDSTTOT	0.422701	0.0225783	0.44528
DXDTOA	0.601247	0.0041989	0.605446
DXDTOBMC	0.608403	0.00343046	0.611833
DXDTOBMD	0.56077	0.00314756	0.563917
DXDTOFAT	0.274135	0.0231185	0.297254
DXDTOLE	0.577394	0.010284	0.587678
DXDTOLI	0.583514	0.00854509	0.592059
DXDTOPF	0.396893	0.0186176	0.41551
DXDTOTOT	0.425508	0.0166116	0.44212
DXDTRA	0.563779	0.00859565	0.572375
DXDTRBMC	0.522303	0.00678792	0.529091
DXDTRBMD	0.447535	0.00518959	0.452725
DXDTRLE	0.578775	0.0101134	0.588888
DXDTRPF	0.341733	0.027981	0.369714
DXDTRTOT	0.449417	0.0181357	0.467553
DXXAGST	0.0147357	0.0337527	0.0484884
DXXANFM	0.270302	0.00888224	0.279184
DXXANLM	0.533415	0	0.533415
DXXANTOM	0.403696	0	0.403696
DXXGYFM	0.293588	0	0.293588
DXXGYLM	0.508327	0.0272902	0.535617
DXXGYTOM	0.374439	0.0626291	0.437068
DXXHEBMC	0.476406	0.00142932	0.477835
DXXHEBMD	0.551313	0.00159205	0.552905
DXXHEFAT	0.379418	0.00727772	0.386696
DXXHELI	0.464222	0.00393856	0.46816
DXXINA	0.548801	0.00502314	0.553824
DXXINBMC	0.519969	0.0124736	0.532443
DXXINBMD	0.314218	0.0157468	0.329965
DXXL1A	0.560339	0	0.560339
DXXL1BMC	0.446981	0.0149639	0.461944
DXXL1BMD	0.315397	0.0240011	0.339398
DXXL1TBS	0.165653	0.0114535	0.177106
DXXL2A	0.53398	0.00956792	0.543548
DXXL2BMC	0.434706	0.0130747	0.447781
DXXL2BMD	0.32126	0.0157561	0.337016
DXXL2TBS	0.231932	0.021067	0.252999
DXXL3A	0.497033	0	0.497033
DXXL3BMC	0.412131	0.0100053	0.422136
DXXL3TBS	0.239614	0.014484	0.254098
DXXL4A	0.439374	0.00645084	0.445824
DXXL4BMC	0.396271	0.00710289	0.403374
DXXL4BMD	0.318055	0.0206939	0.338749
DXXL4TBS	0.144685	0.0196788	0.164363
DXXLAA	0.612785	0.00665991	0.619445
DXXLABMC	0.650626	0.00696746	0.657594
DXXLABMD	0.627022	0.00466522	0.631687
DXXLAFAT	0.228612	0.0228819	0.251494
DXXLALI	0.632659	0.0112437	0.643903
DXXLLA	0.529725	0.00284916	0.532574
DXXLLBMC	0.557485	0.00289041	0.560375
DXXLLBMD	0.50903	0.00302518	0.512056
DXXLLFAT	0.228837	0.020204	0.249041
DXXLLLI	0.52226	0.0241569	0.546417
DXXLRA	0.382574	0.00956453	0.392138
DXXLRBMC	0.455549	0.0072956	0.462845
DXXLRBMD	0.390387	0.00479069	0.395178
DXXLSA	0.492199	0.000977811	0.493177
DXXLSBMC	0.465721	0.00164119	0.467363
DXXLSBMD	0.424335	0.002764	0.427099
DXXNKBMC	0.367492	0.0146541	0.382146
DXXNKBMD	0.280759	0.013426	0.294186
DXXOFA	0.616587	0.00686075	0.623448
DXXOFBMC	0.509704	0.014606	0.52431
DXXOFBMD	0.295756	0.0200636	0.315819
DXXOSA	0.531115	0	0.531115
DXXOSBMC	0.454234	0.0165545	0.470788
DXXOSBMD	0.361154	0.0234884	0.384642
DXXPEA	0.40832	0.00295671	0.411277
DXXPEBMC	0.428001	0.00341075	0.431412
DXXPEBMD	0.417938	0.00451855	0.422457
DXXRAA	0.635098	0.00679675	0.641894
DXXRABMC	0.663159	0.00578445	0.668944
DXXRABMD	0.622648	0.00757368	0.630222
DXXRAFAT	0.228329	0.0202682	0.248597
DXXRALI	0.64909	0.00875501	0.657845
DXXRLA	0.520711	0.00256925	0.52328
DXXRLBMC	0.549912	0.00310417	0.553016
DXXRLBMD	0.504858	0.0048656	0.509724
DXXRLFAT	0.232797	0.0193418	0.252139
DXXRLLI	0.517487	0.0209355	0.538423
DXXRRA	0.382938	0.0134489	0.396387
DXXRRBMC	0.424146	0.00867449	0.432821
DXXRRBMD	0.374249	0.00115	0.375399
DXXSATA	0.300342	0.00190005	0.302242
DXXSATM	0.300342	0.00231449	0.302656
DXXSATV	0.30034	0.00107239	0.301413
DXXTATA	0.313614	0	0.313614
DXXTATM	0.313615	0	0.313615
DXXTATV	0.31362	0	0.31362
DXXTOTBS	0.228269	0.0206709	0.24894
DXXTRA	0.570528	0.00770375	0.578232
DXXTRBMC	0.446091	0.0129842	0.459075
DXXTRBMD	0.222303	0.0231453	0.245448
DXXTRFAT	0.302314	0.0305722	0.332886
DXXTRLI	0.579492	0.00965812	0.58915
DXXTSA	0.58689	0.0102115	0.597101
DXXTSBMC	0.566923	0.00948644	0.57641
DXXTSBMD	0.472589	0.00604292	0.478632
DXXVFATA	0.420475	0	0.420475
DXXVFATM	0.420478	0	0.420478
DXXVFATV	0.420478	0	0.420478
DXXWDA	0.0639335	0.00523507	0.0691686
DXXWDBMD	0.403567	0.00857021	0.412137
ENXMEAN	0.0242199	0.0332629	0.0574828
GrimAgeMort	0.754028	0.104908	0.858936
HorvathAge	0.645826	0.00516766	0.650994
LBDBANO	0.00201772	0.0167897	0.0188074
LBDEONO	0.0277649	0.0075611	0.035326
LBDFOT	0.11611	0.127064	0.243174
LBDHDD	0.0832162	0.0954628	0.178679
LBDIRNSI	0.0525564	0.053592	0.106148
LBDLDL	0.860877	0.0219594	0.882836
LBDLYMNO	0.0556125	0.0548302	0.110443
LBDMONO	0.0493327	0.0183564	0.067689
LBDNENO	0.0858113	0.035521	0.121332
LBDP3	0.0134848	0.00358603	0.0170708
LBDPCT	0.0720868	0.0107842	0.0828709
LBDRFO	0.127577	0.173144	0.300722
LBXAPB	0.159477	0.0180408	0.177518
LBXBAP	0.550777	0.00636591	0.557143
LBXBAPCT	0.00984349	0.00287204	0.0127155
LBXCPSI	0.0611973	0.110532	0.17173
LBXCRP	0.039369	0.0482267	0.0875957
LBXEPP	0.0497819	0.020594	0.070376
LBXFER	0.216611	0.0236741	0.240285
LBXFOL	0.0895036	0.133177	0.222681
LBXGH	0.152727	0.0789049	0.231632
LBXGLT	0.15952	0.0189489	0.178468
LBXGLU	0.102474	0.0808509	0.183325
LBXHCT	0.0305814	0.169873	0.200455
LBXHCY	0.293061	0	0.293061
LBXHGB	0.364354	0.0822783	0.446633
LBXIN	0.0080808	0.0942664	0.102347
LBXIRN	0.0524791	0.0536225	0.106102
LBXLYPCT	0.249994	0.014106	0.2641
LBXMC	0.0952655	0.041149	0.136415
LBXMMA	0.0602046	0.00533595	0.0655406
LBXMOPCT	0.0649317	0.0380546	0.102986
LBXMPSI	0.0871283	0.00765897	0.0947873
LBXNEPCT	0.249645	0	0.249645
LBXP1	0.0658769	0.000245253	0.0661222
LBXPLTSI	0.159722	0.0288726	0.188595
LBXPS4	0.0738376	0.000456912	0.0742945
LBXPT21	0.0713051	0.0595029	0.130808
LBXRBCSI	0.215802	0.0874139	0.303216
LBXRBF	0.15002	0.131312	0.281332
LBXRDW	0.0753542	0.186488	0.261842
LBXSAL	0.173316	0.120665	0.293981
LBXSAPSI	0.343481	0.0229026	0.366384
LBXSASSI	0.0193297	0.0203914	0.0397211
LBXSATSI	0.0545336	0.012015	0.0665486
LBXSBU	0.244296	0.107874	0.35217
LBXSCA	0.0807921	0.0971361	0.177928
LBXSCH	0.971457	0.00103651	0.972494
LBXSCK	0.0668718	0.0255872	0.092459
LBXSCLSI	0.026119	0.0770348	0.103154
LBXSCR	0.158491	0.139755	0.298246
LBXSEL	0.308723	0.0384088	0.347132
LBXSF1SI	0.133672	0.0902971	0.223969
LBXSF2SI	0.00815133	0.0304162	0.0385675
LBXSF3SI	0.000672635	1.6397e-05	0.000689032
LBXSF4SI	0.0396517	0.0349878	0.0746395
LBXSF5SI	0.00408358	0.41132	0.415404
LBXSF6SI	0.0617386	0.0781961	0.139935
LBXSGB	0.12963	0.0280933	0.157724
LBXSGL	0.0907813	0.0685732	0.159354
LBXSGTSI	0.0532254	0.0998717	0.153097
LBXSHBG	0.0954024	0.0234722	0.118875
LBXSIR	0.0643599	0.0734391	0.137799
LBXSKSI	0.0691352	0.0240139	0.0931491
LBXSLDSI	0.0516721	0.0399575	0.0916296
LBXSNASI	0.0135033	0.0395915	0.0530948
LBXSOSSI	0.132551	0.0438469	0.176398
LBXSPH	0.180193	0.0451001	0.225293
LBXSTB	0.0703981	0.032053	0.102451
LBXSTP	0.0812752	0.0458578	0.127133
LBXSTR	0.22915	0.430387	0.659536
LBXSUA	0.23052	0.0785374	0.309057
LBXT3F	0.18854	0.00443377	0.192974
LBXT4F	0.0231998	0.0138382	0.037038
LBXTC	0.17823	0.351272	0.529502
LBXTFR	0.0476706	0.0314037	0.0790744
LBXTGN	0.018426	0.00231511	0.0207411
LBXTIB	0.04982	0.0137565	0.0635765
LBXTPO	0.0147826	0.000278542	0.0150611
LBXTR	0.228253	0.431877	0.66013
LBXTSH1	0.00679365	0.00649741	0.0132911
LBXTST	0.591328	0.00639541	0.597724
LBXTT3	0.148447	0.0115126	0.159959
LBXTT4	0.042274	0.0234235	0.0656975
LBXWBCSI	0.0293591	0.0458848	0.0752439
LEXBRPM	0.227478	0.0278575	0.255335
LEXLPTSM	0.0680764	0.0260759	0.0941524
LEXRPTSM	0.0702182	0.0181219	0.0883401
MDIASTOLIC	0.25588	0.0241548	0.280035
MSYSTOLIC	0.380176	0.0275004	0.407676
RB_FaPhyloDivMean	0.0782791	0.00582821	0.0841073
RB_FaPhyloDivSD	0.0458612	0.0071311	0.0529923
RB_InverseSimpsonMean	0.0101339	0.000397839	0.0105318
RB_InverseSimpsonSD	0.0170033	0.00187076	0.0188741
RB_ObservedOTUsMean	0.0817325	0.0120038	0.0937362
RB_ObservedOTUsSD	0.0680351	0.0101124	0.0781475
RB_ShanWienDivMean	0.0341509	0.00101341	0.0351643
RSV_FaPhyloDivMean	0.0701656	0.00482013	0.0749857
RSV_FaPhyloDivSD	0.0181359	0.00414923	0.0222851
RSV_InverseSimpsonMean	0.0102819	0.000414168	0.0106961
RSV_InverseSimpsonSD	0.0180608	0.00222337	0.0202841
RSV_ObservedOTUsMean	0.0823265	0.0131911	0.0955175
RSV_ObservedOTUsSD	0.0690944	0.0102281	0.0793224
RSV_ShanWienDivMean	0.0345117	0.00101535	0.035527
RSV_ShanWienDivSD	0.0436974	0.000486694	0.0441841
SPXNFEV1	0.544806	0.0168267	0.561632
SPXNFVC	0.588334	0.0160274	0.604361
URXUIO	0.000367376	0.133513	0.133881
URXUMA	0.0058634	0.0363004	0.0421638

## Sheet: Fig 3 Panel D-2 Data
evarname	pvarname	rsq_adj_e	rsq_base
LBXACR	URXUCR	0.120963	0.119891
LBXACR	URXUMA	0.0104984	0.0103828
LBXGLY	URXUCR	0.124054	0.123706
LBXGLY	URXUMA	0.0102401	0.0101778
LBDB12SI	URXUCR	0.136233	0.132066
LBDB12SI	URXUMA	0.00735996	0.00733447
LBXB12	URXUCR	0.138951	0.13297
LBXB12	URXUMA	0.00728638	0.00724092
URXAPE	URXUMA	0.0092324	0.00921102
URXETU	URXUMA	0.00947827	0.00931838
URXMMI	URXUMA	0.00908872	0.00908297
URXUCL	URXUCR	0.111369	0.111366
URXUCL	URXUMA	0.0049342	0.00485154
URXUGC	URXUCR	0.116991	0.116866
URXUGC	URXUMA	0.00487871	0.00487704
LBXCOT	URXUCR	0.120542	0.119865
LBXCOT	URXUMA	0.00626255	0.0062168
DR1TACAR	URXUCR	0.125962	0.121688
DR1TACAR	URXUMA	0.00637634	0.00628207
DR1TALCO	URXUCR	0.122072	0.121688
DR1TALCO	URXUMA	0.00638003	0.00628207
DR1TATOA	URXUCR	0.122597	0.121688
DR1TATOA	URXUMA	0.00628531	0.00628207
DR1TATOC	URXUCR	0.125654	0.121688
DR1TATOC	URXUMA	0.00634236	0.00628207
DR1TB12A	URXUCR	0.122255	0.121688
DR1TB12A	URXUMA	0.00630261	0.00628207
DR1TBCAR	URXUCR	0.129064	0.121688
DR1TBCAR	URXUMA	0.00635383	0.00628207
DR1TCAFF	URXUCR	0.123739	0.121688
DR1TCAFF	URXUMA	0.00644539	0.00628207
DR1TCALC	URXUCR	0.12589	0.121688
DR1TCALC	URXUMA	0.00629112	0.00628207
DR1TCARB	URXUCR	0.122031	0.121688
DR1TCARB	URXUMA	0.00654481	0.00628207
DR1TCHOL	URXUCR	0.122864	0.121688
DR1TCHOL	URXUMA	0.00629026	0.00628207
DR1TCOPP	URXUCR	0.136997	0.121688
DR1TCOPP	URXUMA	0.00635979	0.00628207
DR1TCRYP	URXUCR	0.12426	0.121688
DR1TCRYP	URXUMA	0.00629121	0.00628207
DR1TFA	URXUCR	0.122323	0.121688
DR1TFA	URXUMA	0.00628837	0.00628207
DR1TFDFE	URXUCR	0.127602	0.121688
DR1TFDFE	URXUMA	0.00631058	0.00628207
DR1TFF	URXUCR	0.134279	0.121688
DR1TFF	URXUMA	0.00651906	0.00628207
DR1TFIBE	URXUCR	0.131971	0.121688
DR1TFIBE	URXUMA	0.00635406	0.00628207
DR1TFOLA	URXUCR	0.129832	0.121688
DR1TFOLA	URXUMA	0.00635003	0.00628207
DR1TIRON	URXUCR	0.127254	0.121688
DR1TIRON	URXUMA	0.00628738	0.00628207
DR1TKCAL	URXUCR	0.124161	0.121688
DR1TKCAL	URXUMA	0.00675747	0.00628207
DR1TLYCO	URXUCR	0.122602	0.121688
DR1TLYCO	URXUMA	0.0062921	0.00628207
DR1TLZ	URXUCR	0.12799	0.121688
DR1TLZ	URXUMA	0.00634287	0.00628207
DR1TM161	URXUCR	0.122218	0.121688
DR1TM161	URXUMA	0.00628713	0.00628207
DR1TM181	URXUCR	0.12226	0.121688
DR1TM181	URXUMA	0.00637032	0.00628207
DR1TM201	URXUCR	0.121745	0.121688
DR1TM201	URXUMA	0.00628221	0.00628207
DR1TM221	URXUCR	0.121805	0.121688
DR1TM221	URXUMA	0.00628277	0.00628207
DR1TMAGN	URXUCR	0.13998	0.121688
DR1TMAGN	URXUMA	0.0065884	0.00628207
DR1TMFAT	URXUCR	0.122308	0.121688
DR1TMFAT	URXUMA	0.00636509	0.00628207
DR1TMOIS	URXUCR	0.13754	0.121688
DR1TMOIS	URXUMA	0.00647309	0.00628207
DR1TNIAC	URXUCR	0.125802	0.121688
DR1TNIAC	URXUMA	0.00632653	0.00628207
DR1TNUMF	URXUCR	0.136866	0.121688
DR1TNUMF	URXUMA	0.00669198	0.00628207
DR1TP182	URXUCR	0.122292	0.121688
DR1TP182	URXUMA	0.0063634	0.00628207
DR1TP183	URXUCR	0.122929	0.121688
DR1TP183	URXUMA	0.00633742	0.00628207
DR1TP184	URXUCR	0.121688	0.121688
DR1TP184	URXUMA	0.00629093	0.00628207
DR1TP204	URXUCR	0.122311	0.121688
DR1TP204	URXUMA	0.00628635	0.00628207
DR1TP205	URXUCR	0.121767	0.121688
DR1TP205	URXUMA	0.00631291	0.00628207
DR1TP225	URXUCR	0.121688	0.121688
DR1TP225	URXUMA	0.00630262	0.00628207
DR1TP226	URXUCR	0.122114	0.121688
DR1TP226	URXUMA	0.00633852	0.00628207
DR1TPFAT	URXUCR	0.122427	0.121688
DR1TPFAT	URXUMA	0.00636312	0.00628207
DR1TPHOS	URXUCR	0.129827	0.121688
DR1TPHOS	URXUMA	0.00638348	0.00628207
DR1TPOTA	URXUCR	0.137787	0.121688
DR1TPOTA	URXUMA	0.00648397	0.00628207
DR1TPROT	URXUCR	0.128013	0.121688
DR1TPROT	URXUMA	0.00629761	0.00628207
DR1TRET	URXUCR	0.124009	0.121688
DR1TRET	URXUMA	0.00631038	0.00628207
DR1TS040	URXUCR	0.121745	0.121688
DR1TS040	URXUMA	0.00630579	0.00628207
DR1TS060	URXUCR	0.121772	0.121688
DR1TS060	URXUMA	0.00630284	0.00628207
DR1TS080	URXUCR	0.121885	0.121688
DR1TS080	URXUMA	0.00634238	0.00628207
DR1TS100	URXUCR	0.121919	0.121688
DR1TS100	URXUMA	0.00633955	0.00628207
DR1TS120	URXUCR	0.122001	0.121688
DR1TS120	URXUMA	0.00643451	0.00628207
DR1TS140	URXUCR	0.122028	0.121688
DR1TS140	URXUMA	0.0063297	0.00628207
DR1TS160	URXUCR	0.121993	0.121688
DR1TS160	URXUMA	0.00633486	0.00628207
DR1TS180	URXUCR	0.121793	0.121688
DR1TS180	URXUMA	0.00632581	0.00628207
DR1TSELE	URXUCR	0.127429	0.121688
DR1TSELE	URXUMA	0.00630638	0.00628207
DR1TSFAT	URXUCR	0.121935	0.121688
DR1TSFAT	URXUMA	0.00634497	0.00628207
DR1TSODI	URXUCR	0.12549	0.121688
DR1TSODI	URXUMA	0.0062825	0.00628207
DR1TSUGR	URXUCR	0.122221	0.121688
DR1TSUGR	URXUMA	0.00658275	0.00628207
DR1TTFAT	URXUCR	0.122196	0.121688
DR1TTFAT	URXUMA	0.00639788	0.00628207
DR1TTHEO	URXUCR	0.122019	0.121688
DR1TTHEO	URXUMA	0.0063913	0.00628207
DR1TVARA	URXUCR	0.128686	0.121688
DR1TVARA	URXUMA	0.00636467	0.00628207
DR1TVB1	URXUCR	0.12738	0.121688
DR1TVB1	URXUMA	0.00632779	0.00628207
DR1TVB12	URXUCR	0.122998	0.121688
DR1TVB12	URXUMA	0.00628218	0.00628207
DR1TVB2	URXUCR	0.130886	0.121688
DR1TVB2	URXUMA	0.00636078	0.00628207
DR1TVB6	URXUCR	0.127127	0.121688
DR1TVB6	URXUMA	0.00636604	0.00628207
DR1TVC	URXUCR	0.125525	0.121688
DR1TVC	URXUMA	0.00631815	0.00628207
DR1TVK	URXUCR	0.127299	0.121688
DR1TVK	URXUMA	0.00641023	0.00628207
DR1TZINC	URXUCR	0.126514	0.121688
DR1TZINC	URXUMA	0.00634619	0.00628207
DR2TACAR	URXUCR	0.125672	0.121056
DR2TACAR	URXUMA	0.00575043	0.00574123
DR2TALCO	URXUCR	0.121721	0.121056
DR2TALCO	URXUMA	0.00590436	0.00574123
DR2TATOA	URXUCR	0.12115	0.121056
DR2TATOA	URXUMA	0.00575243	0.00574123
DR2TATOC	URXUCR	0.12298	0.121056
DR2TATOC	URXUMA	0.00575117	0.00574123
DR2TB12A	URXUCR	0.121061	0.121056
DR2TB12A	URXUMA	0.00577667	0.00574123
DR2TBCAR	URXUCR	0.127735	0.121056
DR2TBCAR	URXUMA	0.00580465	0.00574123
DR2TCAFF	URXUCR	0.123394	0.121056
DR2TCAFF	URXUMA	0.0058609	0.00574123
DR2TCALC	URXUCR	0.123522	0.121056
DR2TCALC	URXUMA	0.0059307	0.00574123
DR2TCARB	URXUCR	0.121258	0.121056
DR2TCARB	URXUMA	0.00594949	0.00574123
DR2TCHL	URXUCR	0.121573	0.118286
DR2TCHL	URXUMA	0.00563186	0.0055705
DR2TCHOL	URXUCR	0.121225	0.121056
DR2TCHOL	URXUMA	0.00574123	0.00574123
DR2TCOPP	URXUCR	0.129698	0.121056
DR2TCOPP	URXUMA	0.00599569	0.00574123
DR2TCRYP	URXUCR	0.12372	0.121056
DR2TCRYP	URXUMA	0.00574125	0.00574123
DR2TFA	URXUCR	0.121068	0.121056
DR2TFA	URXUMA	0.00574583	0.00574123
DR2TFDFE	URXUCR	0.122331	0.121056
DR2TFDFE	URXUMA	0.00582788	0.00574123
DR2TFF	URXUCR	0.127979	0.121056
DR2TFF	URXUMA	0.00590783	0.00574123
DR2TFIBE	URXUCR	0.128649	0.121056
DR2TFIBE	URXUMA	0.00592941	0.00574123
DR2TFOLA	URXUCR	0.123351	0.121056
DR2TFOLA	URXUMA	0.00585291	0.00574123
DR2TIRON	URXUCR	0.122677	0.121056
DR2TIRON	URXUMA	0.00586808	0.00574123
DR2TKCAL	URXUCR	0.122116	0.121056
DR2TKCAL	URXUMA	0.00595042	0.00574123
DR2TLYCO	URXUCR	0.121681	0.121056
DR2TLYCO	URXUMA	0.00574238	0.00574123
DR2TLZ	URXUCR	0.1277	0.121056
DR2TLZ	URXUMA	0.00582032	0.00574123
DR2TM161	URXUCR	0.121056	0.121056
DR2TM161	URXUMA	0.00576263	0.00574123
DR2TM181	URXUCR	0.121126	0.121056
DR2TM181	URXUMA	0.00574977	0.00574123
DR2TM201	URXUCR	0.121056	0.121056
DR2TM201	URXUMA	0.00574361	0.00574123
DR2TM221	URXUCR	0.12108	0.121056
DR2TM221	URXUMA	0.00574565	0.00574123
DR2TMAGN	URXUCR	0.132042	0.121056
DR2TMAGN	URXUMA	0.00620639	0.00574123
DR2TMFAT	URXUCR	0.121139	0.121056
DR2TMFAT	URXUMA	0.00575174	0.00574123
DR2TMOIS	URXUCR	0.134147	0.121056
DR2TMOIS	URXUMA	0.00586337	0.00574123
DR2TNIAC	URXUCR	0.122195	0.121056
DR2TNIAC	URXUMA	0.00588604	0.00574123
DR2TNUMF	URXUCR	0.135159	0.121056
DR2TNUMF	URXUMA	0.00592589	0.00574123
DR2TP182	URXUCR	0.12124	0.121056
DR2TP182	URXUMA	0.00574159	0.00574123
DR2TP183	URXUCR	0.121346	0.121056
DR2TP183	URXUMA	0.00574378	0.00574123
DR2TP184	URXUCR	0.121159	0.121056
DR2TP184	URXUMA	0.00574553	0.00574123
DR2TP204	URXUCR	0.121111	0.121056
DR2TP204	URXUMA	0.00574931	0.00574123
DR2TP205	URXUCR	0.121058	0.121056
DR2TP205	URXUMA	0.00577602	0.00574123
DR2TP225	URXUCR	0.121099	0.121056
DR2TP225	URXUMA	0.00574231	0.00574123
DR2TP226	URXUCR	0.121179	0.121056
DR2TP226	URXUMA	0.00576249	0.00574123
DR2TPFAT	URXUCR	0.121286	0.121056
DR2TPFAT	URXUMA	0.00574263	0.00574123
DR2TPHOS	URXUCR	0.124892	0.121056
DR2TPHOS	URXUMA	0.00594768	0.00574123
DR2TPOTA	URXUCR	0.130101	0.121056
DR2TPOTA	URXUMA	0.00603227	0.00574123
DR2TPROT	URXUCR	0.123331	0.121056
DR2TPROT	URXUMA	0.00581404	0.00574123
DR2TRET	URXUCR	0.121538	0.121056
DR2TRET	URXUMA	0.00581811	0.00574123
DR2TS040	URXUCR	0.121099	0.121056
DR2TS040	URXUMA	0.00582605	0.00574123
DR2TS060	URXUCR	0.121111	0.121056
DR2TS060	URXUMA	0.00582437	0.00574123
DR2TS080	URXUCR	0.121099	0.121056
DR2TS080	URXUMA	0.00577041	0.00574123
DR2TS100	URXUCR	0.121126	0.121056
DR2TS100	URXUMA	0.00579027	0.00574123
DR2TS120	URXUCR	0.121131	0.121056
DR2TS120	URXUMA	0.00578834	0.00574123
DR2TS140	URXUCR	0.121062	0.121056
DR2TS140	URXUMA	0.00588284	0.00574123
DR2TS160	URXUCR	0.121057	0.121056
DR2TS160	URXUMA	0.00579479	0.00574123
DR2TS180	URXUCR	0.121114	0.121056
DR2TS180	URXUMA	0.00575153	0.00574123
DR2TSELE	URXUCR	0.122685	0.121056
DR2TSELE	URXUMA	0.00575494	0.00574123
DR2TSFAT	URXUCR	0.121056	0.121056
DR2TSFAT	URXUMA	0.00579645	0.00574123
DR2TSODI	URXUCR	0.122983	0.121056
DR2TSODI	URXUMA	0.00578085	0.00574123
DR2TSUGR	URXUCR	0.121395	0.121056
DR2TSUGR	URXUMA	0.00600694	0.00574123
DR2TTFAT	URXUCR	0.121117	0.121056
DR2TTFAT	URXUMA	0.00576263	0.00574123
DR2TTHEO	URXUCR	0.121165	0.121056
DR2TTHEO	URXUMA	0.00576752	0.00574123
DR2TVARA	URXUCR	0.124459	0.121056
DR2TVARA	URXUMA	0.00583872	0.00574123
DR2TVB1	URXUCR	0.122815	0.121056
DR2TVB1	URXUMA	0.00580662	0.00574123
DR2TVB12	URXUCR	0.121158	0.121056
DR2TVB12	URXUMA	0.00578495	0.00574123
DR2TVB2	URXUCR	0.125309	0.121056
DR2TVB2	URXUMA	0.00601982	0.00574123
DR2TVB6	URXUCR	0.123333	0.121056
DR2TVB6	URXUMA	0.00600531	0.00574123
DR2TVC	URXUCR	0.124053	0.121056
DR2TVC	URXUMA	0.0057429	0.00574123
DR2TVK	URXUCR	0.124919	0.121056
DR2TVK	URXUMA	0.00578078	0.00574123
DR2TZINC	URXUCR	0.12277	0.121056
DR2TZINC	URXUMA	0.00591544	0.00574123
URX4TO	URXUMA	0.00607384	0.00607384
URXBP3	URXUMA	0.00740142	0.00725395
URXBPH	URXUMA	0.00798667	0.00725395
URXBUP	URXUMA	0.00677576	0.00677306
URXEPB	URXUMA	0.0068106	0.00677306
URXMPB	URXUMA	0.00677697	0.00677306
URXPPB	URXUMA	0.00695081	0.00677306
URXTRS	URXUMA	0.00694653	0.00677306
LBXHA	URXUCR	0.121319	0.12014
LBXHA	URXUMA	0.00622124	0.00621698
LBXHBS	URXUCR	0.120145	0.120052
LBXHBS	URXUMA	0.00623325	0.00623284
LBDHBG	URXUCR	0.123709	0.123599
LBDHBG	URXUMA	0.0069062	0.00660618
LBXHBC	URXUCR	0.120182	0.119994
LBXHBC	URXUMA	0.00643739	0.00623726
LBDHCV	URXUCR	0.126006	0.125914
LBDHCV	URXUMA	0.00684851	0.00623421
LBXS06MK	URXUCR	0.141684	0.141005
LBXS06MK	URXUMA	0.00914316	0.00914182
LBXS11MK	URXUCR	0.141125	0.141005
LBXS11MK	URXUMA	0.00918221	0.00914182
LBXS16MK	URXUCR	0.141183	0.141005
LBXS16MK	URXUMA	0.00917196	0.00914182
LBXS18MK	URXUCR	0.141011	0.141005
LBXS18MK	URXUMA	0.00925796	0.00914182
LBDRPCR	URXUCR	0.107664	0.106711
LBDRPCR	URXUMA	0.00700203	0.00666524
LBXHE1	URXUCR	0.113178	0.113106
LBXHE1	URXUMA	0.00482764	0.00467693
LBXHE2	URXUCR	0.115458	0.115141
LBXHE2	URXUMA	0.0055106	0.00547095
LBXIHG	URXUCR	0.11384	0.113828
LBXIHG	URXUMA	0.006831	0.00680592
URXOP1	URXUMA	0.0072972	0.00727845
URXOP2	URXUMA	0.00734871	0.00728279
URXOP3	URXUMA	0.00766983	0.00726063
URXOP4	URXUMA	0.00752903	0.00727508
URXOP5	URXUMA	0.00736797	0.00729727
URXOP6	URXUMA	0.00733705	0.00733285
URXP01	URXUMA	0.0104375	0.00842527
URXP02	URXUMA	0.0109975	0.00846123
URXP03	URXUMA	0.00957472	0.00854468
URXP04	URXUMA	0.010989	0.00854135
URXP05	URXUMA	0.00802287	0.00706783
URXP06	URXUMA	0.010252	0.00849645
URXP07	URXUMA	0.00929217	0.00710358
URXP10	URXUMA	0.00909941	0.00844726
URXP17	URXUMA	0.0102773	0.00739766
LBXBCD	URXUCR	0.120942	0.120816
LBXBCD	URXUMA	0.00656854	0.00652102
LBXBPB	URXUCR	0.123895	0.120816
LBXBPB	URXUMA	0.00657038	0.00652102
LBXTHG	URXUCR	0.115769	0.114321
LBXTHG	URXUMA	0.00679577	0.00677025
URXNO3	URXUMA	0.00745191	0.00721448
URXSCN	URXUMA	0.00846036	0.00720777
URXUP8	URXUMA	0.00753785	0.00751082
LBXEPAH	URXUCR	0.140356	0.140347
LBXEPAH	URXUMA	0.00701625	0.00698187
LBXMPAH	URXUCR	0.129715	0.129662
LBXMPAH	URXUMA	0.0075981	0.00748918
LBXPFBS	URXUCR	0.136235	0.136161
LBXPFBS	URXUMA	0.00705726	0.00704642
LBXPFDE	URXUCR	0.130524	0.129662
LBXPFDE	URXUMA	0.00877111	0.00748918
LBXPFDO	URXUCR	0.132099	0.131975
LBXPFDO	URXUMA	0.00788446	0.00786451
LBXPFHP	URXUCR	0.136587	0.136161
LBXPFHP	URXUMA	0.00706976	0.00704642
LBXPFHS	URXUCR	0.129713	0.129662
LBXPFHS	URXUMA	0.0208866	0.00748918
LBXPFNA	URXUCR	0.129841	0.129662
LBXPFNA	URXUMA	0.0130209	0.00748918
LBXPFOA	URXUCR	0.141289	0.140347
LBXPFOA	URXUMA	0.0245278	0.00698187
LBXPFOS	URXUCR	0.142059	0.140347
LBXPFOS	URXUMA	0.017898	0.00698187
LBXPFSA	URXUCR	0.140496	0.140347
LBXPFSA	URXUMA	0.00702649	0.00698187
LBXPFUA	URXUCR	0.131835	0.129662
LBXPFUA	URXUMA	0.00798063	0.00748918
URXCNP	URXUMA	0.00705264	0.00603907
URXCOP	URXUMA	0.00713028	0.00603907
URXECP	URXUMA	0.00840501	0.00611124
URXMBP	URXUMA	0.00838796	0.00680367
URXMC1	URXUMA	0.0091493	0.00620887
URXMCP	URXUMA	0.00801913	0.00801789
URXMEP	URXUMA	0.00720241	0.00680819
URXMHH	URXUMA	0.00808893	0.00620887
URXMHP	URXUMA	0.00697223	0.00680367
URXMIB	URXUMA	0.00707289	0.00620887
URXMNM	URXUMA	0.00733483	0.00716618
URXMNP	URXUMA	0.00704266	0.00680367
URXMOH	URXUMA	0.00832166	0.00620887
URXMOP	URXUMA	0.00808556	0.00801789
URXMZP	URXUMA	0.00879452	0.00680367
URXDAZ	URXUMA	0.0103335	0.00964721
URXDMA	URXUMA	0.010233	0.00965941
URXEQU	URXUMA	0.0104277	0.0102948
URXETD	URXUMA	0.010025	0.00963064
URXETL	URXUMA	0.00964732	0.00964156
URXGNS	URXUMA	0.0101359	0.00964244
URX14D	URXUMA	0.00789437	0.00725462
URX1TB	URXUMA	0.0073663	0.00711682
URX3TB	URXUMA	0.00890561	0.00711682
URXDCB	URXUMA	0.00806801	0.00725462
URXOPP	URXUMA	0.00736414	0.00711682
SMQ_current_ever_never	URXUCR	0.137073	0.136911
SMQ_current_ever_never	URXUMA	0.00821284	0.0082035
SMQ_how_long_since_quit_years	URXUCR	0.104481	0.102966
SMQ_how_long_since_quit_years	URXUMA	0.013389	0.0132902
SMD415	URXUCR	0.116546	0.115843
SMD415	URXUMA	0.00735163	0.00712289
SMD415A	URXUCR	0.116505	0.115715
SMD415A	URXUMA	0.00774943	0.00757825
SMQ710	URXUCR	0.129361	0.126198
SMQ710	URXUMA	0.00946771	0.0089663
SMQ720	URXUCR	0.1262	0.126198
SMQ720	URXUMA	0.00964172	0.0089663
SMQ725	URXUCR	0.128371	0.12645
SMQ725	URXUMA	0.00913919	0.00893019
URXUAB	URXUMA	0.0073263	0.00718552
URXUAC	URXUMA	0.0071916	0.00718554
URXUAS	URXUMA	0.00869682	0.00761949
URXUAS3	URXUMA	0.00739009	0.00718554
URXUAS5	URXUMA	0.00718348	0.0071795
URXUDMA	URXUMA	0.0084514	0.00718554
URXUMMA	URXUMA	0.007325	0.00718555
URXUTM	URXUMA	0.00812548	0.00812201
URXUHG	URXUMA	0.00766632	0.00762424
URXUBA	URXUMA	0.00704995	0.00664956
URXUBE	URXUMA	0.00758383	0.00680723
URXUCD	URXUMA	0.0112553	0.00760117
URXUCO	URXUMA	0.00742333	0.00660476
URXUCS	URXUMA	0.00694746	0.00660438
URXUMO	URXUMA	0.00781058	0.00659499
URXUPB	URXUMA	0.00683603	0.00660476
URXUPT	URXUMA	0.0068163	0.00680728
URXUSB	URXUMA	0.00846178	0.00659088
URXUTL	URXUMA	0.00675355	0.00664632
URXUTU	URXUMA	0.00823416	0.00662465
URXEMM	URXUMA	0.0091295	0.00912754
LBDVICSI	URXUCR	0.131198	0.126315
LBDVICSI	URXUMA	0.00715665	0.00584017
LBXVIC	URXUCR	0.131198	0.126315
LBXVIC	URXUMA	0.00715482	0.00584017
LBDVIDMS	URXUCR	0.136199	0.132239
LBDVIDMS	URXUMA	0.00829295	0.00644793
LBX4PA	URXUCR	0.125919	0.117581
LBX4PA	URXUMA	0.00610154	0.00554504
LBXPLP	URXUCR	0.127862	0.117541
LBXPLP	URXUMA	0.00788763	0.00554488
LBXALC	URXUCR	0.144667	0.128601
LBXALC	URXUMA	0.00631186	0.00559863
LBXBEC	URXUCR	0.146368	0.128667
LBXBEC	URXUMA	0.00631365	0.00547433
LBXCBC	URXUCR	0.144851	0.129319
LBXCBC	URXUMA	0.00562048	0.00539526
LBXCRY	URXUCR	0.139761	0.128758
LBXCRY	URXUMA	0.00608612	0.00545672
LBXGTC	URXUCR	0.132664	0.130618
LBXGTC	URXUMA	0.00719744	0.00567489
LBXLUZ	URXUCR	0.146234	0.129753
LBXLUZ	URXUMA	0.00577663	0.00547584
LBXLYC	URXUCR	0.129477	0.128353
LBXLYC	URXUMA	0.00568653	0.00546204
LBXRPL	URXUCR	0.138673	0.129729
LBXRPL	URXUMA	0.00543441	0.0053336
LBXRST	URXUCR	0.135018	0.128926
LBXRST	URXUMA	0.00548635	0.00547331
LBXVIA	URXUCR	0.130587	0.130559
LBXVIA	URXUMA	0.00827066	0.00560062
LBXVIE	URXUCR	0.135618	0.130318
LBXVIE	URXUMA	0.00515954	0.00505439
URXMTO	URXUMA	0.00912225	0.00911413
URXPTU	URXUMA	0.00907038	0.00905546
URXNAL	URXUCR	0.135762	0.115346
URXNAL	URXUMA	0.00759266	0.00734215
URXDEA	URXUMA	0.00845135	0.00827847
URXDEE	URXUMA	0.00676001	0.00674693
URXDHD	URXUMA	0.00855096	0.00849449
DR1TVD	URXUCR	0.119343	0.117704
DR1TVD	URXUMA	0.0065689	0.0065681
DR2TVD	URXUCR	0.116857	0.116443
DR2TVD	URXUMA	0.00597658	0.00587074
DS1DSCNT	URXUCR	0.117652	0.114552
DS1DSCNT	URXUMA	0.00641142	0.00616051
DS1TCALC	URXUCR	0.106564	0.106564
DS1TCALC	URXUMA	0.0153616	0.014762
DS1TCARB	URXUCR	0.0860608	0.0860582
DS1TCARB	URXUMA	0.00875795	0.00873253
DS1TCOPP	URXUCR	0.117079	0.116946
DS1TCOPP	URXUMA	0.0156932	0.0156927
DS1TFA	URXUCR	0.103148	0.102906
DS1TFA	URXUMA	0.0127058	0.012638
DS1TFDFE	URXUCR	0.103147	0.102906
DS1TFDFE	URXUMA	0.0127058	0.012638
DS1TIRON	URXUCR	0.0938338	0.0934376
DS1TIRON	URXUMA	0.0171676	0.0151364
DS1TKCAL	URXUCR	0.0935046	0.0928299
DS1TKCAL	URXUMA	0.011738	0.0116966
DS1TLYCO	URXUCR	0.152608	0.152519
DS1TLYCO	URXUMA	0.0223504	0.0221378
DS1TLZ	URXUCR	0.143906	0.14382
DS1TLZ	URXUMA	0.024743	0.0230234
DS1TMAGN	URXUCR	0.112319	0.11194
DS1TMAGN	URXUMA	0.0132125	0.0131617
DS1TNIAC	URXUCR	0.109894	0.109731
DS1TNIAC	URXUMA	0.0132419	0.013153
DS1TPHOS	URXUCR	0.125022	0.124988
DS1TPHOS	URXUMA	0.0178351	0.0177231
DS1TPOTA	URXUCR	0.133131	0.13312
DS1TPOTA	URXUMA	0.0164565	0.0163302
DS1TSELE	URXUCR	0.128184	0.12818
DS1TSELE	URXUMA	0.0182385	0.0181305
DS1TVB1	URXUCR	0.11726	0.116606
DS1TVB1	URXUMA	0.0133058	0.013287
DS1TVB12	URXUCR	0.105248	0.105033
DS1TVB12	URXUMA	0.0129637	0.0129011
DS1TVB2	URXUCR	0.119249	0.118759
DS1TVB2	URXUMA	0.0149968	0.0149606
DS1TVB6	URXUCR	0.100783	0.100728
DS1TVB6	URXUMA	0.0127792	0.0127192
DS1TVC	URXUCR	0.101709	0.10168
DS1TVC	URXUMA	0.0120528	0.0119358
DS1TVD	URXUCR	0.100869	0.100869
DS1TVD	URXUMA	0.0114282	0.0108856
DS1TVK	URXUCR	0.123831	0.123824
DS1TVK	URXUMA	0.0132729	0.0125834
DS1TZINC	URXUCR	0.106034	0.105897
DS1TZINC	URXUMA	0.0135653	0.0134793
DS2AN	URXUCR	0.116493	0.11649
DS2AN	URXUMA	0.00570858	0.00569999
DS2ANCNT	URXUCR	0.116545	0.116539
DS2ANCNT	URXUMA	0.00570522	0.00569758
DS2DS	URXUCR	0.119534	0.116483
DS2DS	URXUMA	0.00578264	0.00569513
DS2DSCNT	URXUCR	0.11914	0.116531
DS2DSCNT	URXUMA	0.00591776	0.00569525
DS2TCALC	URXUCR	0.101261	0.10121
DS2TCALC	URXUMA	0.0140188	0.0127716
DS2TCARB	URXUCR	0.0910273	0.0910194
DS2TCARB	URXUMA	0.00835367	0.00675033
DS2TCOPP	URXUCR	0.113421	0.11342
DS2TCOPP	URXUMA	0.0137213	0.0136341
DS2TFA	URXUCR	0.0963729	0.0963727
DS2TFA	URXUMA	0.0114832	0.0105511
DS2TFDFE	URXUCR	0.0963729	0.0963727
DS2TFDFE	URXUMA	0.0114824	0.0105511
DS2TIRON	URXUCR	0.0840713	0.0837793
DS2TIRON	URXUMA	0.0174134	0.0128464
DS2TKCAL	URXUCR	0.0878955	0.0876681
DS2TKCAL	URXUMA	0.00929252	0.00805162
DS2TLYCO	URXUCR	0.148784	0.148721
DS2TLYCO	URXUMA	0.0257808	0.0255326
DS2TLZ	URXUCR	0.133108	0.133023
DS2TLZ	URXUMA	0.0206367	0.0200435
DS2TMAGN	URXUCR	0.109345	0.108613
DS2TMAGN	URXUMA	0.0124211	0.0124069
DS2TNIAC	URXUCR	0.101666	0.101552
DS2TNIAC	URXUMA	0.0109614	0.0109447
DS2TPHOS	URXUCR	0.115208	0.114447
DS2TPHOS	URXUMA	0.0145558	0.014143
DS2TPOTA	URXUCR	0.127313	0.127093
DS2TPOTA	URXUMA	0.0123515	0.0119654
DS2TSELE	URXUCR	0.128744	0.128626
DS2TSELE	URXUMA	0.0156237	0.0154346
DS2TVB1	URXUCR	0.101458	0.100957
DS2TVB1	URXUMA	0.0109615	0.0108715
DS2TVB12	URXUCR	0.0928669	0.0923068
DS2TVB12	URXUMA	0.0108133	0.0107681
DS2TVB2	URXUCR	0.10838	0.108309
DS2TVB2	URXUMA	0.0123953	0.0123269
DS2TVB6	URXUCR	0.0930356	0.0930209
DS2TVB6	URXUMA	0.0114335	0.0112183
DS2TVC	URXUCR	0.0995161	0.0995134
DS2TVC	URXUMA	0.0103895	0.0101447
DS2TVD	URXUCR	0.0955704	0.0952921
DS2TVD	URXUMA	0.0117593	0.0113454
DS2TVK	URXUCR	0.12103	0.121008
DS2TVK	URXUMA	0.0119838	0.0115492
DS2TZINC	URXUCR	0.105718	0.10542
DS2TZINC	URXUMA	0.012115	0.0121148
DSQTCALC	URXUCR	0.10851	0.108075
DSQTCALC	URXUMA	0.010129	0.0101151
DSQTCARB	URXUCR	0.0896146	0.0890495
DSQTCARB	URXUMA	0.00986631	0.00977236
DSQTCOPP	URXUCR	0.116163	0.116014
DSQTCOPP	URXUMA	0.0136812	0.0136801
DSQTFA	URXUCR	0.101331	0.101085
DSQTFA	URXUMA	0.0102182	0.0101442
DSQTFDFE	URXUCR	0.101333	0.101085
DSQTFDFE	URXUMA	0.0102191	0.0101442
DSQTIRON	URXUCR	0.0980775	0.0980712
DSQTIRON	URXUMA	0.0152835	0.0139974
DSQTKCAL	URXUCR	0.092988	0.0907747
DSQTKCAL	URXUMA	0.00865942	0.00864323
DSQTLYCO	URXUCR	0.151864	0.151836
DSQTLYCO	URXUMA	0.0168965	0.0168576
DSQTLZ	URXUCR	0.136397	0.136134
DSQTLZ	URXUMA	0.0170749	0.016271
DSQTMAGN	URXUCR	0.107659	0.107658
DSQTMAGN	URXUMA	0.0129772	0.0129519
DSQTNIAC	URXUCR	0.109952	0.10979
DSQTNIAC	URXUMA	0.0106219	0.0105992
DSQTPHOS	URXUCR	0.114515	0.112861
DSQTPHOS	URXUMA	0.0171879	0.0171279
DSQTPOTA	URXUCR	0.118001	0.115782
DSQTPOTA	URXUMA	0.0152774	0.0151942
DSQTSELE	URXUCR	0.127997	0.127815
DSQTSELE	URXUMA	0.0143973	0.014397
DSQTSODI	URXUCR	0.106628	0.105604
DSQTSODI	URXUMA	0.00912874	0.00912025
DSQTSUGR	URXUCR	0.0907783	0.0901391
DSQTSUGR	URXUMA	0.0101882	0.0101823
DSQTTFAT	URXUCR	0.107588	0.107584
DSQTTFAT	URXUMA	0.0118374	0.0117062
DSQTVB1	URXUCR	0.109875	0.109716
DSQTVB1	URXUMA	0.0107688	0.0107682
DSQTVB12	URXUCR	0.0978046	0.0975337
DSQTVB12	URXUMA	0.00903006	0.00902698
DSQTVB2	URXUCR	0.111726	0.111694
DSQTVB2	URXUMA	0.0112946	0.0112944
DSQTVB6	URXUCR	0.0999566	0.0998536
DSQTVB6	URXUMA	0.010127	0.0101258
DSQTVC	URXUCR	0.0984387	0.0983781
DSQTVC	URXUMA	0.0107388	0.010703
DSQTVD	URXUCR	0.0972586	0.0965832
DSQTVD	URXUMA	0.0120365	0.01198
DSQTVK	URXUCR	0.122796	0.122729
DSQTVK	URXUMA	0.0119699	0.0119695
DSQTZINC	URXUCR	0.101343	0.101339
DSQTZINC	URXUMA	0.0103651	0.010342
LBX06	URXUCR	0.120377	0.119654
LBX06	URXUMA	0.00693061	0.00691922
LBX11	URXUCR	0.119793	0.119654
LBX11	URXUMA	0.00697639	0.00691922
LBX16	URXUCR	0.119657	0.119654
LBX16	URXUMA	0.00692364	0.00691922
LBX18	URXUCR	0.119804	0.119654
LBX18	URXUMA	0.00692902	0.00691922
URX24D	URXUMA	0.00711837	0.00701506
URX25T	URXUMA	0.00743258	0.00742275
URX4FP	URXUMA	0.00621895	0.00621816
URXCB3	URXUMA	0.00657675	0.00657609
URXCPM	URXUMA	0.00816768	0.00609511
URXMAL	URXUMA	0.00659509	0.0063377
URXOPM	URXUMA	0.00655643	0.0062681
URXOXY	URXUMA	0.00776852	0.00711113
URXPAR	URXUMA	0.00655107	0.00602457
URXTCC	URXUMA	0.00637703	0.00616422
URXMTM	URXUMA	0.00915662	0.00915525
URXNOS	URXUMA	0.0102784	0.0102288
URXPRO	URXUMA	0.00931087	0.00930986
URXSSF	URXUMA	0.00878173	0.00878005
LBXVD2MS	URXUCR	0.109297	0.109139
LBXVD2MS	URXUMA	0.00648765	0.00636434
LBXVD3MS	URXUCR	0.113876	0.109145
LBXVD3MS	URXUMA	0.00791333	0.00636414
LBXVE3MS	URXUCR	0.112898	0.110312
LBXVE3MS	URXUMA	0.00703563	0.0062661
LBXVIDMS	URXUCR	0.113975	0.109147
LBXVIDMS	URXUMA	0.00761874	0.00636488
LBXNM	URXUCR	0.137678	0.135531
LBXNM	URXUMA	0.015094	0.013279
LBXVBF	URXUCR	0.126204	0.125852
LBXVBF	URXUMA	0.00761949	0.0075898
LBXVBM	URXUCR	0.127518	0.127267
LBXVBM	URXUMA	0.00751525	0.00739973
LBXVCF	URXUCR	0.129899	0.129779
LBXVCF	URXUMA	0.00801874	0.00792795
LBXVCM	URXUCR	0.126691	0.126381
LBXVCM	URXUMA	0.00775064	0.0075818
LBXVME	URXUCR	0.125507	0.125362
LBXVME	URXUMA	0.00817383	0.00814173
URXAMU	URXUMA	0.0117852	0.0107355
URXMU1	URXUMA	0.0140739	0.0107334
URXMU2	URXUMA	0.0149283	0.0107334
URXMU3	URXUMA	0.012745	0.0107334
URXMU4	URXUMA	0.0124076	0.0107334
URXMU5	URXUMA	0.0120133	0.0107334
URXMU6	URXUMA	0.0111914	0.0107334
URXMU7	URXUMA	0.0116614	0.0107334
URXMX1	URXUMA	0.0109595	0.0107334
URXMX2	URXUMA	0.0113106	0.0107334
URXMX3	URXUMA	0.0108221	0.0107334
URXMX4	URXUMA	0.0107459	0.0107334
URXMX5	URXUMA	0.0109951	0.0107334
URXMX6	URXUMA	0.0110995	0.0107334
URXMX7	URXUMA	0.0108172	0.0107334
DS1TTFAT	URXUCR	0.102661	0.102575
DS1TTFAT	URXUMA	0.0128264	0.0120017
DS2TTFAT	URXUCR	0.0961654	0.0961545
DS2TTFAT	URXUMA	0.012756	0.0125168
LBDHEG	URXUCR	0.108072	0.107817
LBDHEG	URXUMA	0.00735458	0.00725313
LBDHEM	URXUCR	0.107841	0.107833
LBDHEM	URXUMA	0.00725667	0.0072537
ORXHPV	URXUCR	0.118358	0.11751
ORXHPV	URXUMA	0.00847844	0.00831885
LBXHDT	URXUCR	0.146625	0.14058
LBXHDT	URXUMA	0.00959557	0.00756383
LBXOD1	URXUCR	0.140055	0.140054
LBXOD1	URXUMA	0.00907567	0.00757435
LBXOD9	URXUCR	0.140939	0.140153
LBXOD9	URXUMA	0.0102142	0.00749275
LBXOTT	URXUCR	0.142153	0.142153
LBXOTT	URXUMA	0.00898797	0.00786264
LBX2DF	URXUCR	0.124814	0.124232
LBX2DF	URXUMA	0.00747891	0.00741804
LBXV06	URXUCR	0.118364	0.118354
LBXV06	URXUMA	0.00715079	0.00714784
LBXV1D	URXUCR	0.125588	0.125588
LBXV1D	URXUMA	0.00748806	0.00748651
LBXV2A	URXUCR	0.124642	0.124602
LBXV2A	URXUMA	0.00752319	0.00750574
LBXV2T	URXUCR	0.128365	0.128356
LBXV2T	URXUMA	0.0129689	0.0128815
LBXV4C	URXUCR	0.126335	0.126143
LBXV4C	URXUMA	0.00752188	0.00743445
LBXVBZ	URXUCR	0.128069	0.127802
LBXVBZ	URXUMA	0.00713546	0.00713186
LBXVCB	URXUCR	0.125308	0.12517
LBXVCB	URXUMA	0.00768235	0.00768163
LBXVCT	URXUCR	0.125504	0.125285
LBXVCT	URXUMA	0.00740666	0.00740664
LBXVDB	URXUCR	0.12404	0.124032
LBXVDB	URXUMA	0.00695204	0.00695062
LBXVDM	URXUCR	0.129966	0.129885
LBXVDM	URXUMA	0.0121807	0.012177
LBXVEB	URXUCR	0.126965	0.126794
LBXVEB	URXUMA	0.00732143	0.0072799
LBXVFN	URXUCR	0.119726	0.118249
LBXVFN	URXUMA	0.0071658	0.00708455
LBXVIPB	URXUCR	0.119962	0.119932
LBXVIPB	URXUMA	0.00712062	0.00710862
LBXVMC	URXUCR	0.124901	0.124641
LBXVMC	URXUMA	0.00736776	0.00735696
LBXVOX	URXUCR	0.128561	0.128541
LBXVOX	URXUMA	0.0077143	0.00771014
LBXVST	URXUCR	0.149	0.148137
LBXVST	URXUMA	0.0108364	0.0104638
LBXVTC	URXUCR	0.128186	0.128185
LBXVTC	URXUMA	0.00771956	0.00771393
LBXVTE	URXUCR	0.124429	0.12441
LBXVTE	URXUMA	0.0076763	0.00766256
LBXVTO	URXUCR	0.125953	0.125941
LBXVTO	URXUMA	0.00953196	0.00952269
LBXVXY	URXUCR	0.127427	0.127415
LBXVXY	URXUMA	0.00780388	0.00770416
DS1TIODI	URXUCR	0.0959643	0.0952182
DS1TIODI	URXUMA	0.00980274	0.00955569
DS2TIODI	URXUCR	0.0888548	0.0888511
DS2TIODI	URXUMA	0.0067627	0.00651859
DSQTCHL	URXUCR	0.110065	0.109681
DSQTCHL	URXUMA	0.0143211	0.0141281
DSQTIODI	URXUCR	0.0947424	0.0942552
DSQTIODI	URXUMA	0.0102838	0.0102767
LBDHD	URXUCR	0.123682	0.123599
LBDHD	URXUMA	0.00662018	0.0066064
LBXBGE	URXUCR	0.110362	0.110255
LBXBGE	URXUMA	0.00823021	0.00822422
LBXBGM	URXUCR	0.113819	0.11026
LBXBGM	URXUMA	0.00832318	0.0082226
LBXBMN	URXUCR	0.110978	0.110574
LBXBMN	URXUMA	0.00825954	0.00818316
LBXBSE	URXUCR	0.110772	0.110574
LBXBSE	URXUMA	0.00846807	0.00818316
URXMHNC	URXUMA	0.0077222	0.00673538
URXUMN	URXUMA	0.00814538	0.00774761
URXUSN	URXUMA	0.00961879	0.0077472
URXUSR	URXUMA	0.0153609	0.0135972
URX1DC	URXUMA	0.0126877	0.0126868
URX2MH	URXUMA	0.00860772	0.00817165
URX34M	URXUMA	0.00843912	0.00806311
URXAAM	URXUMA	0.00824509	0.00809695
URXAMC	URXUMA	0.00798881	0.0078228
URXATC	URXUMA	0.0080375	0.00795375
URXBMA	URXUMA	0.00938296	0.00816444
URXBPM	URXUMA	0.00777385	0.0076898
URXCEM	URXUMA	0.00929313	0.00806452
URXCYM	URXUMA	0.00816127	0.00815158
URXDHB	URXUMA	0.00881843	0.00821218
URXDPM	URXUMA	0.0125738	0.0125723
URXGAM	URXUMA	0.00848202	0.00806471
URXHEM	URXUMA	0.0082317	0.0081558
URXHP2	URXUMA	0.00840423	0.0081071
URXHPM	URXUMA	0.00747433	0.00746483
URXMAD	URXUMA	0.00831453	0.00808012
URXMB1	URXUMA	0.0124041	0.012404
URXMB2	URXUMA	0.0120877	0.0120737
URXMB3	URXUMA	0.00917757	0.00866962
URXPHE	URXUMA	0.00827833	0.007977
URXPHG	URXUMA	0.0106653	0.00863667
URXPMA	URXUMA	0.0124605	0.0123734
URXPMM	URXUMA	0.00846416	0.00807539
URXTTC	URXUMA	0.00688584	0.00659518
URXBPF	URXUMA	0.00871088	0.00870345
URXBPS	URXUMA	0.00888808	0.00870345
URXTLC	URXUMA	0.00933727	0.00869642
LBXHCR	URXUCR	0.104815	0.104796
LBXHCR	URXUMA	0.00760762	0.00738336
LBXHP2C	URXUCR	0.103176	0.103071
LBXHP2C	URXUMA	0.00870888	0.00835412
URXP25	URXUMA	0.0165374	0.0163143
URXUTRI	URXUCR	0.111298	0.111137
URXUTRI	URXUMA	0.00744144	0.00645182
URXANBT	URXUCR	0.175769	0.114299
URXANBT	URXUMA	0.0510242	0.0477802
URXANTT	URXUCR	0.149569	0.114299
URXANTT	URXUMA	0.049929	0.0477802
URXCOTT	URXUCR	0.146	0.118005
URXCOTT	URXUMA	0.00794573	0.00792804
URXCOXT	URXUCR	0.234951	0.114299
URXCOXT	URXUMA	0.0515447	0.0477802
URXHCTT	URXUCR	0.157875	0.118005
URXHCTT	URXUMA	0.00792808	0.00792804
URXNICT	URXUCR	0.15404	0.114299
URXNICT	URXUMA	0.049884	0.0477802
URXNNCT	URXUCR	0.195813	0.11437
URXNNCT	URXUMA	0.0515461	0.0477524
URXNOXT	URXUCR	0.17557	0.114299
URXNOXT	URXUMA	0.0511336	0.0477802
LBXV07N	URXUCR	0.12275	0.122582
LBXV07N	URXUMA	0.00656116	0.00650202
LBXV08N	URXUCR	0.120694	0.120653
LBXV08N	URXUMA	0.00647164	0.00645718
LBXVC6	URXUCR	0.124436	0.123968
LBXVC6	URXUMA	0.00663648	0.00663563
LBXVDEE	URXUCR	0.120562	0.120537
LBXVDEE	URXUMA	0.00600327	0.00600261
LBXVEA	URXUCR	0.123035	0.121749
LBXVEA	URXUMA	0.00600892	0.00599614
LBXVEC	URXUCR	0.120848	0.120847
LBXVEC	URXUMA	0.00683014	0.00682581
LBXVMCP	URXUCR	0.122097	0.12205
LBXVMCP	URXUMA	0.00618606	0.00618195
LBXVTHF	URXUCR	0.121311	0.121254
LBXVTHF	URXUMA	0.00629129	0.00628308
LBXBCO	URXUCR	0.111384	0.109494
LBXBCO	URXUMA	0.00936957	0.00919767
LBXBCR	URXUCR	0.11085	0.110032
LBXBCR	URXUMA	0.0122559	0.0092017
LBXHIVC	URXUCR	0.11895	0.118906
LBXHIVC	URXUMA	0.00840048	0.00564986
LBXBFOA	URXUCR	0.116663	0.115191
LBXBFOA	URXUMA	0.0108825	0.0108815
LBXMFOS	URXUCR	0.118445	0.115191
LBXMFOS	URXUMA	0.0375404	0.0108815
LBXNFOA	URXUCR	0.116145	0.115191
LBXNFOA	URXUMA	0.0464163	0.0108815
LBXNFOS	URXUCR	0.115557	0.115191
LBXNFOS	URXUMA	0.0384251	0.0108815
URXHIBP	URXUCR	0.442579	0.108659
URXHIBP	URXUMA	0.00926486	0.00804492
URXMCOH	URXUCR	0.193901	0.108659
URXMCOH	URXUMA	0.00903934	0.00804492
URXMHBP	URXUCR	0.42422	0.108659
URXMHBP	URXUMA	0.00916893	0.00804492
URXHPBT	URXUCR	0.198016	0.116652
URXHPBT	URXUMA	0.0618514	0.061769
URXCYHA	URXUCR	0.133165	0.11967
URXCYHA	URXUMA	0.00875565	0.00875565
URXIPM3	URXUCR	0.290546	0.11967
URXIPM3	URXUMA	0.00902042	0.00875565
LBXVBZN	URXUCR	0.120962	0.120077
LBXVBZN	URXUMA	0.00653162	0.0065272
LBXVIBN	URXUCR	0.121084	0.119819
LBXVIBN	URXUMA	0.00597883	0.00589468
URXAMU	RB_ObservedOTUsMean	0.0808575	0.0806814
URXAMU	RB_FaPhyloDivMean	0.0817311	0.081382
URXAMU	RB_ShanWienDivMean	0.0375998	0.0367866
URXAMU	RB_InverseSimpsonMean	0.0187735	0.018236
URXAMU	RSV_ObservedOTUsMean	0.0814643	0.08129
URXAMU	RSV_FaPhyloDivMean	0.0690424	0.0688408
URXAMU	RSV_ShanWienDivMean	0.0377566	0.0369612
URXAMU	RSV_InverseSimpsonMean	0.0187982	0.0182867
URXAMU	RB_ObservedOTUsSD	0.0753578	0.0751849
URXAMU	RB_FaPhyloDivSD	0.0646866	0.0642049
URXAMU	RB_ShanWienDivSD	0.0245156	0.0244721
URXAMU	RB_InverseSimpsonSD	0.0275269	0.0274707
URXAMU	RSV_ObservedOTUsSD	0.0782052	0.0781202
URXAMU	RSV_FaPhyloDivSD	0.0345764	0.0340678
URXAMU	RSV_ShanWienDivSD	0.0462096	0.0461245
URXAMU	RSV_InverseSimpsonSD	0.0260118	0.025858
URXMU1	RB_ObservedOTUsMean	0.0818998	0.0806871
URXMU1	RB_FaPhyloDivMean	0.0830406	0.0813853
URXMU1	RB_ShanWienDivMean	0.0381772	0.0367811
URXMU1	RB_InverseSimpsonMean	0.0184477	0.018246
URXMU1	RSV_ObservedOTUsMean	0.0825088	0.0812961
URXMU1	RSV_FaPhyloDivMean	0.070355	0.0688462
URXMU1	RSV_ShanWienDivMean	0.0383519	0.0369556
URXMU1	RSV_InverseSimpsonMean	0.0184935	0.0182969
URXMU1	RB_ObservedOTUsSD	0.0752096	0.0751881
URXMU1	RB_FaPhyloDivSD	0.0643121	0.0642059
URXMU1	RB_ShanWienDivSD	0.0246368	0.024482
URXMU1	RB_InverseSimpsonSD	0.0274995	0.0274976
URXMU1	RSV_ObservedOTUsSD	0.0782203	0.0781205
URXMU1	RSV_FaPhyloDivSD	0.0340528	0.0340526
URXMU1	RSV_ShanWienDivSD	0.047679	0.0461481
URXMU1	RSV_InverseSimpsonSD	0.025888	0.0258873
URXMU2	RB_ObservedOTUsMean	0.0859342	0.0806871
URXMU2	RB_FaPhyloDivMean	0.0864906	0.0813853
URXMU2	RB_ShanWienDivMean	0.0373422	0.0367811
URXMU2	RB_InverseSimpsonMean	0.0184993	0.018246
URXMU2	RSV_ObservedOTUsMean	0.0865878	0.0812961
URXMU2	RSV_FaPhyloDivMean	0.0714969	0.0688462
URXMU2	RSV_ShanWienDivMean	0.0375118	0.0369556
URXMU2	RSV_InverseSimpsonMean	0.01855	0.0182969
URXMU2	RB_ObservedOTUsSD	0.0775293	0.0751881
URXMU2	RB_FaPhyloDivSD	0.0645626	0.0642059
URXMU2	RB_ShanWienDivSD	0.0266597	0.024482
URXMU2	RB_InverseSimpsonSD	0.0288708	0.0274976
URXMU2	RSV_ObservedOTUsSD	0.0806549	0.0781205
URXMU2	RSV_FaPhyloDivSD	0.0340849	0.0340526
URXMU2	RSV_ShanWienDivSD	0.0508694	0.0461481
URXMU2	RSV_InverseSimpsonSD	0.0267562	0.0258873
URXMU3	RB_ObservedOTUsMean	0.0846144	0.0806871
URXMU3	RB_FaPhyloDivMean	0.0864481	0.0813853
URXMU3	RB_ShanWienDivMean	0.0374838	0.0367811
URXMU3	RB_InverseSimpsonMean	0.0182489	0.018246
URXMU3	RSV_ObservedOTUsMean	0.0853062	0.0812961
URXMU3	RSV_FaPhyloDivMean	0.0718826	0.0688462
URXMU3	RSV_ShanWienDivMean	0.037636	0.0369556
URXMU3	RSV_InverseSimpsonMean	0.0183029	0.0182969
URXMU3	RB_ObservedOTUsSD	0.0768244	0.0751881
URXMU3	RB_FaPhyloDivSD	0.0648454	0.0642059
URXMU3	RB_ShanWienDivSD	0.0256645	0.024482
URXMU3	RB_InverseSimpsonSD	0.0283301	0.0274976
URXMU3	RSV_ObservedOTUsSD	0.0800892	0.0781205
URXMU3	RSV_FaPhyloDivSD	0.0340723	0.0340526
URXMU3	RSV_ShanWienDivSD	0.0499872	0.0461481
URXMU3	RSV_InverseSimpsonSD	0.0262123	0.0258873
URXMU4	RB_ObservedOTUsMean	0.0808061	0.0806871
URXMU4	RB_FaPhyloDivMean	0.0816212	0.0813853
URXMU4	RB_ShanWienDivMean	0.0371691	0.0367811
URXMU4	RB_InverseSimpsonMean	0.018283	0.018246
URXMU4	RSV_ObservedOTUsMean	0.0814202	0.0812961
URXMU4	RSV_FaPhyloDivMean	0.0690221	0.0688462
URXMU4	RSV_ShanWienDivMean	0.037346	0.0369556
URXMU4	RSV_InverseSimpsonMean	0.0183346	0.0182969
URXMU4	RB_ObservedOTUsSD	0.0754298	0.0751881
URXMU4	RB_FaPhyloDivSD	0.0649047	0.0642059
URXMU4	RB_ShanWienDivSD	0.0245598	0.024482
URXMU4	RB_InverseSimpsonSD	0.0275262	0.0274976
URXMU4	RSV_ObservedOTUsSD	0.0782233	0.0781205
URXMU4	RSV_FaPhyloDivSD	0.0344428	0.0340526
URXMU4	RSV_ShanWienDivSD	0.0461519	0.0461481
URXMU4	RSV_InverseSimpsonSD	0.0259896	0.0258873
URXMU5	RB_ObservedOTUsMean	0.0810339	0.0806871
URXMU5	RB_FaPhyloDivMean	0.0819011	0.0813853
URXMU5	RB_ShanWienDivMean	0.0378155	0.0367811
URXMU5	RB_InverseSimpsonMean	0.0187829	0.018246
URXMU5	RSV_ObservedOTUsMean	0.0816515	0.0812961
URXMU5	RSV_FaPhyloDivMean	0.0693348	0.0688462
URXMU5	RSV_ShanWienDivMean	0.0379962	0.0369556
URXMU5	RSV_InverseSimpsonMean	0.0188492	0.0182969
URXMU5	RB_ObservedOTUsSD	0.0752189	0.0751881
URXMU5	RB_FaPhyloDivSD	0.064458	0.0642059
URXMU5	RB_ShanWienDivSD	0.0246803	0.024482
URXMU5	RB_InverseSimpsonSD	0.0283344	0.0274976
URXMU5	RSV_ObservedOTUsSD	0.0781206	0.0781205
URXMU5	RSV_FaPhyloDivSD	0.0342068	0.0340526
URXMU5	RSV_ShanWienDivSD	0.0462258	0.0461481
URXMU5	RSV_InverseSimpsonSD	0.0272649	0.0258873
URXMU6	RB_ObservedOTUsMean	0.083548	0.0806871
URXMU6	RB_FaPhyloDivMean	0.0850438	0.0813853
URXMU6	RB_ShanWienDivMean	0.0374121	0.0367811
URXMU6	RB_InverseSimpsonMean	0.0182629	0.018246
URXMU6	RSV_ObservedOTUsMean	0.0842578	0.0812961
URXMU6	RSV_FaPhyloDivMean	0.0710456	0.0688462
URXMU6	RSV_ShanWienDivMean	0.0375705	0.0369556
URXMU6	RSV_InverseSimpsonMean	0.0183114	0.0182969
URXMU6	RB_ObservedOTUsSD	0.0762797	0.0751881
URXMU6	RB_FaPhyloDivSD	0.0644627	0.0642059
URXMU6	RB_ShanWienDivSD	0.0248803	0.024482
URXMU6	RB_InverseSimpsonSD	0.0276133	0.0274976
URXMU6	RSV_ObservedOTUsSD	0.0794341	0.0781205
URXMU6	RSV_FaPhyloDivSD	0.0340543	0.0340526
[truncated: 117,802 more rows]

[truncated: 16 more sheets: Fig 4 Data, Fig 5 Panel A Data, Fig 5 Panel B Data, Fig 5 Panel C Data, ED Fig 2 Data, ED Fig 3 Panel A Data, ED Fig 3 Panel B Data, ED Fig 4 Panel A Data, ED Fig 4 Panel B Data, ED Fig 4 Panel C Data, ED Fig 5 Data, ED Fig 6 PanelAB Data, ED Fig 6 Panel C Data, ED Fig 7 Panel A Data, ED Fig 7 Panel B Data, ED Fig 8 Data]
